# Supplementary material for: Regulation of blood–brain barrier integrity by microbiome-associated methylamines and cognition by trimethylamine N-oxide
Source: Microbiome. 2021 Nov 27;9:235. doi: 10.1186/s40168-021-01181-z (PMC8626999; doi:10.1186/s40168-021-01181-z)
Supplement: Supplementary file 3 — Additional file 2: Supplementary Table 1-12 [file 40168_2021_1181_MOESM3_ESM.xlsx]

## Sheet: Supplementary Table 1
Supplementary Table 1. Normalized microarry data for hCMEC/D3 treated or not with TMA (0.4 uM) or TMAO (40 uM)
	TMA	TMA	TMA	TMA	TMA	TMAO	TMAO	TMAO	TMAO	TMAO	Control	Control	Control	Control	Control
A1BG-AS1	6.8028	6.6915	6.79182	6.84143	6.74376	6.60974	6.60301	6.59781	6.7717	6.74139	6.71776	6.75136	6.79528	6.87866	6.91768
A1CF	6.70386	6.69915	6.92725	6.70471	6.67416	6.67118	6.82783	6.66773	6.70893	6.73613	6.77211	6.7398	6.81131	6.67327	6.75045
A2M	6.43667	6.16825	6.39412	6.36907	6.50448	6.48373	6.24767	6.31075	6.44778	6.35361	6.42832	6.38322	6.44277	6.26383	6.25352
A4GALT	9.85958	9.81925	9.90533	9.92834	9.87762	9.80875	9.7501	9.94233	9.75388	9.9605	9.59076	9.74759	9.94862	9.70063	9.84731
A4GNT	7.08814	6.75963	6.9903	7.08447	6.95129	7.07458	6.78333	6.88847	6.93705	7.01003	6.97647	7.00994	6.91941	6.9113	7.03714
AAAS	7.88082	7.91356	8.02497	7.76234	7.8899	8.0952	7.83236	8.10656	8.04672	8.0045	7.93297	7.88016	7.88226	7.928	7.88239
AACS	9.25337	9.36014	9.31638	9.29979	9.27445	9.38552	9.28775	9.29911	9.29015	9.27956	9.27438	9.34943	9.35218	9.36975	9.28443
AADAC	7.16827	7.07731	6.87595	7.02745	7.11885	6.95834	7.0981	7.13671	6.89625	6.98985	6.9649	6.94112	6.98156	7.01307	6.97069
AADACL2	6.69857	6.66934	6.77362	6.69648	6.72466	6.65331	6.74789	6.82924	6.77018	6.75141	6.54877	6.68507	6.63997	6.66474	6.62602
AADACL3	6.39461	6.65753	6.56625	6.69202	6.62839	7.01522	6.63611	6.50939	6.32822	6.54568	6.68222	6.47428	6.77266	6.61614	6.57078
AADACL4	6.77376	6.55806	6.68714	6.5179	6.60508	6.80925	6.74068	6.95022	6.60432	6.63682	6.74778	6.72446	6.53802	6.78493	6.68124
AADACP1	6.85069	7.07162	6.9111	6.98783	6.90804	6.98997	6.97556	6.97763	7.00182	7.10523	6.79067	6.89095	6.88795	6.86208	6.9036
AADAT	6.47585	6.545	6.4563	6.46912	6.46986	6.54734	6.55131	6.48783	6.56057	6.48798	6.49546	6.51642	6.62059	6.44098	6.5422
AAED1	9.72532	9.96105	9.8529	9.85657	9.82517	9.74186	9.87241	9.84172	9.7403	9.72677	9.83986	9.69859	10.029	9.76719	9.67918
AAGAB	9.61509	9.62502	9.56915	9.58235	9.50204	9.60583	9.63233	9.71716	9.68429	9.72458	9.71722	9.64583	9.65222	9.65742	9.5699
AAK1	7.81213	7.75096	7.59619	7.56626	7.75645	7.61002	7.59237	7.47675	7.61636	7.79135	7.94074	7.62256	7.64801	7.78562	7.68816
AAMDC	10.2724	10.2905	10.352	10.272	10.3344	10.1822	10.2877	10.2087	10.2156	9.95001	10.1861	10.2176	10.2572	10.2661	10.2828
AAMP	9.01708	9.05009	9.3335	9.21675	9.32484	9.31269	9.25005	8.97643	9.1287	8.94994	9.10397	9.17917	9.30282	9.12855	9.23829
AANAT	6.47474	6.61505	6.36164	6.34689	6.52269	6.29621	6.31111	6.55098	6.4305	6.43236	6.50477	6.29096	6.39492	6.404	6.45574
AAR2	11.5854	11.6439	11.5182	11.6477	11.4606	11.4917	11.5202	11.5544	11.5497	11.4153	11.5836	11.5495	11.5589	11.5202	11.5701
AARS	13.3601	13.2449	13.3392	13.307	13.329	13.2656	13.2522	13.3055	13.3625	13.2445	13.3976	13.3001	13.243	13.352	13.3439
AARS2	9.86028	9.7935	9.68482	9.7975	9.80789	9.83489	9.83375	9.77979	9.80291	9.72084	9.78584	9.85463	9.69074	9.9412	9.86116
AASDH	7.59995	7.58448	7.53198	7.62625	7.46371	7.51891	7.71085	7.87108	7.55044	7.73529	7.6389	7.46295	7.33534	7.6315	7.54963
AASDHPPT	9.39489	9.16722	8.97744	9.2786	9.21055	9.18544	9.41449	9.25162	9.34906	9.43311	9.18822	9.2371	9.15111	9.34697	9.01258
AASS	7.21171	7.28478	7.44929	7.1742	7.28615	7.32771	7.24486	7.3122	7.29914	7.22739	7.3332	7.39177	7.28725	7.23788	7.26685
AATBC	6.4794	6.64636	6.7381	6.73405	6.53763	6.57026	6.60077	6.38247	6.61212	6.68453	6.54712	6.58153	6.50481	6.61506	6.56418
AATF	10.4731	10.6288	10.6065	10.4994	10.493	10.5634	10.5677	10.5994	10.5089	10.4533	10.5005	10.5044	10.6112	10.4848	10.5579
AATK	7.05291	6.98787	7.05709	7.09821	7.05219	7.11807	7.06326	6.98262	7.02226	7.01281	7.01272	7.013	7.14162	7.08365	7.17558
AATK-AS1	6.91314	6.53392	6.77339	6.62278	6.62511	6.71068	6.73309	6.63468	6.77184	6.9557	6.84322	6.8177	6.85136	6.62469	6.87602
ABAT	6.6784	6.60119	6.64634	6.61667	6.6397	6.63459	6.61552	6.61815	6.65788	6.67782	6.64836	6.53814	6.56179	6.54507	6.65417
ABCA1	11.5625	11.4521	11.3472	11.2984	11.4365	11.3764	11.4399	11.5993	11.4818	11.7357	11.3792	11.4613	11.3183	11.3857	11.3521
ABCA10	6.78328	6.68003	6.86665	6.74871	6.7874	6.87984	6.78615	6.76846	6.72116	6.76576	6.87349	6.83321	6.8227	6.80914	6.83837
ABCA11P	7.30808	7.38844	7.47065	7.39607	7.41536	7.43732	7.45785	7.41675	7.48846	7.44273	7.61741	7.47383	7.50166	7.39504	7.26165
ABCA12	6.38108	6.51382	6.35506	6.44768	6.50521	6.42115	6.38417	6.4181	6.27137	6.37536	6.4693	6.28393	6.38711	6.45738	6.46573
ABCA13	6.24413	6.29138	6.18341	6.30976	6.29131	6.34229	6.28185	6.23394	6.10938	6.2346	5.99053	6.2616	6.16513	6.09932	6.28724
ABCA2	6.82946	6.81132	6.82036	6.8428	6.91728	6.95519	6.85922	6.79489	6.89621	6.87705	6.83233	6.87941	6.86277	6.81561	6.87412
ABCA3	8.10667	7.90948	7.72137	7.98381	8.07079	7.83362	7.79425	7.98555	7.83492	8.01116	7.88626	7.75426	7.8547	7.84465	7.90903
ABCA4	7.26851	7.2236	7.10045	7.07814	7.02169	7.14174	7.31134	7.29244	7.01695	7.28853	7.32196	7.13718	7.11954	7.08276	7.05324
ABCA5	6.76407	6.82325	6.77049	6.74326	6.71515	6.74289	6.71629	6.73293	6.77193	6.92581	6.77215	6.73152	6.63	6.62849	6.73169
ABCA6	8.00271	8.10758	8.03015	8.10526	8.11949	8.14694	8.15503	8.00384	8.23402	7.94421	8.22895	8.1649	8.09196	8.337	8.19385
ABCA7	7.41237	7.40809	7.42179	7.42019	7.47286	7.49939	7.48572	7.30706	7.42682	7.22593	7.49093	7.48611	7.57217	7.38718	7.48779
ABCA8	7.26831	7.25931	7.31432	7.25155	7.27336	7.37394	7.26163	7.3644	7.37112	7.3368	7.34394	7.3015	7.25871	7.3368	7.25255
ABCA9	6.84228	6.85543	6.78827	6.94427	6.89045	6.87384	6.83945	6.84339	6.84622	6.81962	6.9256	6.78509	6.91973	6.83118	6.79048
ABCB1	11.5451	11.6521	11.5611	11.5649	11.5661	11.5737	11.6017	11.6797	11.6538	11.638	11.5507	11.5293	11.5379	11.5624	11.5845
ABCB10	8.0708	8.21901	8.16903	8.09182	8.16026	8.22543	8.13026	8.03836	8.16774	8.10983	8.13027	8.14427	8.13202	8.08463	8.07031
ABCB11	6.83574	6.6315	6.84754	6.82726	6.52084	6.72535	6.75428	6.75987	6.77152	6.84383	6.72644	6.64483	7.01649	6.74853	6.80112
ABCB4	6.46815	6.50727	6.58073	6.51894	6.39535	6.7224	6.7796	6.73233	6.57037	6.76901	6.57683	6.51627	6.59993	6.79062	6.47531
ABCB5	6.42852	6.60504	6.38977	6.59191	6.51545	6.3669	6.31474	6.40275	6.2883	6.39458	6.56954	6.43421	6.53395	6.39605	6.27888
ABCB6	8.79946	8.8577	8.69282	8.74342	8.68485	8.91043	8.59162	8.72664	8.80077	8.67884	8.60263	8.80559	8.68497	8.69432	8.48058
ABCB7	9.02519	9.04878	9.04979	8.9125	8.91326	8.90155	8.98644	8.86079	8.94065	8.97314	8.86618	9.04633	8.86554	8.97003	9.02401
ABCB8	6.87367	6.73908	6.83231	6.74134	6.88364	6.83126	6.71886	6.62854	6.7568	6.81481	6.68454	6.89976	6.78579	6.8172	6.64921
ABCB9	8.77261	8.85444	8.84209	8.83797	8.80141	8.67021	8.8086	8.84374	8.72626	8.72891	8.76792	8.85661	8.86606	8.8584	8.85437
ABCC1	7.49065	7.5826	7.6361	7.52863	7.51016	7.56473	7.49228	7.49022	7.64363	7.36504	7.42566	7.56312	7.64536	7.56459	7.54356
ABCC10	8.66382	8.89085	8.82978	8.84774	8.84992	9.01214	8.78093	8.91874	8.82151	8.86069	8.93011	8.97435	8.96429	8.9326	8.88529
ABCC11	6.5468	6.59135	6.52748	6.62016	6.5967	6.63459	6.55786	6.72252	6.56824	6.6405	6.61264	6.70016	6.7542	6.50588	6.60353
ABCC12	6.76261	6.49369	6.67819	6.65973	6.6752	6.56366	6.72632	6.75247	6.56712	6.56276	6.53906	6.65805	6.64092	6.42879	6.56015
ABCC13	6.37961	6.31751	6.29885	6.28668	6.41106	6.30665	6.35975	6.31653	6.41469	6.3223	6.42318	6.50397	6.20418	6.52069	6.55739
ABCC2	6.5073	6.57371	6.56563	6.47935	6.57495	6.64859	6.37236	6.41543	6.58773	6.55116	6.59896	6.57656	6.56442	6.61354	6.34394
ABCC4	9.20058	9.32714	9.1714	9.06003	9.20022	9.30497	9.20907	9.28008	9.2655	9.49851	9.13266	9.10787	9.04908	9.08622	9.1714
ABCC5	8.43147	8.36694	8.24174	8.22218	8.28426	8.40542	8.37358	8.45224	8.43369	8.39338	8.43572	8.35763	8.23361	8.41114	8.37023
ABCC6	6.86085	6.77886	6.84964	6.85398	6.8043	6.8294	6.81476	6.88952	6.902	6.78567	6.81338	6.81627	6.8969	6.86727	6.86033
ABCC6P1	6.74162	6.90132	6.78781	6.74962	6.72483	6.87556	6.78235	6.8137	6.96292	6.86913	6.87909	6.77843	6.76897	6.93921	6.91588
ABCC6P2	7.30724	7.30169	7.38771	7.32883	7.27287	7.20854	7.42661	7.23912	7.3024	7.34998	7.28989	7.2421	7.41234	7.06528	7.47562
ABCC8	6.51697	6.4981	6.52161	6.39655	6.41356	6.25413	6.37254	6.56809	6.50326	6.43192	6.44106	6.60305	6.21327	6.27816	6.31908
ABCC9	6.89656	6.82035	6.74317	6.66282	6.84803	6.83826	6.76079	6.78959	6.70787	6.91147	6.96791	6.67344	6.77425	6.77211	6.68071
ABCD1	7.57131	7.61236	7.7104	7.89604	7.84901	7.64809	7.62005	7.44862	7.64965	7.37996	7.74163	7.80932	7.63642	7.83956	7.75152
ABCD2	6.7625	6.81265	6.7063	6.45465	6.62557	6.82794	6.39828	6.64974	6.68227	6.75758	6.60707	6.6451	6.67898	6.82129	6.58866
ABCD3	9.11849	8.99267	8.98285	8.8373	8.9905	8.92838	8.91878	8.89594	8.97781	9.11875	8.85391	8.75236	8.83958	8.83002	8.78723
ABCD4	6.76441	6.80868	6.79188	6.89492	6.84442	6.87831	6.97267	6.89817	6.79028	6.97451	6.918	6.80478	6.82716	6.85379	6.94786
ABCE1	9.32385	9.30005	9.17001	9.23714	9.24562	9.2642	9.25123	9.40103	9.35143	9.56214	9.11354	9.16329	9.13931	9.16688	9.21817
ABCF1	11.3261	11.3436	11.3405	11.3432	11.4468	11.2317	11.3148	11.2101	11.3587	11.1843	11.3956	11.362	11.3084	11.3501	11.4184
ABCF2	8.05423	8.18192	8.12186	7.97617	8.00496	8.09681	8.08927	7.98838	8.01285	7.90701	7.9472	8.0419	8.06541	7.85763	8.06006
ABCF3	8.67934	8.65638	8.84905	8.96131	8.73787	8.7707	8.77521	8.88614	8.79942	8.55366	8.89602	8.88864	8.86515	8.94207	8.84183
ABCG1	8.31815	8.24782	8.3418	8.31002	8.34549	8.25713	8.1846	8.19661	8.35095	8.33426	8.36001	8.29617	8.26246	8.28192	8.30889
ABCG2	7.3807	7.35852	7.293	7.20532	7.33489	7.33339	7.38212	7.36764	7.32075	7.45416	7.28198	7.4475	7.07884	7.2886	7.22778
ABCG4	7.17461	7.32038	7.26383	7.23458	7.1199	7.16505	7.27399	7.26341	7.29922	7.32057	7.02983	7.23022	7.27707	7.25484	7.12929
ABCG5	6.82511	6.5661	6.65202	6.87763	6.82123	6.86919	6.74097	6.76219	6.7457	6.9238	6.85966	6.83831	6.68062	6.76383	6.78463
ABCG8	6.78553	6.7249	6.53111	6.82322	6.68077	6.89175	6.85172	6.68322	6.63095	6.73117	6.62059	6.61775	6.87214	6.6186	6.49018
ABHD1	6.84915	6.75559	6.78003	6.7786	6.68336	6.80064	6.61433	6.69539	6.8075	6.61828	6.76421	6.68647	6.76771	6.68512	6.86499
ABHD11	7.08263	7.13681	7.16111	7.04393	7.05021	7.11682	7.09238	6.85678	7.0515	6.83675	7.08853	7.16438	7.07492	7.02671	7.09239
ABHD11-AS1	6.72923	6.7802	6.73975	6.72943	6.73915	6.73297	6.59084	6.75717	6.83286	6.82362	6.61077	6.66823	6.78289	6.84102	6.7513
ABHD12	9.11127	9.11647	9.19993	9.15139	9.16004	9.09089	9.14257	9.05642	9.11326	8.92766	9.08961	9.15034	9.19287	9.06238	9.07695
ABHD12B	6.83482	6.81181	7.01708	6.87195	6.88425	6.91337	6.92841	6.94028	6.81934	6.80238	6.81863	6.89172	6.89003	6.92334	6.91023
ABHD13	6.69867	6.76014	6.77641	6.78403	6.86257	6.75323	6.81639	6.61244	6.65351	6.91067	6.80802	6.78903	6.84884	6.80951	6.64952
ABHD14A	9.25271	9.3055	9.27657	9.34661	9.19767	9.04474	9.11673	9.22967	9.10691	9.13532	9.16848	9.11006	9.22136	9.09465	9.18435
ABHD14B	8.92846	8.67116	8.94574	8.79788	8.78729	8.89537	8.78436	8.8386	8.81194	8.7358	8.74976	8.81054	8.95757	8.85396	8.80185
ABHD15	7.80234	7.695	7.76427	7.69637	7.79518	7.77634	7.62665	7.71287	7.72598	7.88336	7.53683	7.58278	7.71967	7.68505	7.71346
ABHD16A	10.3386	10.2091	10.4131	10.2827	10.1524	10.2185	10.1893	10.2423	10.3112	10.1618	10.229	10.3266	10.2939	10.1479	10.1924
ABHD16B	6.31168	6.38915	6.53058	6.7337	6.59582	6.71455	6.6533	6.63871	6.69682	6.67789	6.60131	6.51796	6.60653	6.78206	6.64407
ABHD17A	8.16058	8.1572	8.38567	8.387	8.29794	8.2133	8.25995	7.8569	8.23468	7.74004	8.27397	8.30206	8.34916	8.23697	8.25966
ABHD17B	7.19077	7.18674	7.16396	7.36476	7.32878	7.29533	7.25425	7.22557	7.23468	7.33414	7.25776	7.22529	7.15521	7.33399	7.26696
ABHD17C	9.04953	9.01509	8.64888	8.86718	8.81953	8.6451	8.65757	8.92169	8.71345	9.21886	8.84312	8.81279	8.6774	8.68697	8.77958
ABHD18	7.03053	6.79881	6.87791	6.68004	6.86796	6.89882	6.97532	6.89383	6.83018	6.95796	7.36987	6.77349	6.81539	6.98882	6.68528
ABHD2	7.21154	7.14816	7.28077	7.26345	7.21038	7.23059	7.23777	7.22876	7.2835	7.23599	7.21576	7.17358	7.28367	7.26847	7.22443
ABHD3	9.88455	9.93525	9.80318	9.81746	9.85249	9.83224	10.0075	9.89258	9.94148	10.024	9.79557	9.86201	9.92609	9.77786	9.85219
ABHD4	8.97108	9.04062	8.8891	9.06144	8.97352	8.97258	8.83847	9.04614	8.87033	8.96195	8.95282	8.99409	9.02574	8.87787	9.00511
ABHD5	8.17652	7.95737	8.23413	7.94197	8.1754	7.98186	8.09076	8.27764	8.09786	8.32291	7.78061	7.93383	7.93805	7.80441	8.11263
ABHD6	9.82083	9.74387	9.80941	9.90534	9.71688	9.90429	9.85393	9.87238	9.77911	9.73302	9.57852	9.7838	9.79478	9.88656	9.85726
ABHD8	9.10976	9.08505	9.01174	9.17143	9.0429	9.04052	9.25473	9.32509	8.95976	9.21641	9.19975	9.11308	9.27932	9.26624	9.17335
ABI1	8.02871	8.14347	8.05256	8.02866	8.03242	7.95925	7.93158	7.99972	7.91849	8.21742	8.09255	7.94037	7.90957	8.0221	7.97529
ABI2	8.13239	8.26712	8.1868	8.16283	8.21808	8.09654	8.18843	8.11894	8.17338	8.13356	8.20314	8.32024	8.2462	8.186	8.17753
ABI3	8.55846	8.39146	8.53073	8.56848	8.50119	8.38392	8.41346	8.4864	8.42543	8.51145	8.33264	8.4501	8.56068	8.47814	8.46972
ABI3BP	9.9775	9.99025	9.86201	9.98159	10.3067	10.2689	9.93299	10.2976	10.173	10.268	10.2943	10.0273	10.1253	9.83948	10.1355
ABL1	8.49458	8.40245	8.45345	8.48453	8.44812	8.48936	8.47439	8.50037	8.49472	8.51017	8.51305	8.51948	8.51319	8.52829	8.43592
ABL2	7.37389	7.46965	7.52607	7.47111	7.44087	7.48097	7.52446	7.50603	7.43759	7.47827	7.97206	7.76718	7.7206	7.75334	7.44128
ABLIM1	7.73988	7.68425	7.62499	7.68615	7.64452	7.67451	7.69973	7.63359	7.70828	7.75664	7.71599	7.71896	7.58657	7.72842	7.6879
ABLIM2	9.44677	9.53691	9.42809	9.32176	9.4042	9.32723	9.46723	9.51104	9.31723	9.50487	9.39999	9.38	9.33928	9.4069	9.40687
ABLIM3	10.1618	10.3822	10.2792	10.3492	10.3437	10.4003	10.3301	10.3053	10.2491	10.3935	10.0306	10.2962	10.1927	10.1286	10.366
ABO	6.25616	6.46836	6.51199	6.32991	6.37728	6.24689	6.36741	6.40001	6.47598	6.42375	6.01482	6.14881	6.43722	6.41576	6.31947
ABR	8.46988	8.48404	8.48311	8.53839	8.52085	8.51687	8.56766	8.54441	8.47776	8.52101	8.52906	8.56964	8.52689	8.66057	8.54757
ABRA	6.25229	6.43223	6.41532	6.36362	6.50462	6.3309	6.4431	6.40627	6.4445	6.27467	6.51976	6.47168	6.49997	6.41266	6.46569
ABRACL	9.35329	9.15759	9.24208	9.23566	9.17659	9.12098	9.00163	9.22787	9.23814	9.36609	9.21605	9.0869	9.20948	9.20338	8.92482
ABT1	7.8633	7.95523	8.13495	8.22683	8.20298	7.89847	8.19465	8.12306	8.02276	8.24779	8.10312	8.08106	8.12804	8.22568	8.13178
ABTB1	7.84992	7.76131	7.66699	7.77249	7.82684	7.73289	7.79578	7.59634	7.63266	7.4629	7.79653	7.67077	7.73881	7.76784	7.75689
ABTB2	8.00084	8.18822	7.92402	8.0877	8.07393	8.25089	8.0344	8.1056	8.11955	8.0881	8.16205	8.09091	8.23807	8.08612	8.13233
ACAA1	9.89262	9.8896	9.89338	9.94564	9.93959	10.0026	9.98487	9.90929	9.99825	9.78847	10.0142	9.98375	10.0394	9.77843	9.90199
ACAA2	9.85786	9.77714	9.83065	9.76912	9.82378	9.6706	9.7625	9.87574	9.8873	9.91879	9.68214	9.7871	9.82515	9.82254	9.70776
ACACA	9.58556	9.61826	9.56099	9.64237	9.58243	9.53988	9.60645	9.57667	9.645	9.62147	9.67914	9.63071	9.5891	9.62804	9.68279
ACACB	7.78913	7.61299	7.81606	7.81618	7.70365	7.68774	7.88466	7.73304	7.75011	7.79507	7.81719	7.79767	7.80688	7.8887	7.77569
ACAD10	7.79982	8.09041	7.7641	7.88585	7.82454	7.80872	7.8858	7.93614	7.79745	7.87723	7.92583	7.81127	7.98888	7.82716	7.63795
ACAD8	8.47944	8.58385	8.57064	8.6129	8.59376	8.5737	8.6563	8.44817	8.52399	8.61325	8.62989	8.62736	8.58742	8.51319	8.57
ACAD9	11.2099	11.348	11.3752	11.3711	11.378	11.3326	11.4145	11.4493	11.3561	11.2577	11.2815	11.4089	11.4932	11.3918	11.4009
ACADM	10.031	10.0159	9.80909	9.8218	9.85723	9.94025	10.0841	9.94146	10.0237	10.2496	9.78639	9.68249	9.73552	9.76429	9.8324
ACADSB	6.96283	6.98115	6.9649	7.00435	6.9775	6.83647	6.80177	7.06802	7.18342	6.97955	7.0061	6.83682	6.84929	6.85154	7.04613
ACADVL	10.2615	10.3211	10.4295	10.4259	10.3631	10.6513	10.4839	10.2907	10.5435	10.0887	10.6998	10.5685	10.5576	10.6223	10.5121
ACAN	6.35534	6.46026	6.47157	6.43	6.35683	6.50635	6.50421	6.50214	6.45517	6.53673	6.45947	6.4983	6.48785	6.45937	6.42709
ACAP1	6.54692	6.56704	6.6882	6.44498	6.61354	6.53705	6.7006	6.60794	6.57533	6.53562	6.4918	6.43496	6.58087	6.42487	6.46302
ACAP2	9.15825	9.11326	9.05482	9.04499	8.98024	9.12294	9.1026	9.12828	9.16231	9.28586	8.91257	8.93715	8.98235	9.08994	9.02161
ACAP3	6.40245	6.37534	6.36595	6.24507	6.219	6.48748	6.49413	6.24916	6.55771	6.18833	6.30743	6.53475	6.4805	6.5176	6.31419
ACAT1	11.5496	11.4682	11.5751	11.565	11.5616	11.5943	11.7106	11.755	11.4868	11.4933	11.6505	11.5408	11.619	11.5255	11.4111
ACAT2	9.88673	9.87201	9.91275	9.89822	9.9597	9.81557	9.84347	9.90233	9.86811	9.79426	9.87541	9.85135	9.91395	9.93603	9.85787
ACBD3	9.50522	9.33948	8.91883	9.29516	9.29193	9.09397	9.18801	9.3258	9.2415	9.4557	9.06905	9.07236	9.02511	9.10695	8.99071
ACBD4	7.13049	7.25384	7.26886	7.2054	7.10069	7.43834	7.04432	7.18418	7.29505	7.11894	7.31373	7.30492	7.27359	7.31912	7.18196
ACBD5	7.00825	7.03617	6.97604	7.26248	7.16196	7.22986	7.04664	6.98024	7.1873	7.19889	7.0012	7.05051	7.14015	7.06096	6.96322
ACBD6	9.52305	9.36303	9.61169	9.55614	9.57479	9.46906	9.57963	9.76955	9.48058	9.60879	9.43317	9.52698	9.62373	9.48386	9.62625
ACCS	9.19887	9.27319	9.10098	9.11739	9.069	9.31511	9.1925	9.36195	9.24196	9.08216	9.33472	9.15876	9.16613	9.27328	9.26123
ACCSL	6.56579	6.52005	6.67178	6.6334	6.52448	6.54432	6.58187	6.51828	6.53413	6.50198	6.67354	6.5596	6.60771	6.54795	6.55159
ACD	11.0908	11.1069	11.189	11.0799	11.0218	11.0612	11.0548	11.0222	11.1527	11.0911	11.033	11.1479	11.1521	11.2023	11.0843
ACE	6.52556	6.5689	6.49664	6.55099	6.46681	6.52634	6.60661	6.5877	6.4341	6.52115	6.5176	6.59868	6.4831	6.5631	6.57544
ACE2	6.72339	6.75626	6.76844	6.85407	6.866	6.80148	6.75878	6.76641	6.6836	6.81926	6.92878	6.75668	6.71759	6.81864	7.03357
ACER1	6.5865	6.59774	6.5793	6.52125	6.47713	6.57429	6.60131	6.43771	6.62823	6.60987	6.50233	6.62925	6.51759	6.57011	6.72578
ACER2	7.98572	8.10839	7.96515	8.08079	8.08301	8.05472	8.08497	7.94105	8.06705	8.13929	8.06289	8.06488	8.13011	8.16276	8.01931
ACER3	9.43943	9.42719	9.33687	9.33691	9.52633	9.47335	9.40729	9.35306	9.5188	9.63932	10.0528	9.67121	9.66942	9.73818	9.50339
ACHE	6.70812	6.5248	6.54085	6.60525	6.64672	6.77252	6.69017	6.72161	6.60596	6.56765	6.60046	6.64534	6.61422	6.60201	6.73615
ACIN1	10.9308	11.0287	10.8906	11.0131	11.043	10.9739	10.9897	11.0492	11.0198	10.9773	11.1612	11.0746	11.0783	11.0488	11.0373
ACKR1	7.9275	8.07327	7.89882	7.81443	7.94718	8.09092	8.05662	8.06957	8.01043	7.97604	8.07893	7.92278	8.05376	8.10547	7.92035
ACKR3	6.44458	6.38525	6.40199	6.35227	6.43943	6.43711	6.59965	6.44679	6.43659	6.487	6.56616	6.34715	6.41908	6.57293	6.36795
ACKR4	6.64811	6.67143	6.73015	6.70647	6.75234	6.68905	6.77755	6.65616	6.6472	6.69845	6.68858	6.76401	6.66083	6.67852	6.63199
ACLY	13.0177	12.9648	12.9456	12.9623	12.9945	13.1595	12.9795	12.9474	12.9872	12.925	12.9971	13.036	12.9303	13.0447	13.0495
ACMSD	6.67808	6.75951	6.6807	6.60018	6.53574	6.68352	6.65189	6.70822	6.60143	6.7133	6.55808	6.62845	6.58978	6.67707	6.60591
ACO1	13.0463	13.1498	13.0272	13.1207	13.1458	13.1478	13.14	13.1229	13.1104	13.2142	13.1517	13.1425	13.0971	13.0616	13.0957
ACO2	9.33429	9.14552	9.35859	9.08646	9.15003	9.23218	9.25695	9.11705	9.31591	9.16516	9.14043	9.28954	9.38649	9.23118	9.08488
ACOT1	7.2902	7.22312	7.18098	7.20872	7.05845	7.13747	7.3129	7.08253	7.12775	7.08504	7.15769	7.00676	7.18219	7.11199	7.12752
ACOT11	7.60614	7.52173	7.63058	7.57066	7.59912	7.48452	7.55902	7.53232	7.45685	7.45775	7.4396	7.47461	7.54642	7.39591	7.51899
ACOT12	6.36456	6.53833	6.55524	6.5689	6.51852	6.53735	6.45593	6.54148	6.32961	6.52921	6.50266	6.45772	6.48372	6.5159	6.60692
ACOT13	10.7478	10.6812	10.7662	10.6119	10.5972	10.6192	10.7163	10.5986	10.5745	10.5649	10.4619	10.5528	10.4963	10.5781	10.6843
ACOT2	6.66618	6.67489	6.76014	6.79574	6.80293	6.65536	6.6969	6.7531	6.76292	6.59548	6.65799	6.65826	6.71558	6.70375	6.66563
ACOT4	8.39721	8.36196	8.542	8.46147	8.51079	8.41936	8.43464	8.56156	8.50637	8.46981	8.29793	8.39543	8.37106	8.37199	8.3982
ACOT6	6.50615	6.85837	6.51716	6.63852	6.7276	6.67208	6.76238	6.82201	6.72374	6.52302	6.64097	6.70538	6.86688	6.69306	6.78714
ACOT7	8.49673	8.49925	8.50627	8.51722	8.49255	8.48799	8.46898	8.38953	8.5228	8.38913	8.5478	8.49823	8.51376	8.49676	8.47666
ACOT8	7.68352	7.82251	7.6669	7.58216	7.68585	7.62119	7.75215	7.65368	7.71624	7.72362	7.6492	7.73376	7.71415	7.85764	7.86327
ACOT9	9.43173	9.32775	9.57772	9.50131	9.50502	9.49012	9.49282	9.30005	9.53067	9.24453	9.48825	9.57042	9.45867	9.40476	9.37171
ACOX1	7.37172	7.48438	7.37632	7.41354	7.41544	7.4272	7.42767	7.24064	7.4284	7.39008	7.52632	7.43358	7.37433	7.29989	7.36124
ACOX2	7.60242	7.52477	7.46271	7.41626	7.39944	7.38685	7.5934	7.53034	7.48416	7.44114	7.39699	7.42977	7.55538	7.5566	7.49981
ACOX3	8.36048	8.41364	8.4195	8.38272	8.35296	8.33633	8.35255	8.53911	8.46069	8.42571	8.38625	8.44988	8.52923	8.49235	8.5523
ACP1	11.0968	11.2663	11.2506	11.3012	11.1982	11.1591	11.3463	10.9769	11.1883	10.917	11.2442	11.2484	11.2883	11.2118	11.2852
ACP2	9.75005	10.0511	10.0212	9.75718	9.84115	9.94085	9.80681	9.28381	9.78965	9.60645	9.84717	9.91656	9.92201	9.79754	9.79121
ACP5	6.52664	6.52595	6.51219	6.53693	6.5158	6.42828	6.48798	6.62948	6.56439	6.41066	6.50637	6.51153	6.51303	6.48277	6.48837
ACP6	9.39709	9.29747	9.39673	9.43511	9.17288	9.45478	9.38153	9.48324	9.32667	9.28368	9.43697	9.18236	9.39901	9.38727	9.46898
ACP7	6.92589	7.00939	6.67626	6.79539	6.6732	6.80695	6.96932	6.93921	7.07548	6.8803	6.93516	7.03134	7.27236	6.98172	7.05848
ACPP	6.80714	6.80985	6.74989	6.93975	6.83647	6.84661	6.87612	6.71915	6.7491	6.84264	6.60019	6.77821	6.75133	6.65412	6.76723
ACPT	7.13317	6.8965	6.82608	6.97165	7.19951	7.18657	6.9274	7.02451	7.10778	6.88031	6.95885	6.91149	6.97207	6.90907	7.1274
ACR	6.52922	6.58872	6.53607	6.52334	6.52701	6.53445	6.52273	6.78915	6.6931	6.59406	6.56641	6.53754	6.48173	6.48721	6.63585
ACRBP	6.53714	6.60087	6.60218	6.56248	6.45936	6.58613	6.60348	6.40559	6.69587	6.58223	6.51393	6.57781	6.58772	6.76779	6.72682
ACRV1	6.74025	6.65535	6.56941	6.7885	6.66727	6.64697	6.73437	6.69906	6.77882	6.63915	6.66437	6.68845	6.52442	6.6325	6.72287
ACSBG1	6.84682	6.8121	6.97733	6.75584	6.81243	6.87521	6.76693	7.09792	6.75906	6.84233	7.05044	6.90324	6.99032	6.74244	6.75675
ACSBG2	6.55593	6.56155	6.56753	6.64661	6.6483	6.67349	6.59535	6.6395	6.50566	6.71096	6.55575	6.51808	6.51231	6.42916	6.27492
ACSF3	7.0328	6.84613	7.12197	6.90901	6.87657	6.90309	6.81596	6.80405	6.93331	6.89001	6.88287	6.64088	6.77445	6.78218	7.01064
ACSL1	7.72639	7.79993	7.58727	7.554	7.60215	7.61561	7.76706	7.7685	7.6936	7.93324	7.72979	7.42048	7.50706	7.55691	7.52916
ACSL3	10.5201	10.607	10.551	10.607	10.693	10.6931	10.6129	10.4877	10.7159	10.5802	10.692	10.6832	10.6015	10.6044	10.6724
ACSL4	7.56269	7.63926	7.5322	7.62903	7.68956	7.57446	7.58636	7.52127	7.64993	7.58613	7.793	7.71646	7.61935	7.7465	7.62689
ACSL5	8.07138	8.12108	8.14495	8.25736	8.13806	8.19586	8.18968	8.14038	8.15373	8.16314	8.17693	8.12107	8.08634	8.19193	8.18642
ACSL6	6.53412	6.50919	6.72314	6.67903	6.65475	6.60338	6.63476	6.62492	6.57762	6.77359	6.56491	6.70621	6.60415	6.64282	6.58586
ACSM1	6.39276	6.47923	6.39638	6.38731	6.37808	6.45326	6.48139	6.42558	6.55286	6.46137	6.22724	6.31159	6.31759	6.36826	6.54215
ACSM2A	6.49434	6.44877	6.58978	6.57614	6.6251	6.54531	6.6149	6.52273	6.57637	6.67047	6.70576	6.33214	6.6063	6.61961	6.63627
ACSM2B	6.70332	6.78433	6.70986	6.76696	6.64131	6.64735	6.6323	6.58864	6.76883	6.79671	6.64513	6.59607	6.84671	6.72906	6.67339
ACSM3	6.65886	6.60357	6.70129	6.73656	6.71133	6.6366	6.61303	6.70974	6.6636	6.64615	6.66415	6.7556	6.74844	6.5819	6.70346
ACSM4	6.79019	6.58865	6.6678	6.68821	6.63593	6.73079	6.52356	6.68473	6.77495	6.74074	6.70661	6.64075	6.82164	6.62275	6.59577
ACSM5	6.58427	6.64021	6.76047	6.77758	6.61396	6.72462	6.63793	6.69031	6.61036	6.75155	6.6376	6.60638	6.67987	6.69749	6.6404
ACSS1	8.26283	8.08226	8.27005	8.23318	8.21575	8.22205	8.15238	8.15775	8.26918	8.12283	8.25489	8.17396	8.30544	8.15559	8.08253
ACSS2	9.2389	9.28504	9.23069	9.26572	9.241	9.18073	9.18407	9.24615	9.22449	9.24317	9.23932	9.28246	9.24658	9.249	9.27197
ACSS3	7.03772	7.29788	7.19359	7.24475	7.10444	7.17016	7.17174	7.11428	7.21957	7.2548	7.22948	7.04626	7.07004	7.131	7.1957
ACTA1	6.32305	6.48184	6.5874	6.47854	6.5586	6.52257	6.69801	6.57318	6.64353	6.60211	6.50376	6.41096	6.44781	6.46703	6.35509
ACTA2	11.8677	11.8686	11.7639	11.847	11.7811	11.7805	11.833	11.7996	11.8205	11.9805	11.8135	11.8413	11.8134	11.799	11.7444
ACTB	14.9801	15.0981	15.1572	15.2104	15.1334	15.1567	15.1401	14.868	15.249	14.9124	15.1584	15.2031	15.2617	15.124	15.1766
ACTBL2	6.54986	6.56839	6.58833	6.47061	6.39933	6.60744	6.64918	6.62341	6.5883	6.64638	6.57602	6.63961	6.42666	6.55667	6.70581
ACTC1	6.58069	6.64422	6.49551	6.64547	6.60954	6.5563	6.63419	6.65484	6.55885	6.66694	6.5178	6.82306	6.4715	6.59402	6.59423
ACTG1	13.3912	13.6457	13.7665	13.6413	13.7747	13.6183	13.6377	12.8588	13.6525	13.0018	13.7158	13.6138	13.6182	13.6978	13.7079
ACTG1P4	6.7553	6.55122	6.3936	6.53592	6.37729	6.73926	6.39772	6.63538	6.60173	6.69271	6.85144	6.72026	6.63052	6.7084	6.74716
ACTG2	6.3788	6.32814	6.51014	6.39523	6.57254	6.25998	6.42691	6.32142	6.45144	6.39721	6.39304	6.35222	6.42349	6.35863	6.4794
ACTL10	7.32162	7.41495	7.08947	7.33664	7.23027	7.00978	7.15262	7.05859	7.08896	7.05198	7.18219	7.30684	7.47175	7.36921	7.37747
ACTL6A	11.2599	11.1657	11.245	11.2083	11.3197	11.2733	11.3805	11.3304	11.2303	11.2208	11.2143	11.1781	11.185	11.1868	11.1377
ACTL6B	6.7291	6.85034	6.64165	6.51306	6.87827	6.68065	6.93604	6.74809	6.65979	6.58592	6.6997	6.73887	6.68016	6.52802	6.55293
ACTL7A	6.47613	6.43563	6.38005	6.22258	6.43708	6.50382	6.29662	6.2692	6.39816	6.46583	6.33827	6.44785	6.37384	6.25195	6.43982
ACTL7B	6.54935	6.68811	6.58189	6.65073	6.50897	6.23705	6.59147	6.71064	6.65741	6.63749	6.90562	6.68864	6.47678	6.69348	6.46846
ACTL8	7.04575	6.84083	6.86303	6.73664	6.81259	6.82163	6.90636	6.90122	6.70531	6.74274	6.84116	6.72332	6.67046	6.79813	6.82322
ACTL9	6.3845	6.50417	6.33611	6.39404	6.48885	6.34641	6.37282	6.42009	6.29579	6.34925	6.50137	6.31396	6.39581	6.46543	6.18755
ACTN1	13.1012	13.0913	13.181	13.1984	13.2412	13.124	13.1342	13.2141	13.212	13.2007	13.1236	13.1776	13.2112	13.1242	13.1974
ACTN2	6.55812	6.70167	6.58281	6.54993	6.4353	6.43542	6.46368	6.51261	6.69704	6.53323	6.53312	6.67322	6.54131	6.55135	6.76002
ACTN3	6.68382	6.66221	6.76328	6.72842	6.52967	6.72998	6.66599	6.82201	6.64793	6.48941	6.67204	6.70362	6.65944	6.75365	6.79585
ACTN4	11.2474	11.2934	11.4773	11.4874	11.3587	11.4299	11.3691	11.2724	11.3929	11.0768	11.3308	11.463	11.459	11.4282	11.4357
ACTR10	11.5278	11.5432	11.4339	11.6262	11.4592	11.4681	11.4303	11.4837	11.4161	11.4492	11.405	11.4715	11.4959	11.4654	11.3973
ACTR1A	12.4887	12.508	12.4936	12.6272	12.4556	12.4529	12.4434	12.6022	12.4356	12.5632	12.4618	12.4881	12.5345	12.4662	12.6191
ACTR1B	10.4686	10.4597	10.5826	10.6473	10.4993	10.6002	10.598	10.4447	10.5706	10.4243	10.4915	10.5444	10.7409	10.5739	10.5568
ACTR2	8.61773	8.63032	8.60306	8.60304	8.65646	8.62424	8.70906	8.70711	8.65318	8.57667	8.63499	8.7296	8.6741	8.63435	8.59797
ACTR3	8.03	7.88729	7.60634	7.87289	7.7284	7.96668	7.67342	7.8701	7.66266	8.09663	7.61904	7.65511	7.61091	7.87791	7.56192
ACTR3B	6.72877	6.87466	6.87407	6.83883	6.79417	6.85536	6.78771	6.76147	6.85687	6.76549	6.85853	6.8715	6.86864	6.74232	6.73641
ACTR3BP2	6.70461	6.83155	6.79541	6.75262	6.87548	6.62863	6.73434	6.74722	6.67554	6.78598	6.72201	6.81295	6.66561	6.7849	6.79492
ACTR3BP5	6.70498	6.69822	6.63703	6.68078	6.58073	6.65607	6.61191	6.51579	6.44732	6.49814	6.59783	6.69465	6.7104	6.71357	6.70902
ACTR3C	6.55001	6.62838	6.59728	6.66843	6.65633	6.85376	6.80227	6.83793	6.78527	6.74635	6.64768	6.64087	6.74497	6.71201	6.80329
ACTR5	9.0418	9.00829	9.00582	9.03453	8.96533	9.09644	9.05985	9.18398	8.84251	9.09573	9.06008	9.04976	8.91055	9.0224	9.00193
ACTR6	8.51907	8.35654	8.20157	8.17864	8.3935	8.21118	8.47564	8.50471	8.29721	8.63713	7.92039	8.18618	8.05285	8.30594	8.04325
ACTR8	8.20823	8.2763	8.29242	8.37636	8.38502	8.32636	8.41144	8.30299	8.44037	8.17531	8.32943	8.43202	8.36896	8.38005	8.25167
ACTRT1	7.5404	7.50548	7.80291	7.47821	7.58934	7.48641	7.6057	7.5774	7.42627	7.59975	7.61808	7.32445	7.464	7.63144	7.56313
ACTRT2	6.62379	6.53982	6.52939	6.65163	6.64068	6.66642	6.56621	6.51743	6.69922	6.48096	6.58914	6.58669	6.56035	6.6784	6.54824
ACTRT3	7.4516	7.54448	7.49012	7.36176	7.45553	7.48165	7.41129	7.49292	7.35691	7.55319	7.49874	7.34137	7.24087	7.31865	7.69536
ACVR1	10.0584	9.89327	9.9282	9.73022	9.98795	10.0242	10.0578	10.0547	10.0009	10.1448	9.85158	9.79768	9.78926	9.71892	9.77416
ACVR1B	9.15415	9.09143	8.99812	9.08375	9.11588	9.11882	9.08907	9.09124	9.04734	9.13878	9.15525	9.11261	9.0145	9.03808	9.12344
ACVR1C	6.7631	6.70673	6.76539	6.58105	6.80286	6.75179	6.76105	6.76898	6.68667	6.59923	6.84571	6.81999	6.61722	6.74862	6.71998
ACVR2A	7.06522	6.9843	6.96562	6.8836	6.87246	6.96977	7.01426	7.05327	7.03672	7.17277	6.93328	6.83225	6.98151	6.89963	6.94251
ACVR2B	6.61022	6.47969	6.70075	6.68088	6.59683	6.69471	6.66853	6.69382	6.80888	6.67938	6.7316	6.65335	6.81602	6.77305	6.63305
ACVR2B-AS1	6.91522	7.09636	6.89297	6.86259	6.96085	6.95848	6.89077	6.92397	6.86515	6.75591	6.84247	6.91006	6.92617	7.0263	6.94031
ACVRL1	8.79634	8.67778	8.87764	8.80879	8.79623	8.98986	8.7209	8.76261	8.82216	8.23443	8.9028	8.82008	8.84255	8.81388	9.04469
ACY3	6.39512	6.45369	6.16644	6.50362	6.49294	6.55163	6.38125	6.52292	6.47764	6.49257	6.58051	6.44223	6.3673	6.395	6.53562
ACYP1	9.32243	9.2793	9.19972	9.30562	9.23476	9.33708	9.32204	9.28466	9.29425	9.22429	9.16139	9.22867	9.11771	9.13305	9.26696
ACYP2	8.12899	8.04269	7.99202	8.0754	8.09236	7.95716	8.12987	7.96454	8.02697	7.90281	7.89415	8.01234	8.07384	8.03901	7.97725
ADA	11.7073	11.6198	11.7326	11.7122	11.6552	11.7855	11.8363	11.7751	11.6517	11.7069	11.7689	11.7552	11.7271	11.6473	11.837
ADAD1	6.62222	6.70115	6.70568	6.69012	6.57674	6.86413	6.78402	6.52596	6.65094	6.76379	6.62177	6.63025	6.70795	6.66874	6.5564
ADAD2	6.46516	6.42222	6.44439	6.38544	6.51512	6.52719	6.547	6.26288	6.44256	6.51695	6.39353	6.41288	6.31429	6.46741	6.40504
ADAL	7.43031	7.46962	7.40847	7.36782	7.42578	7.58064	7.42792	7.48052	7.4512	7.64298	7.30873	7.31381	7.31361	7.42254	7.53396
ADAM10	7.64348	7.77202	7.72916	7.7803	7.76761	7.81352	7.92475	7.74049	7.84627	7.90549	7.74199	7.71844	7.51728	7.66372	7.76264
ADAM11	6.78312	6.77941	6.58928	6.52195	6.84082	6.79523	6.66882	6.81855	6.79025	6.72094	6.63479	6.5862	6.70455	6.4928	6.74559
ADAM12	6.80798	6.76301	6.77621	6.88102	6.81648	6.73612	6.89974	6.98448	6.84576	6.87506	6.76329	6.80975	6.84068	6.84132	6.83638
ADAM15	10.3418	10.5354	10.8368	10.8705	10.8576	10.8707	10.7144	10.3457	10.7917	10.1953	10.8033	10.8689	10.9738	10.8867	10.8693
ADAM17	7.923	7.93157	7.95407	7.93515	8.01598	8.09921	7.92896	7.81389	7.99903	7.98448	8.16339	8.16751	7.98998	8.07079	8.0048
ADAM18	6.51898	6.6706	6.59785	6.43572	6.47878	6.39381	6.40496	6.4162	6.59971	6.50509	6.36754	6.44467	6.58935	6.57052	6.42964
ADAM19	8.18083	8.14216	8.25569	8.02853	8.07619	8.13034	7.98563	8.15572	8.14635	8.09741	8.14118	8.16363	8.11131	8.08761	8.10333
ADAM2	6.73737	6.93397	7.06866	7.15323	7.03342	7.04849	7.01556	6.9958	7.18594	6.91374	6.92651	7.08943	6.96002	6.84796	6.91216
ADAM20	6.53583	6.37284	6.41612	6.38168	6.12293	6.32102	6.35783	6.44744	6.29816	6.28616	6.38577	6.26854	6.27825	6.2755	6.41702
ADAM20P1	6.66707	6.77513	6.50419	6.51088	6.68018	6.63521	6.65296	6.53603	6.71076	6.66873	6.70983	6.70056	6.67567	6.65896	6.67441
ADAM21	6.75713	6.54221	6.68506	6.68092	6.55186	6.75788	6.76773	6.48167	6.59093	6.58792	6.74464	6.77357	6.6899	6.80872	6.69418
ADAM21P1	6.60933	6.4601	6.47175	6.84284	6.52332	6.64648	6.58152	6.57042	6.65429	6.51026	6.59064	6.58264	6.55395	6.61291	6.5426
ADAM22	6.61725	6.62477	6.49763	6.61834	6.72707	6.69294	6.68724	6.68266	6.6293	6.569	6.74559	6.56285	6.53586	6.66867	6.62412
ADAM23	7.71344	7.70395	7.69708	7.73701	7.89925	7.8851	7.80291	7.79641	7.57292	7.75833	7.91416	7.93399	7.72394	7.79218	7.6846
ADAM28	6.52717	6.65782	6.45898	6.47404	6.60229	6.5447	6.55232	6.43617	6.49211	6.68308	6.55827	6.56622	6.44597	6.54542	6.60795
ADAM29	6.87777	6.58948	6.79096	6.81233	6.95337	6.81863	6.7037	6.77991	6.77736	6.68486	6.97328	6.60698	6.70465	6.84495	6.72875
ADAM30	6.63717	6.64634	6.53779	6.82706	6.60289	6.77451	6.62883	6.75904	6.57114	6.87562	6.26977	6.55851	6.50185	6.71429	6.53234
ADAM32	6.84562	6.76021	6.65351	6.72787	6.6664	6.71105	6.77534	6.77361	6.91654	6.77386	6.72904	6.77018	6.70658	6.77385	6.84685
ADAM33	6.79783	6.70073	6.77098	6.72356	6.79777	6.64972	6.80122	6.68458	6.71035	6.9508	6.69466	6.65095	6.78095	6.75985	6.658
ADAM3A	6.70418	6.6516	6.8029	6.74956	6.61257	6.68335	6.64389	6.64995	6.56003	6.70985	6.68986	6.66866	6.70277	6.58929	6.5459
ADAM5	6.41311	6.31567	6.45507	6.2644	6.52178	6.41281	6.44446	6.49449	6.33892	6.5072	6.3936	6.32166	6.46259	6.38171	6.45344
ADAM6	6.90333	6.81653	6.74946	6.80169	6.78383	6.8309	6.85462	6.82369	6.81093	6.92101	6.77497	6.72951	6.70781	6.91904	6.77258
ADAM7	6.77222	6.65092	6.67073	6.65011	6.82406	6.58785	6.57084	6.83233	6.91244	6.78953	6.62262	6.6146	6.76965	6.60528	6.66124
ADAM8	6.85148	6.79069	6.87938	6.83644	6.79193	6.8427	6.91598	6.82018	6.73573	6.93462	6.83683	6.94425	6.85888	6.8426	6.857
ADAM9	9.29257	9.68026	9.70102	9.88846	9.61158	9.88467	9.67969	9.08592	9.83385	8.91733	9.86374	9.83127	9.87354	9.74932	9.72835
ADAMDEC1	6.52929	6.57193	6.51341	6.54501	6.62027	6.53022	6.54975	6.4973	6.59815	6.68441	6.61896	6.63327	6.4966	6.6047	6.52521
ADAMTS1	6.9134	6.93748	7.10144	6.96795	7.12855	7.07055	6.96503	7.03994	7.10823	6.94072	6.91342	7.05656	7.02861	7.12178	7.0921
ADAMTS10	6.69876	6.69541	6.73436	6.70623	6.61367	6.59209	6.32674	6.59466	6.68184	6.64651	6.46394	6.57236	6.83132	6.75932	6.72265
ADAMTS12	6.30097	6.36199	6.40643	6.35597	6.44804	6.34499	6.42111	6.51146	6.37221	6.61489	6.49204	6.5008	6.32118	6.75274	6.55421
ADAMTS13	6.64869	6.6967	6.6114	6.56557	6.58897	6.60115	6.58629	6.60764	6.63384	6.65994	6.62236	6.65787	6.57056	6.65723	6.66211
ADAMTS14	6.56897	6.50809	6.43908	6.50201	6.50458	6.4238	6.4407	6.4112	6.49154	6.369	6.49926	6.48391	6.38187	6.35268	6.53046
ADAMTS15	7.025	7.02853	6.89518	6.95127	7.00432	7.08999	6.95988	7.07979	7.06219	7.0391	6.92012	6.95159	7.01411	7.09099	7.13997
ADAMTS17	6.8347	6.86498	6.7213	6.58103	6.6916	6.72916	6.93866	6.76988	6.78104	6.89038	6.86081	6.78715	6.85854	6.85338	6.73944
ADAMTS18	6.59835	6.72275	6.7198	6.63896	6.68692	6.55905	6.6898	6.78174	6.55694	6.62511	6.69816	6.60833	6.6145	6.63935	6.55253
ADAMTS2	6.64609	6.62066	6.65841	6.56285	6.6638	6.63773	6.7207	6.69941	6.61804	6.66221	6.74367	6.586	6.54573	6.63592	6.67491
ADAMTS20	6.69267	6.589	6.60719	6.71861	6.55497	6.49714	6.5063	6.57953	6.64573	6.51995	6.53001	6.65045	6.58994	6.59931	6.53674
ADAMTS3	6.76018	6.51487	6.78454	6.53087	6.55551	6.73922	6.62177	6.59621	6.56865	6.61564	6.85522	6.71042	6.45127	6.66328	6.6891
ADAMTS5	6.61593	6.51924	6.34166	6.53792	6.60161	6.46966	6.43286	6.39141	6.59506	6.60891	6.54805	6.4329	6.22101	6.53943	6.4408
ADAMTS6	7.71141	7.80464	7.59125	7.73012	7.78346	7.79009	7.85742	7.91115	7.83794	7.86443	7.91249	7.79082	7.92317	7.83333	7.8357
ADAMTS7	7.18788	7.06201	7.10215	7.07256	7.14916	7.08075	7.09804	7.12866	7.12553	7.05738	7.21634	7.04175	7.09528	7.05506	7.1401
ADAMTS8	6.88279	6.96287	6.90777	7.06714	7.03858	6.95776	6.95463	7.06051	6.89468	6.88202	6.8251	6.80731	6.91947	6.80204	7.01793
ADAMTS9	6.89401	6.82892	6.67034	6.64567	6.8582	6.87506	6.78657	6.88426	6.82345	6.85592	6.81046	6.85132	6.80474	6.87485	6.75424
ADAMTSL1	6.82069	6.96304	6.93549	6.86875	6.92362	6.83645	6.85081	6.97238	6.8355	6.829	6.95662	6.98379	6.91166	6.8411	6.90026
ADAMTSL2	6.35375	6.29551	6.45957	6.66071	6.41599	6.28441	6.24466	6.39295	6.40906	6.44847	6.42545	6.4251	6.39351	6.38348	6.48529
ADAMTSL3	7.13938	6.91545	6.9194	6.9401	6.97638	7.09438	7.03557	6.97086	6.77344	6.96911	7.11348	6.83814	6.9578	7.06791	7.17615
ADAMTSL4	7.77185	7.85682	7.89919	7.92781	7.73254	7.77271	7.79982	7.8206	7.87776	7.65846	7.79359	7.91766	7.94188	7.83625	7.88326
ADAMTSL5	7.32653	7.3132	7.19785	7.21606	7.41133	7.53295	7.23921	7.35204	7.51156	7.24099	7.4403	7.35906	7.38433	7.42245	7.31565
ADAP1	7.49947	7.32187	7.31504	7.6108	7.46174	7.39606	7.48337	7.6369	7.37138	7.47543	7.53551	7.41296	7.52044	7.50602	7.51102
ADAP2	6.96814	7.04208	7.09282	6.92259	7.05462	7.03846	6.83796	6.9722	6.92548	6.8955	7.06407	6.9066	7.01512	6.78985	6.95463
ADAR	10.7173	10.8649	10.7145	10.8217	10.7534	10.7654	10.7836	10.7076	10.8064	10.6555	10.8469	10.8439	10.7409	10.8157	10.8258
ADARB1	9.17871	9.33118	9.1644	9.25675	9.26814	9.3488	9.21729	9.31596	9.2647	9.32087	9.31639	9.28768	9.20858	9.20474	9.19408
ADARB2-AS1	6.75616	6.85047	6.73707	6.81524	6.7408	6.87965	6.71829	6.96513	7.02966	6.7651	6.84894	6.84449	6.8683	6.99782	6.80519
ADAT2	6.56036	6.53188	6.53375	6.59546	6.53191	6.64396	6.68113	6.59854	6.61613	6.79103	6.72395	6.695	6.71339	6.52537	6.7489
ADAT3	8.2309	8.11192	8.35959	8.46207	8.30301	8.27339	8.12397	8.37992	8.2952	8.42272	8.32086	8.30722	8.41851	8.34467	8.372
ADCK1	8.22965	8.31729	8.19124	8.22629	8.0332	8.17151	8.0479	8.2684	8.13973	8.16112	8.22304	8.26514	8.15135	7.99611	8.17375
ADCK2	10.7573	10.7975	10.8993	10.7793	10.6963	10.7286	10.7642	10.8698	10.7736	10.6031	10.6532	10.7725	10.8043	10.7112	10.7784
ADCK5	8.03412	8.03476	8.17506	8.20123	8.13101	8.21656	8.16666	8.18998	8.30775	7.87334	8.30794	8.24747	8.30168	8.25754	8.28013
ADCY1	6.52223	6.57967	6.77672	6.6567	6.5798	6.60446	6.54159	6.51745	6.43652	6.63281	6.6976	6.55585	6.57568	6.63825	6.5393
ADCY10	6.85963	6.90763	6.75701	6.85155	6.82018	6.67701	6.76005	6.95845	6.89876	6.78293	6.77861	6.77243	6.73076	6.86478	6.80882
ADCY10P1	6.80654	6.90086	6.85069	6.79814	6.78568	6.91251	6.86427	6.92208	6.84059	6.86598	6.97717	6.83147	6.87109	6.88776	6.90947
ADCY2	6.58939	6.68242	6.64476	6.73364	6.56112	6.64156	6.64213	6.71487	6.47365	6.84991	6.83179	6.72749	6.87322	6.58207	6.88568
ADCY3	12.2979	12.2995	12.3138	12.3226	12.3437	12.1567	12.3129	12.3116	12.3117	12.4338	12.1761	12.1515	12.2997	12.2581	12.2165
ADCY4	9.2181	9.29171	8.99251	9.07109	9.03776	9.42218	9.27157	9.18179	9.19955	9.04561	9.51555	9.22655	9.17383	9.33166	9.19176
ADCY5	6.76282	6.98491	6.75979	6.71932	6.82348	6.84256	6.86769	6.9095	6.85325	6.75288	6.86364	6.80964	6.93423	6.71163	6.88592
ADCY6	9.34625	9.31678	9.41695	9.47783	9.52172	9.51358	9.46273	9.13548	9.44302	8.97039	9.64774	9.55246	9.59081	9.4582	9.5217
ADCY7	7.89814	7.71634	7.59002	7.71939	7.91965	7.69733	7.7173	7.67688	7.78714	7.74799	7.89316	7.6671	7.82408	7.6752	7.88155
ADCY8	6.88392	6.8466	6.66409	6.81842	6.86462	6.75519	6.73207	6.866	6.7376	6.90582	6.79413	6.75163	6.85794	6.80091	6.6636
ADCY9	8.66754	8.60823	8.62806	8.81424	8.65749	8.5608	8.69858	8.72749	8.74215	8.83868	8.6351	8.71764	8.68186	8.6599	8.65312
ADCYAP1	6.45127	6.38607	6.44036	6.31605	6.38181	6.39167	6.11122	6.52899	6.4092	6.28761	6.37524	6.46612	6.27894	6.29707	6.33668
ADCYAP1R1	6.47685	6.43019	6.37775	6.4772	6.67009	6.54318	6.61823	6.44635	6.49832	6.5711	6.56265	6.35997	6.50136	6.4646	6.50372
ADD1	10.6413	10.5994	10.6238	10.68	10.7939	10.5903	10.6234	10.6742	10.7182	10.7378	10.7966	10.6733	10.7371	10.6881	10.8186
ADD2	6.49052	6.67243	6.69184	6.64941	6.6212	6.6128	6.58668	6.5556	6.63183	6.63433	6.60754	6.53845	6.56639	6.7086	6.54516
ADD3	7.25684	7.23956	7.14084	7.19176	7.16228	7.20652	7.11591	7.17531	7.18344	7.24396	7.15532	7.15717	7.0576	7.15755	7.15399
ADGB	6.94223	6.77025	6.69431	6.84926	6.96132	6.69736	6.825	6.79899	6.87926	6.77996	6.6838	6.73068	6.75877	6.78309	6.85441
ADGRA1	6.60625	6.7676	6.64371	6.69723	6.67751	6.5906	6.69513	6.69262	6.46764	6.66504	6.61664	6.59259	6.64365	6.59524	6.47827
ADGRA2	7.31888	7.21111	7.15266	7.56304	7.33946	7.49742	7.30139	7.30938	7.36704	7.18019	6.9754	7.22967	7.37257	7.23314	7.50921
ADGRA3	6.67396	6.87242	6.77161	6.76823	6.65508	6.76013	6.78094	6.68235	6.82196	6.69586	6.76597	6.81104	6.79035	6.75367	6.75152
ADGRB1	6.80646	6.66943	6.64161	6.71912	6.74076	6.75756	6.7247	6.588	6.65541	6.81123	6.73699	6.76843	6.76258	6.73362	6.70721
ADGRB2	6.43835	6.24016	6.31019	6.38951	6.33032	6.36735	6.49866	6.21843	6.3491	6.48674	6.57014	6.39901	6.25878	6.4436	6.35132
ADGRB3	6.85024	6.67402	6.69285	6.60444	6.65382	6.67611	6.61681	6.77022	6.65147	6.623	6.7359	6.56407	6.54086	6.70255	6.52339
ADGRD1	6.46178	6.41734	6.61804	6.50768	6.56787	6.67723	6.65916	6.5448	6.50466	6.58829	6.89502	6.53615	6.53298	6.42051	6.42947
ADGRD2	6.57875	6.60724	6.37853	6.71917	6.65417	6.68086	6.72223	6.70703	6.74868	6.65823	6.72981	6.7788	6.68576	6.70311	6.72275
ADGRE1	6.38431	6.42271	6.55637	6.55122	6.54459	6.42958	6.58525	6.36407	6.36143	6.37171	6.53874	6.5525	6.47011	6.43904	6.36711
ADGRE3	6.48056	6.51485	6.68823	6.608	6.64863	6.4511	6.47208	6.5559	6.44287	6.55978	6.57462	6.61132	6.439	6.61325	6.51923
ADGRE4P	6.58179	6.48862	6.71442	6.68508	6.6638	6.64717	6.6842	6.62477	6.65543	6.65639	6.64061	6.60436	6.76096	6.65374	6.64502
ADGRE5	8.74559	8.61916	8.67728	8.69067	8.68395	8.61982	8.68288	8.64042	8.58475	8.72797	8.53063	8.70636	8.73268	8.55089	8.53036
ADGRF1	6.63567	6.76562	6.65755	6.61085	6.65966	6.69221	6.6792	6.65431	6.70121	6.72165	6.67232	6.63065	6.598	6.70594	6.55669
ADGRF2	6.34923	6.41709	6.44459	6.43756	6.45302	6.49056	6.43536	6.29252	6.13465	6.28644	6.48747	6.39649	6.55296	6.27825	6.40965
ADGRF3	7.05109	6.95464	7.1936	6.98891	6.92476	6.90783	6.90835	6.97628	6.92562	7.12137	6.85385	6.75463	6.9032	6.80473	6.86918
ADGRF4	6.31079	6.18934	6.40448	6.39967	6.45843	6.32265	6.4912	6.40307	6.75598	6.48389	6.47226	6.35063	6.3031	6.24597	6.32269
ADGRF5	12.9031	12.9315	12.6072	12.9936	12.8795	13.0258	12.9468	12.9436	13.0351	13.126	12.8396	12.8655	12.9135	12.9217	13.0349
ADGRG1	6.96697	7.02112	6.51564	6.83828	6.93561	6.73045	6.83455	7.15652	6.82262	7.01083	6.80815	6.73901	6.91486	6.66282	6.79361
ADGRG2	6.63118	6.69062	6.76775	6.65782	6.62633	6.81559	6.61725	6.85015	6.66516	6.72526	6.82948	6.68801	6.81245	6.64498	6.8045
ADGRG3	6.54678	6.64572	6.57334	6.57856	6.60198	6.56568	6.58694	6.62103	6.60525	6.53117	6.59542	6.6892	6.53453	6.77088	6.63687
ADGRG4	6.89577	6.85779	7.11791	6.87333	7.12415	6.9271	6.96796	6.91703	6.95922	6.91213	7.01236	6.8305	6.99724	6.84176	6.98075
ADGRG6	11.4698	11.3758	11.3516	11.419	11.4038	11.6003	11.4589	11.3485	11.5102	11.5786	11.463	11.41	11.3611	11.3754	11.4671
ADGRG7	6.78794	6.84063	6.90081	6.72936	6.86888	6.6188	6.81846	6.78304	6.87281	6.80477	6.75043	6.89235	6.79869	6.73027	6.85908
ADGRL1	7.24014	7.30203	7.26503	7.30724	7.32504	7.27443	7.27379	7.23789	7.23285	7.35036	7.39567	7.22482	7.3149	7.28575	7.17015
ADGRL2	10.705	10.6082	10.4803	10.5513	10.5954	10.523	10.632	10.6493	10.5478	10.6886	10.532	10.6272	10.6076	10.4909	10.6259
ADGRL3	6.6807	6.47961	6.51785	6.36335	6.47058	6.6366	6.54567	6.57456	6.55888	6.4941	6.49234	6.51265	6.54685	6.57129	6.58767
ADGRL4	10.5461	10.6476	10.593	10.66	10.5651	10.671	10.7544	10.4742	10.6528	10.7795	10.5835	10.6618	10.5755	10.5289	10.7336
ADGRV1	6.46884	6.52554	6.53242	6.53711	6.49996	6.50001	6.36983	6.51752	6.49341	6.41061	6.51649	6.4986	6.463	6.53365	6.53222
ADH1A	6.81564	6.66567	6.85401	6.84222	6.93039	6.89571	6.76941	6.72773	6.76888	6.86416	6.70102	6.71624	6.7824	6.80019	6.94774
ADH1C	6.68258	6.7765	6.77812	6.63	6.86773	6.77491	6.61755	6.67167	6.73488	6.8077	6.71926	6.8973	6.7267	6.64627	6.70124
ADH4	6.5571	6.54292	6.50892	6.84326	6.64904	6.40041	6.68848	6.5283	6.51575	6.55179	6.73206	6.4855	6.71186	6.70409	6.61811
ADH5	8.05153	8.15072	7.95301	8.08179	8.22742	7.99465	8.07909	8.09247	8.08716	8.10257	8.00457	7.83413	8.19784	8.09582	8.1172
ADH6	6.9763	6.79293	6.98864	6.66499	6.68057	6.64389	6.83675	6.74781	6.67781	6.8621	6.77166	6.91432	6.86968	6.79909	6.76157
ADH7	6.85237	6.85743	6.5258	6.8334	6.51397	6.83844	6.81191	6.6036	6.81208	6.73893	6.82757	6.70594	6.73465	6.70579	6.65842
ADHFE1	7.74847	7.7798	7.58473	7.60368	7.65996	7.78027	7.74669	7.72118	7.81361	7.60868	7.80638	7.88288	7.58474	7.78243	7.76535
ADI1	6.86858	6.6889	6.88745	6.96141	6.79437	6.73539	6.6247	6.68358	6.46158	6.68647	6.68099	6.74471	6.81774	6.79116	6.68253
ADIG	6.40639	6.39338	6.48893	6.27837	6.59088	6.44114	6.48728	6.4471	6.47466	6.44594	6.49883	6.42968	6.37999	6.22229	6.29135
ADIPOR1	11.7827	11.7509	11.7764	11.7983	11.8244	11.8485	11.8443	11.7963	11.817	11.8569	11.7136	11.7896	11.7407	11.8235	11.8365
ADIPOR2	12.7235	12.8029	12.69	12.7875	12.7392	12.8368	12.8446	12.7445	12.8862	12.8039	12.8066	12.8708	12.7657	12.8093	12.8404
ADIRF	12.2942	12.2635	12.3744	12.3391	12.2373	12.2824	12.2297	12.407	12.2043	12.3565	12.1839	12.2015	12.3741	12.2085	12.2293
ADK	8.18943	8.18985	8.23704	8.16338	8.16798	8.18707	8.14319	8.14793	8.16858	8.07592	8.1122	8.16585	8.08251	8.12768	8.02521
ADM	13.5647	13.6237	13.5776	13.5664	13.6104	13.5864	13.5372	13.5368	13.5227	13.5938	13.6309	13.5483	13.6157	13.5249	13.5589
ADNP	8.85201	8.73314	8.71877	8.55908	8.81815	8.68935	8.7847	8.51289	8.7833	8.85032	8.77888	8.71077	8.49022	8.60909	8.77222
ADNP2	9.18025	9.00167	9.07759	9.10895	9.00415	9.01008	8.92105	9.27049	9.13024	9.33622	9.0757	9.067	9.0649	8.99378	9.11379
ADO	9.62635	9.41549	9.334	9.20764	9.51168	9.26172	9.46157	9.42559	9.26511	9.63545	9.21068	9.14635	9.10888	9.23253	9.31103
ADORA1	6.8979	6.77819	6.95363	6.77136	6.931	6.78713	6.84458	6.88324	6.8199	6.79703	6.84205	6.86363	6.90506	6.92395	6.96745
ADORA2A	7.53987	7.40989	7.58774	7.4276	7.58829	7.41696	7.52093	7.49202	7.45466	7.59627	7.51942	7.68207	7.69663	7.54138	7.42716
ADORA2A-AS1	6.64841	6.79957	6.73994	6.80215	6.85598	6.80112	6.78472	6.88625	6.78023	6.74128	6.7801	6.7009	6.76263	6.8217	6.74876
ADORA2B	10.83	10.8187	10.9029	10.9172	10.8628	10.8599	10.8645	10.928	10.886	10.9471	10.874	10.8862	10.9179	10.8595	10.9035
ADORA3	6.44609	6.83277	6.79041	6.61911	6.67851	6.70899	6.84997	6.61475	7.03359	6.81935	6.91542	6.54676	6.59436	6.86014	6.67584
ADPGK	10.8114	10.7115	10.7512	10.7437	10.7593	10.7696	10.8116	10.7656	10.7974	10.7567	10.8388	10.8789	10.792	10.8003	10.7737
ADPRH	7.72721	7.78763	7.74284	7.812	7.65844	7.68469	7.73455	7.75974	7.81777	7.61436	7.82277	7.83628	7.95347	7.85952	7.8065
ADPRHL1	7.36266	7.31398	7.42987	7.2967	7.26353	7.42998	7.31082	7.24836	7.33695	7.36078	7.21396	7.31138	7.37376	7.29484	7.26358
ADPRHL2	10.6414	10.9017	10.7403	10.852	10.7797	10.6947	10.7527	10.7246	10.6051	10.5459	10.7416	10.7241	10.7286	10.6756	10.6009
ADPRM	8.87928	8.85955	8.87615	8.8329	8.84401	8.84242	8.93946	8.91107	8.77516	8.93756	8.78205	8.82209	8.82836	8.83917	8.79472
ADRA1A	6.61479	6.51819	6.60566	6.53375	6.58024	6.6472	6.54462	6.61638	6.59937	6.60767	6.6202	6.59384	6.53645	6.59385	6.58696
ADRA1B	9.68488	9.74056	9.88208	9.87712	9.73553	9.70804	9.72749	9.82685	9.75708	9.83147	9.75028	9.69771	9.85003	9.75973	9.81701
ADRA1D	6.4498	6.48007	6.61523	6.2417	6.68307	6.52632	6.39187	6.50147	6.39661	6.41601	6.46864	6.52966	6.48167	6.45701	6.60259
ADRA2A	6.84934	7.01597	7.01336	6.96393	6.76754	6.82182	7.02492	6.89821	6.96541	7.09663	6.94222	6.89137	6.84005	6.94089	6.99151
ADRA2B	7.19777	7.3027	7.11799	7.38407	7.19356	7.23151	7.18167	7.24838	7.24092	7.21837	7.42738	7.43867	7.10348	7.3485	7.37342
ADRA2C	6.57667	6.72724	6.80053	6.83228	6.651	6.73874	6.8574	6.68015	6.51765	6.71043	6.76367	6.83768	6.66743	6.67714	6.58192
ADRB1	7.1223	7.25799	7.22606	7.17168	7.35973	7.32912	7.13363	7.21448	7.23443	7.14788	7.39933	7.34047	7.32978	7.19224	7.33107
ADRB2	10.5079	10.5551	10.493	10.5575	10.5245	10.5215	10.5822	10.7416	10.5646	10.8045	10.5834	10.4892	10.5965	10.5278	10.4236
ADRB3	6.53656	6.64668	6.75396	6.62107	6.73575	6.58852	6.8349	6.6116	6.837	6.69017	6.73524	6.78209	6.7346	6.75903	6.85713
ADRM1	11.8355	11.8145	12.0017	11.9073	11.807	11.8575	11.8095	11.8387	11.7823	11.8376	11.7659	11.8519	11.8403	11.8719	11.8212
ADSL	12.6516	12.8642	12.8013	12.865	12.7705	12.7107	12.7882	12.806	12.6984	12.7172	12.803	12.7454	12.8037	12.8104	12.8659
ADSS	9.59458	9.52954	9.47468	9.51826	9.46293	9.43846	9.655	9.46045	9.57381	9.80622	9.34381	9.46762	9.49856	9.48952	9.51408
ADSSL1	7.98292	7.97766	7.97289	7.99329	7.91059	7.91146	7.96354	7.91828	7.89206	7.9463	7.94689	7.93785	7.82836	7.9049	7.96267
ADTRP	6.55093	6.74137	6.75141	6.44937	6.57485	6.64345	6.57719	6.69516	6.71918	6.6217	6.62924	6.7317	6.54039	6.51793	6.48411
AEBP1	9.22622	9.12472	9.28047	9.45404	9.30698	9.29872	9.24202	9.05819	9.39044	8.80855	9.45809	9.48854	9.36102	9.42525	9.42773
AEBP2	8.93854	8.86085	8.81196	8.8169	8.99045	8.77715	8.79579	9.00986	8.95776	9.0747	8.77646	8.69987	8.8022	8.9085	8.95037
AEN	9.98684	9.95045	9.92635	9.90374	9.87399	9.90707	9.91856	9.88781	9.93541	9.86041	9.88543	9.85807	9.97573	9.88419	9.84779
AES	10.5533	10.6978	10.9093	10.8748	10.7892	10.7088	10.8119	10.2998	10.7833	10.1229	10.8389	10.9405	10.9454	10.8858	10.8487
AFAP1	10.8995	10.8744	10.8883	10.8084	10.9121	10.8878	10.7751	11.0039	10.9634	11.0562	10.9249	10.9207	10.8494	10.9772	10.9378
AFAP1L2	6.68397	6.7159	6.67584	6.70349	6.70716	6.78631	6.8114	6.73842	6.73995	6.70686	6.74526	6.79705	6.61696	6.72282	6.57254
AFDN	7.31818	7.31021	7.13829	7.25873	7.1497	7.36268	7.29233	7.37299	7.32598	7.35146	7.20783	7.23372	7.20989	7.36037	7.31468
AFDN-AS1	7.19211	7.23631	7.23051	7.12786	7.00384	7.03769	7.23153	7.24467	7.10835	6.99229	7.04031	7.02846	7.03174	6.9869	7.04189
AFF1	7.84046	7.73071	7.84011	7.64654	7.66106	7.77697	7.6996	7.66746	7.80972	7.68931	7.95357	7.76874	7.73785	7.74604	7.77482
AFF2	6.67201	6.55359	6.58559	6.71995	6.65206	6.68931	6.61401	6.63503	6.59436	6.54676	6.84606	6.64293	6.66037	6.69521	6.5443
AFF3	6.55477	6.52714	6.66416	6.4119	6.57075	6.50109	6.63708	6.52385	6.56619	6.55538	6.53013	6.36469	6.60004	6.55647	6.6384
AFF4	10.339	10.4458	10.1597	10.3711	10.4387	10.5089	10.3578	10.3596	10.3432	10.5574	10.5165	10.4223	10.5463	10.4415	10.4858
AFG3L1P	7.60943	7.55895	7.44072	7.41836	7.57603	7.60851	7.6119	7.64711	7.66318	7.51042	7.74225	7.66104	7.5794	7.60515	7.58768
AFG3L2	11.9682	11.9225	11.9919	11.9302	11.8202	11.8749	12.0206	11.8989	11.8865	11.8493	11.8772	11.9047	12.0766	11.936	11.8793
AFM	6.34981	6.39471	6.42399	6.58804	6.57836	6.47868	6.40397	6.54469	6.29761	6.40692	6.2975	6.29559	6.38283	6.46822	6.39005
AFMID	8.19108	8.18756	7.73435	7.85843	8.07748	8.08844	8.20599	8.38945	8.08112	8.25611	8.29106	8.21869	8.11696	8.16303	8.1242
AFP	6.96633	6.76929	6.71289	6.79911	6.80088	6.72649	6.66891	6.4774	6.73387	6.96453	6.64238	6.53338	6.55694	6.53969	6.6959
AFTPH	8.57686	8.51628	8.48555	8.48584	8.49237	8.51441	8.514	8.49028	8.54122	8.57389	8.373	8.47411	8.43215	8.43674	8.42854
AGA	7.69271	7.72037	7.61985	7.75852	7.65676	7.68879	7.73981	7.86387	7.66263	7.9048	7.65019	7.4894	7.61448	7.61995	7.60678
AGAP1	7.66478	7.72635	7.69529	7.72023	7.69521	7.61946	7.74464	7.65175	7.69407	7.69556	7.71147	7.60682	7.56337	7.61825	7.72592
AGAP11	6.50033	6.43468	6.75626	6.72445	6.51454	6.67281	6.67207	6.44492	6.48616	6.60479	6.61717	6.57353	6.59983	6.36613	6.64172
AGAP2	6.59621	6.63621	6.81119	6.43442	6.62407	6.66461	6.58957	6.64643	6.65167	6.80439	6.52911	6.59138	6.61983	6.46765	6.68354
AGAP2-AS1	7.24466	7.41023	7.75158	6.99687	7.28812	7.31567	7.19883	7.08463	7.24122	7.10303	7.24558	7.2495	7.40619	7.36194	7.1229
AGAP3	8.56421	8.60188	8.65694	8.62888	8.54441	8.5307	8.50768	8.51705	8.57313	8.46228	8.50448	8.60068	8.66168	8.59938	8.60044
AGAP4	8.74923	8.84148	8.50623	8.45268	8.57798	8.8255	8.69333	8.71753	8.70946	8.73213	8.92119	8.70029	8.70109	8.81556	8.66691
AGAP6	9.39877	9.50557	9.23796	9.2191	9.21867	9.66658	9.48701	9.40649	9.42228	9.21206	9.81081	9.55625	9.53272	9.65789	9.48291
AGAP7P	6.9806	6.70757	6.80905	6.91641	6.8997	6.81405	6.91286	6.88	6.78894	6.8592	6.8392	6.65698	6.77029	6.87065	6.84071
AGBL1	6.30434	6.50066	6.51053	6.5593	6.63981	6.39945	6.45423	6.41977	6.45207	6.665	6.52886	6.4517	6.31692	6.35502	6.55052
AGBL2	6.91008	6.82305	6.72786	6.91038	6.74778	6.70642	6.81661	6.8625	6.84329	6.83537	6.83229	6.83083	6.82551	6.90455	6.89126
AGBL5	9.43233	9.41828	9.59106	9.52132	9.53687	9.47952	9.45772	9.35856	9.49233	9.31224	9.46432	9.48016	9.51536	9.57841	9.513
AGER	6.87283	6.90661	6.90439	6.89308	6.82198	6.82431	6.94031	6.79832	7.02174	6.76724	6.95033	6.88397	6.85283	7.01823	6.92283
AGFG1	8.09791	8.03044	8.04445	8.05979	8.13241	8.04183	7.98247	7.9854	8.12479	8.17156	8.12225	8.11133	7.98206	8.12074	8.09084
AGFG2	8.03394	8.15736	8.18763	8.11117	8.10242	8.1209	8.10523	7.91791	8.01546	8.00475	8.09977	8.14077	8.02105	8.04622	8.18192
AGGF1	9.17895	9.07671	9.12365	9.11242	9.14347	9.06358	9.11127	9.18404	8.93547	9.20239	9.10544	8.97701	9.03988	9.16873	9.12157
AGL	7.04195	7.06902	7.12629	7.04699	7.08291	7.06914	7.13044	7.09716	7.09986	7.2548	6.97234	6.96729	7.09841	7.14528	7.0551
AGMAT	6.83956	6.98414	6.90246	6.93833	6.77366	6.98899	6.84975	6.77535	6.78118	6.84938	7.11748	6.81971	6.86973	6.73023	6.9196
AGMO	6.82678	6.65913	6.75313	6.81316	6.57891	6.56888	6.63872	6.78879	6.70569	6.69563	6.84391	6.70965	6.74047	6.64832	6.75596
AGO1	9.55348	9.51006	9.64054	9.60078	9.61639	9.61266	9.49365	9.67337	9.62384	9.6764	9.70457	9.66207	9.56505	9.53383	9.63966
AGO2	10.6657	10.6506	10.6811	10.8428	10.7206	10.6647	10.7518	10.6501	10.8878	10.6895	10.899	10.9449	10.8062	10.9308	10.9233
AGO3	7.71571	7.5273	7.69762	7.69962	7.79946	7.66406	7.74865	7.7216	7.69321	7.76904	7.79409	7.58546	7.67376	7.7163	7.73301
AGO4	7.00866	7.07504	7.06342	7.15498	7.14822	7.20592	7.04054	7.20509	7.0586	7.23416	6.99876	6.99981	7.25708	7.15875	7.01874
AGPAT1	7.67123	7.74525	7.70941	7.83501	7.76864	7.87264	7.77314	7.75624	7.78337	7.70986	7.83519	7.7754	7.78698	7.79278	7.80812
AGPAT2	9.01325	9.03228	9.2605	9.21243	9.16217	9.20668	9.1337	8.95825	9.08358	8.61476	9.26492	9.14538	9.24464	9.16469	9.22443
AGPAT3	7.02426	7.11721	7.09995	7.21162	7.1407	7.12122	7.07696	6.93994	7.06707	6.9051	7.10971	7.09458	7.07731	7.19013	7.12094
AGPAT4	6.92566	6.92684	6.77457	6.92953	6.9962	6.92959	7.00953	7.0317	6.9077	6.93535	6.91858	6.87171	6.73211	6.89224	6.99818
AGPAT4-IT1	6.75793	6.77245	6.69337	6.78803	6.78163	6.81669	6.71313	6.75951	6.80751	6.71269	6.90701	6.75233	6.77861	6.86922	6.89963
AGPAT5	10.2587	10.3036	10.2221	10.3693	10.2594	10.4739	10.4219	10.2138	10.4089	10.3055	10.4001	10.3786	10.3365	10.3509	10.2941
AGPS	10.1774	10.2782	10.2061	10.1236	10.1874	10.1182	10.0922	10.1697	10.2072	10.2489	10.1123	10.1349	10.2161	10.1729	10.0131
AGR2	6.73521	6.78713	6.82872	6.73448	6.39872	6.8086	6.62677	6.77505	6.66875	6.55495	6.62357	6.52514	6.50826	6.72984	6.70894
AGR3	6.72815	6.69182	6.79319	6.78158	6.903	6.8122	6.62589	6.72028	6.764	6.78942	6.75574	6.58513	6.75071	6.82097	6.68277
AGRN	8.70571	8.79464	8.84231	8.81628	8.84925	8.94175	8.84996	8.54348	9.01744	8.69221	8.98323	8.97111	8.98564	8.92634	8.8919
AGRP	6.71831	6.60191	6.65751	6.72932	6.86057	6.74946	6.5927	6.71466	6.7055	6.71001	6.78074	6.6433	6.64482	6.70869	6.67953
AGT	6.62122	6.75727	6.58178	6.80612	6.77973	6.76923	6.82927	6.85277	6.93518	6.87171	6.89449	6.92893	6.9621	6.77816	6.59412
AGTPBP1	8.11787	8.34269	8.15448	8.27447	8.28884	8.29727	8.18699	8.24081	8.2451	8.21997	8.18195	8.25326	8.16426	8.24103	8.15486
AGTR1	6.94716	6.94947	7.05059	7.00052	6.96729	6.99993	6.88416	6.98064	6.99475	7.00539	6.86909	6.79301	6.92654	6.96301	6.84899
AGTR2	7.01073	7.03813	7.12581	6.92767	6.8807	7.03431	6.67882	6.98168	6.96859	6.92046	6.99326	6.95902	6.94988	6.83448	7.06722
AGTRAP	10.2012	10.0827	10.1612	10.0829	10.0617	10.09	10.061	10.1858	10.0156	9.95144	9.85432	10.139	10.118	10.0952	10.1067
AGVR6190	6.62379	6.3218	6.68618	6.32615	6.46139	6.4578	6.38874	6.42303	6.50981	6.32246	6.56357	6.60671	6.46317	6.68166	6.41879
AGXT	6.75223	6.86289	6.57294	6.60684	6.72016	6.78882	6.83064	6.79169	6.62628	6.78925	6.74009	6.81841	6.94713	6.75605	6.66474
AHCTF1	10.1677	10.1808	10.068	10.18	10.1217	10.1509	10.2282	10.0878	10.2259	10.3133	10.1523	10.1656	10.1064	10.1115	10.143
AHCY	12.4124	12.5116	12.6485	12.5116	12.5269	12.5119	12.4939	12.4424	12.5494	12.367	12.5462	12.5814	12.5763	12.511	12.5353
AHCYL1	11.4574	11.6089	11.3999	11.2085	11.535	11.4316	11.377	11.1723	11.3605	11.4365	11.3496	11.4694	11.2834	11.3746	11.3798
AHCYL2	9.06506	9.19063	9.0813	8.95519	9.11996	9.29278	9.06289	9.17618	9.32197	9.47829	9.01292	9.0425	9.05188	9.12046	8.99197
AHDC1	7.42772	7.58062	7.51478	7.62022	7.60877	7.5794	7.52397	7.43903	7.66818	7.44298	7.57559	7.63133	7.59332	7.5122	7.58908
AHI1	8.97729	9.04282	8.83756	8.76766	8.9493	8.94203	8.95419	8.96465	8.9787	8.88999	9.12962	8.89046	8.86668	8.92469	8.81648
AHNAK	9.86006	9.90316	9.92426	9.90249	9.78002	9.8566	9.8942	9.88634	9.75762	9.78612	9.84494	9.77308	9.9045	9.77305	9.87745
AHNAK2	8.5321	8.62017	8.55362	8.43299	8.54956	8.51602	8.5462	8.56422	8.53874	8.65459	8.60896	8.50321	8.57652	8.60108	8.62692
AHR	8.29938	8.36917	8.3656	8.18817	8.29695	8.42426	8.3588	8.05249	8.42288	8.3166	8.3433	8.39897	8.12899	8.24399	8.32136
AHRR	6.70556	6.6331	6.66247	6.65634	6.6914	6.65132	6.70412	6.62362	6.8187	6.71924	6.72115	6.58921	6.65935	6.61886	6.55466
AHSA1	11.1425	11.1997	11.1365	11.0499	11.1254	11.1636	11.1871	11.179	11.1183	10.929	11.1271	11.154	11.0647	11.1261	11.2768
AHSA2	8.77232	8.60732	8.37599	8.34405	8.45941	8.78776	8.66298	8.68935	8.7351	8.83147	8.84358	8.72045	8.51741	8.7756	8.90144
AHSG	6.50021	6.60782	6.53652	6.3857	6.47462	6.39382	6.24296	6.45548	6.37283	6.51321	6.4763	6.31194	6.28024	6.45188	6.28749
AHSP	6.95421	7.14977	7.04344	7.01732	6.85357	6.90234	6.99491	6.8538	6.77348	6.95464	6.93222	6.82961	6.94309	6.88416	7.08144
AICDA	6.88263	6.72887	6.859	7.00817	6.86701	6.87822	6.8109	6.75992	6.79443	6.8038	6.96869	6.73763	6.86401	6.91591	6.80617
AIDA	7.8548	7.86565	7.88075	7.88858	7.82708	7.77639	7.84948	7.67525	7.89185	7.76421	7.90888	7.86234	7.74646	7.84111	7.79839
AIF1	7.15544	7.22431	7.19605	7.07899	7.14501	7.14183	7.07382	7.15203	7.02452	7.06886	7.13911	6.97611	7.03863	7.14923	7.24123
AIF1L	11.0891	11.1428	11.0768	11.1593	11.0843	11.1114	11.1621	11.0915	11.1577	11.0833	11.1292	11.1408	11.1291	11.1517	11.115
AIFM1	8.63577	8.63041	8.62167	8.65537	8.71524	8.56172	8.67569	8.63761	8.61582	8.61542	8.65407	8.62837	8.65784	8.63275	8.67148
AIFM2	7.90682	8.17849	8.06418	8.18891	8.17598	8.16876	8.13549	8.23694	8.17914	7.98855	8.02517	8.04671	8.18584	8.03417	8.14288
AIFM3	6.91195	7.00778	7.16164	7.19426	7.05197	7.01764	7.03744	7.0998	7.12737	6.97454	7.08353	6.79762	6.99069	7.10789	6.94569
AIG1	8.35144	8.46245	8.3239	8.28673	8.25952	8.29697	8.39266	8.22535	8.3386	8.22378	8.14058	8.20622	8.15635	8.2381	8.10458
AIM1	7.32861	7.36897	7.40622	7.29568	7.41706	7.33319	7.62044	7.50251	7.25175	7.44654	7.23431	7.37091	7.48135	7.18173	7.4318
AIM1L	6.79123	6.65042	6.6708	6.69886	6.70571	6.57303	6.67731	6.66912	6.76755	6.68589	6.61915	6.68422	6.76006	6.64582	6.70927
AIM2	6.77068	6.8323	6.70482	6.78374	6.72917	6.78233	6.71745	6.93154	6.81632	6.76562	6.9408	6.65553	6.67547	6.81144	6.66161
AIMP1	6.33556	6.54296	6.39645	6.53966	6.45878	6.54203	6.44871	6.69713	6.58929	6.62273	6.55219	6.35427	6.46486	6.50421	6.23446
AIMP2	12.4973	12.4225	12.4959	12.5857	12.5397	12.5065	12.5787	12.6234	12.4406	12.4651	12.4657	12.5029	12.5371	12.4699	12.535
AIP	10.9845	10.9298	11.0464	11.0417	11.0018	10.8675	10.9136	10.9476	10.9342	10.7765	10.8667	10.9715	11.0388	10.9671	11.0319
AIPL1	6.59761	6.61701	6.72449	6.67435	6.72339	6.64598	6.59664	6.81675	6.70652	6.61949	6.69916	6.63982	6.62863	6.6678	6.59279
AIRE	6.32568	6.56515	6.42547	6.47134	6.4885	6.40881	6.51597	6.5709	6.56383	6.63085	6.47665	6.53568	6.629	6.48023	6.56268
AJAP1	6.75634	6.67896	6.9432	6.81344	6.86093	6.79831	6.80321	6.76342	6.80865	6.63241	6.85065	6.84184	6.8575	6.72081	6.7886
AJUBA	7.45434	7.44377	7.53566	7.6603	7.54139	7.56351	7.61379	7.47364	7.50333	7.44042	7.57188	7.65521	7.59041	7.52274	7.60775
AK2	11.4652	11.4235	11.5305	11.489	11.4814	11.4435	11.4836	11.4737	11.3816	11.3407	11.4301	11.405	11.439	11.4074	11.3913
AK3	12.595	12.469	12.3835	12.3973	12.3829	12.4644	12.4493	12.5802	12.4986	12.6329	12.426	12.4923	12.398	12.4193	12.385
AK4	8.59519	8.66425	8.6208	8.56712	8.55096	8.57345	8.62276	8.62875	8.56383	8.73815	8.61022	8.5604	8.50818	8.52175	8.55728
AK5	6.64398	6.70693	6.64554	6.56325	6.65842	6.70983	6.64048	6.64576	6.55977	6.64887	6.59999	6.58956	6.65413	6.61161	6.50091
AK7	6.38549	6.51247	6.55512	6.71682	6.41549	6.4562	6.63616	6.46552	6.72483	6.51051	6.43539	6.45103	6.6168	6.48241	6.4855
AK8	6.84493	6.87274	6.81671	6.78181	6.84971	6.85265	6.92575	6.88621	6.88006	7.00588	6.9311	6.84582	6.83134	7.09392	6.76327
AK9	6.6677	6.54562	6.81742	6.85767	6.84762	6.61548	6.72677	6.73278	6.59297	6.72253	6.82086	6.6809	6.83709	6.63348	6.82848
AKAIN1	6.72904	6.82421	6.68009	6.71392	6.88295	6.67909	6.73852	6.6226	6.65827	6.87615	6.82731	6.61274	6.78609	6.61679	6.76167
AKAP1	6.62226	6.68014	6.6709	6.77885	6.74557	6.91156	6.83381	6.74152	6.71705	6.67778	6.79465	6.48575	6.50435	6.66141	6.74331
AKAP10	8.54455	8.92435	8.87161	9.12575	8.99174	9.04829	8.96568	8.75687	9.12235	8.66038	8.94659	8.94762	8.88406	8.98831	9.06583
AKAP11	8.17483	8.20312	7.97693	8.05176	8.09254	8.03549	7.96499	8.18277	8.00995	8.35219	8.03331	7.94814	7.92024	8.00447	7.90026
AKAP12	8.53346	8.46281	8.49775	8.45024	8.5077	8.50631	8.42651	8.45964	8.59643	8.49113	8.55983	8.47854	8.4702	8.45375	8.51011
AKAP13	8.86456	8.89182	8.89075	8.99268	8.97282	8.95663	8.88	8.78077	9.02372	8.73211	9.03058	9.05112	8.9358	8.92007	8.92276
AKAP14	6.53314	6.57516	6.48815	6.63591	6.44636	6.37978	6.4777	6.5378	6.48873	6.60547	6.45845	6.50583	6.38972	6.43073	6.51003
AKAP17A	10.6087	10.7521	10.6724	10.6934	10.6744	10.8246	10.7341	10.7482	10.7951	10.6774	10.8605	10.8051	10.7974	10.8064	10.7892
AKAP2	6.80391	6.8754	6.72629	6.85811	6.90851	6.66991	6.65847	6.59794	6.93594	6.84417	6.84647	6.92753	6.66962	6.64305	6.80666
AKAP3	6.66014	6.51486	6.58977	6.66611	6.65657	6.74403	6.58457	6.74721	6.58575	6.63558	6.54812	6.74238	6.74927	6.51515	6.69749
AKAP4	6.68128	6.68177	6.79467	6.6315	6.71669	6.68942	6.78908	6.67514	6.73494	6.60162	6.666	6.76295	6.66688	6.73257	6.72188
AKAP5	6.58662	6.56827	6.70049	6.55891	6.64607	6.48789	6.54202	6.73067	6.47733	6.4956	6.53386	6.43541	6.72428	6.80554	6.64895
AKAP7	7.1836	7.21849	7.10272	7.16413	7.14595	7.10487	7.08665	7.19436	7.17918	7.25822	7.05998	7.17992	7.12484	7.14879	7.1109
AKAP8	9.27654	9.5719	9.3612	9.44151	9.29098	9.3858	9.57415	9.59195	9.39221	9.53706	9.36593	9.55232	9.38137	9.57543	9.41923
AKAP8L	7.66169	7.92362	8.04246	7.93231	7.97153	7.83552	7.81685	7.63352	7.79149	7.3917	7.85681	7.78396	8.06723	7.67904	7.72161
AKAP9	6.48724	6.31805	6.54367	6.44967	6.47891	6.57494	6.54092	6.61346	6.62162	6.55978	6.51771	6.55545	6.47203	6.61187	6.4787
AKIP1	9.01794	9.02416	8.91467	8.84104	9.04085	9.04852	9.01702	9.03739	8.99756	9.03803	9.05316	8.95932	9.01311	9.07862	8.8679
AKIRIN1	8.4376	8.51421	8.47574	8.45955	8.57024	8.50236	8.39698	8.397	8.42401	8.39255	8.66777	8.61433	8.46587	8.54186	8.49141
AKIRIN2	11.2113	11.1625	11.0675	11.0842	11.2152	11.217	11.1706	11.1902	11.2279	11.312	11.0238	11.1829	10.9789	11.054	11.1229
AKNA	8.68602	8.57768	8.60849	8.51825	8.52553	8.57491	8.56076	8.44262	8.56856	8.53727	8.68897	8.68688	8.67292	8.64461	8.5212
AKNAD1	6.63684	6.85679	6.78986	6.67307	6.56839	6.79006	6.79344	6.74647	6.89951	6.69991	6.77794	6.75709	6.53504	6.81443	6.97183
AKR1A1	12.2149	12.1695	12.2758	12.1982	12.1419	12.2856	12.1924	12.1324	12.182	12.0221	12.1904	12.1873	12.2346	12.166	12.2067
AKR1B1	14.3314	14.3275	14.2842	14.3998	14.3446	14.4829	14.2833	14.311	14.2718	14.1929	14.4108	14.4143	14.4453	14.3392	14.3829
AKR1B10	7.17119	7.04625	7.12222	7.22302	7.18457	7.38292	7.16826	7.28973	7.07726	7.24103	7.16487	7.09213	7.18468	7.04879	6.99619
AKR1B15	6.77024	6.56439	6.62458	6.64751	6.72589	6.57035	6.68237	6.5622	6.57986	6.56027	6.56118	6.71786	6.6072	6.69127	6.63793
AKR1C1	6.61179	6.62724	6.05353	6.52635	6.40224	6.25432	6.25845	6.3304	6.3857	6.34015	6.40921	6.40238	6.29731	6.33486	6.51256
AKR1C2	7.51498	7.39306	7.33999	7.37747	7.47844	7.43961	7.34234	7.4806	7.41326	7.52854	7.45631	7.50999	7.4063	7.48213	7.5023
AKR1C3	9.48689	9.31533	9.31134	9.4341	9.27207	9.44438	9.48964	9.36196	9.31595	9.44228	9.3128	9.38133	9.31408	9.3647	9.34448
AKR1C4	6.55534	6.60878	6.62586	6.62877	6.47573	6.60018	6.69919	6.67331	6.57382	6.67378	6.4717	6.80929	6.51837	6.52412	6.5168
AKR1C6P	6.73902	6.59785	6.56991	6.55748	6.65452	6.65949	6.6393	6.51042	6.39272	6.61618	6.6239	6.50824	6.57841	6.65971	6.67237
AKR1C8P	6.66098	6.70303	6.66402	6.74188	6.78176	6.75795	6.74379	6.68659	6.60341	6.83602	6.67573	6.82785	6.81373	6.73039	6.88664
AKR1D1	6.68838	6.8898	6.80218	6.69196	6.77303	6.62994	6.78643	6.66969	6.77542	6.82948	6.74615	6.75458	6.74216	6.69617	6.65791
AKR1E2	6.97059	6.96749	6.92649	6.99811	6.84596	6.85867	6.99256	7.04083	6.8478	6.95289	6.96297	6.94815	7.04501	6.98486	6.88404
AKR7A2	12.264	12.2088	12.4206	12.3571	12.2489	12.1936	12.186	12.1368	12.2254	12.1791	12.2722	12.3061	12.3015	12.3136	12.2388
AKR7A2P1	6.3896	6.40188	6.66937	6.41305	6.41567	6.3095	6.58022	6.56188	6.59511	6.61279	6.40394	6.51141	6.42035	6.33222	6.51045
AKR7A3	8.06836	8.00026	8.06882	7.99665	7.90498	8.1059	7.87559	8.17458	7.97259	7.95348	7.99463	7.94092	7.9012	7.97252	8.07162
AKT1	9.95914	10.0621	10.2446	10.2165	10.0415	10.1559	10.1011	10.0183	10.0469	10.0402	10.1128	10.1745	10.2553	10.1258	10.0643
AKT1S1	7.44051	7.58701	7.70144	7.57578	7.5921	7.69497	7.62147	7.50915	7.5436	7.39865	7.5964	7.62068	7.61152	7.57941	7.60669
AKT2	6.67235	6.81702	6.78203	6.50804	6.66377	6.74156	6.66168	6.47442	6.73504	6.58413	6.72595	6.72034	6.52061	6.6572	6.48026
AKT3	7.01036	7.09515	7.05474	6.98409	7.01223	7.02697	7.02514	6.99279	7.04487	6.94832	6.94834	7.0281	7.02335	7.01669	7.01549
AKTIP	9.54327	9.41816	9.35056	9.52606	9.46262	9.45234	9.48741	9.51653	9.48837	9.64086	9.42594	9.3841	9.23986	9.43649	9.38211
ALAS1	7.32119	7.29222	7.30309	7.26722	7.33194	7.22768	7.36182	7.42243	7.30696	7.27964	7.1447	7.2251	7.24309	7.32363	7.31833
ALAS2	6.65334	6.73795	6.70561	6.65393	6.79952	6.67522	6.7698	6.78681	6.61696	6.66359	6.77795	6.67871	6.73668	6.77753	6.67663
ALB	6.86002	6.82648	6.80551	6.71509	6.7381	6.7784	6.79368	6.78116	6.92161	6.73394	6.87321	6.77764	6.869	6.90586	6.8038
ALCAM	11.0937	11.2177	11.0241	10.9351	11.1581	11.1426	11.1224	11.1455	11.0635	11.2199	10.8931	11.0475	10.9497	10.8492	11.0506
ALDH16A1	8.75557	8.77349	8.77823	8.97196	8.65188	8.73229	8.68497	8.5904	8.68612	8.5531	8.84482	8.80553	9.02493	8.89104	8.84395
ALDH18A1	10.9631	10.919	10.8341	10.946	11.0279	11.0146	10.9902	10.9565	11.021	10.9456	10.9219	11.0234	10.9702	11.0133	11.0211
ALDH1A1	10.9558	10.8256	10.8745	11.0159	10.9979	10.8966	10.9777	10.8983	11.0918	11.1177	10.8202	10.8232	10.8004	10.8224	10.8325
ALDH1A2	6.81857	6.85546	6.86066	6.77605	6.75025	6.95311	6.74782	6.78601	6.82836	6.82327	6.87396	6.73657	6.82188	6.75515	6.72469
ALDH1A3	10.1813	10.109	10.1278	10.2376	10.2087	10.1752	10.1577	10.1648	10.2362	10.2846	10.1401	10.1874	10.1328	10.2465	10.2608
ALDH1L1	6.70249	6.68256	6.64337	6.74521	6.70643	6.69611	6.70898	6.75583	6.54795	6.68573	6.77159	6.74171	6.65132	6.74994	6.75387
ALDH1L2	6.78769	6.81049	6.73787	6.92473	6.83817	6.70146	6.63066	6.7685	6.93889	6.80761	6.82716	6.80791	6.80972	6.88847	6.88789
ALDH2	9.66403	9.76679	9.57785	9.62749	9.52766	9.65538	9.54108	9.78504	9.73905	9.7519	9.57581	9.57789	9.60613	9.59368	9.60607
ALDH3A1	6.79879	6.78716	6.6626	6.85205	6.82941	6.82445	6.84319	6.86194	6.98308	6.89726	6.93847	6.90997	6.94796	6.76232	6.867
ALDH3A2	9.05097	9.04838	8.97263	9.03307	9.10521	9.06738	9.10143	9.07118	9.04011	9.14273	9.04275	9.0582	9.03525	9.11809	9.00518
ALDH3B1	8.30844	8.42812	8.35539	8.36185	8.33035	8.37763	8.25823	8.40456	8.3169	8.46493	8.43427	8.36258	8.3727	8.35634	8.3593
ALDH3B2	6.69562	6.53664	6.60472	6.58954	6.82468	6.65682	6.8713	6.73017	6.80676	6.71958	6.84906	6.70619	6.90226	6.76104	6.61532
ALDH4A1	7.6287	7.64557	7.82834	7.69515	7.63361	7.66653	7.69649	7.7388	7.67088	7.5771	7.6618	7.66465	7.73257	7.58306	7.69417
ALDH5A1	6.68549	6.72272	6.79786	6.71754	6.76801	6.7682	6.67982	6.87537	6.81523	6.75749	6.78921	6.7208	6.77194	6.86315	6.72334
ALDH6A1	8.25852	8.18094	8.19332	8.20948	8.19614	8.23258	8.29468	8.03428	8.20528	8.20482	8.12299	8.12816	8.09054	8.19464	8.18363
ALDH7A1	12.0562	12.1364	12.1782	12.1236	12.095	12.0733	12.1167	12.1199	12.1414	11.9964	12.1628	12.0644	12.1447	12.03	12.0088
ALDH8A1	6.74404	6.59909	6.67182	6.73475	6.63385	6.71906	6.55434	6.54904	6.72232	6.71205	6.76099	6.58517	6.71337	6.69722	6.5173
ALDH9A1	13.1757	13.1818	13.1953	13.2064	13.1135	13.0946	13.3096	13.2798	13.1766	13.2949	13.0199	13.0217	13.1562	13.1308	13.0965
ALDOA	9.37636	9.40481	9.5847	9.56079	9.52366	9.41957	9.45633	9.14822	9.5174	9.07563	9.4109	9.52352	9.53677	9.47517	9.46453
ALDOB	6.52323	6.5709	6.55737	6.58416	6.65252	6.80178	6.5893	6.69997	6.60947	6.7939	6.55912	6.56395	6.61029	6.68362	6.74505
ALDOC	10.7798	10.8205	10.9201	10.747	10.8512	10.7571	10.7375	10.7961	10.7676	10.7713	10.7847	10.7815	10.8042	10.7834	10.8516
ALG1	7.98292	8.1849	8.2127	8.10694	8.16705	8.0312	8.14675	7.88188	8.11298	7.62257	8.0095	8.15293	8.10297	8.12227	8.19838
ALG10B	7.77692	7.80438	7.61456	7.73411	7.71842	7.63298	7.75959	7.7283	7.7512	7.88337	7.79943	7.64858	7.59773	7.61374	7.49723
ALG11	8.85705	8.92263	8.86797	8.69292	8.79876	8.81247	8.99037	8.74513	8.82585	8.73821	8.84551	8.68101	8.70385	8.79709	8.76077
ALG12	7.5555	7.65505	7.98112	7.63767	7.73866	7.47016	7.6154	7.7183	7.73093	7.52037	7.61485	7.6671	7.67301	7.72478	7.65206
ALG13	8.68516	8.57598	8.45933	8.50262	8.55982	8.54276	8.55603	8.5707	8.57813	8.698	8.52978	8.55088	8.5417	8.60395	8.62502
ALG14	8.4476	8.45308	8.58331	8.41172	8.46552	8.44711	8.45797	8.51435	8.34953	8.42246	8.36723	8.36281	8.49391	8.31366	8.39383
ALG1L	6.83764	6.71806	6.56888	6.74383	6.77738	6.87732	6.8642	6.80415	6.77124	6.71769	6.9379	6.79692	6.80384	6.86847	6.77702
ALG1L2	6.83395	6.63363	6.51445	6.59539	6.66355	6.59136	6.70809	6.6795	6.75388	6.83114	6.87601	6.71954	6.71872	6.64455	6.65065
ALG2	7.18804	7.29487	7.28423	7.43231	7.50528	7.44805	7.31941	7.28365	7.41492	7.20137	7.35074	7.42552	7.40797	7.39044	7.38297
ALG3	10.9203	10.8819	11.0298	10.9361	11.0173	10.9899	10.9094	10.9742	10.965	10.8651	11.0554	10.9555	11.0475	10.9312	11.0411
ALG5	8.73954	8.85187	8.56408	8.48404	8.65863	8.59346	8.81261	8.87779	8.79836	8.93212	8.55355	8.48427	8.40616	8.49578	8.51851
ALG6	9.93469	9.90594	9.74381	9.76897	9.7818	9.91579	9.83705	10.0075	9.93137	10.1194	9.76651	9.69336	9.68677	9.80146	9.84438
ALG8	10.4345	10.3395	10.3772	10.2675	10.4026	10.3734	10.4161	10.4304	10.4036	10.605	10.3792	10.3936	10.2968	10.3786	10.4782
ALG9	10.3768	10.329	10.3789	10.4007	10.334	10.4179	10.4015	10.3241	10.3102	10.3792	10.3538	10.3621	10.4876	10.3816	10.3469
ALK	7.09568	7.38039	7.1947	7.07678	6.88237	7.08534	7.13495	6.85321	7.13857	6.90386	6.86722	6.86477	7.19643	7.04704	7.23371
ALKBH1	8.74487	8.78931	8.86358	8.86716	8.88528	8.93723	8.81795	8.91726	8.83981	8.94133	8.83111	8.75174	8.75076	8.84067	8.74967
ALKBH2	8.84523	8.85993	8.96415	8.79991	8.82877	8.80767	8.84357	8.93697	8.7522	8.64376	8.78648	8.84638	8.9914	8.82053	8.92651
ALKBH3	9.50409	9.68972	9.61715	9.6774	9.46214	9.65584	9.61525	9.52369	9.5089	9.47696	9.5438	9.48611	9.6564	9.56143	9.5631
ALKBH4	7.91055	7.84085	7.82033	7.96598	7.83631	8.03329	7.9456	7.9256	7.91239	7.90372	7.90839	7.74761	7.95533	7.82576	7.84088
ALKBH5	13.2763	13.3688	13.2831	13.4378	13.3627	13.286	13.3372	13.3685	13.3623	13.3263	13.2461	13.394	13.3571	13.2774	13.392
ALKBH6	9.7459	9.62022	9.78088	9.75068	9.68663	9.69422	9.76026	9.91436	9.62984	9.81198	9.6528	9.67192	9.82362	9.82364	9.78176
ALKBH7	9.18953	9.05874	9.27421	9.21157	9.15699	9.28353	9.2371	9.19704	9.17089	8.94408	9.15889	9.16906	9.18767	9.0392	9.09595
ALKBH8	7.60368	7.81274	7.7482	7.74451	7.79664	7.64091	7.67478	7.67472	7.67091	7.76624	7.87308	7.83116	7.616	7.76197	7.56126
ALLC	6.67134	6.59392	6.71239	6.67644	6.46246	6.73046	6.63488	6.71618	6.69849	6.68051	6.64429	6.68817	6.70778	6.71357	6.76522
ALMS1	7.87162	7.94775	8.01209	8.16528	8.16676	8.07576	7.98245	8.05014	8.22373	7.90207	8.0291	8.03075	8.12715	8.23121	8.26514
ALOX12	6.69123	6.39134	6.56378	6.48725	6.64178	6.5067	6.64335	6.58588	6.65787	6.72546	6.48114	6.57023	6.68247	6.57894	6.75084
ALOX12B	6.75186	6.29951	6.71877	6.59466	6.87364	6.80893	6.64284	6.79785	6.65147	6.67725	6.81342	6.49002	6.68717	6.65348	6.77162
ALOX12P2	6.67218	6.83147	6.62916	6.72354	6.61154	6.6056	6.65721	6.66608	6.61291	6.55569	6.65996	6.58595	6.70479	6.62369	6.62
ALOX15	6.7129	6.89096	6.74534	6.80287	6.67612	6.82643	6.73067	6.80921	6.68648	6.84556	6.77093	6.99321	6.81442	6.91149	6.85882
ALOX15B	6.98578	6.77951	6.92595	6.90411	6.94757	6.93608	6.97717	6.94738	6.89925	6.92501	6.90466	6.78617	6.93481	6.92917	6.94704
ALOX5	7.87951	7.85878	7.75217	7.78853	7.7346	7.80041	7.79354	7.80795	7.76477	7.7744	7.81494	7.81287	7.81061	7.81124	7.84377
ALOX5AP	9.07676	8.8921	9.24789	9.01314	9.09922	8.95179	9.12784	9.24874	9.00685	9.22998	8.96648	9.10994	9.04056	9.0238	9.07831
ALOXE3	6.73982	6.77708	7.01788	6.9853	7.05044	6.96683	6.932	6.96837	6.9987	7.08007	7.06705	7.02783	6.99761	6.77689	7.02134
ALPI	6.96182	7.00135	6.64126	7.03102	7.05381	6.92697	6.89971	6.71272	6.86979	6.91335	6.73664	6.7195	6.76798	6.77453	6.84992
ALPK2	6.69747	6.87293	6.69159	6.50964	6.70902	6.58916	6.76965	6.66205	6.8884	6.73976	6.77286	6.69228	6.64662	6.62672	6.69444
ALPK3	6.73352	6.58633	6.49647	6.58578	6.81212	6.51289	6.64367	6.69498	6.49027	6.60838	6.65007	6.62657	6.52888	6.69773	6.83258
ALPL	10.0907	10.1135	10.0438	10.0902	10.2476	10.001	10.0485	10.1826	9.97885	10.1535	9.87291	10.0337	10.0945	10.0452	10.0169
ALS2	10.5933	10.4867	10.2896	10.3836	10.3633	10.5113	10.4009	10.5152	10.4666	10.606	10.3438	10.3093	10.2303	10.4568	10.5305
ALS2CL	6.83049	6.87727	6.76482	6.80637	6.7625	6.87876	6.82171	6.81644	6.91842	6.8612	6.83958	6.80326	6.88199	6.87159	6.76082
ALS2CR11	6.68704	6.52521	6.33608	6.50331	6.51469	6.44912	6.67279	6.49057	6.65981	6.65801	6.38764	6.62767	6.40165	6.38653	6.61459
ALS2CR12	6.62645	6.66338	6.80441	6.83871	6.74937	6.93737	6.58473	6.82882	6.80822	6.81772	6.91084	6.81433	6.92395	6.61261	6.89868
ALX1	7.26611	7.38726	7.54401	7.2163	7.38286	7.39764	7.33735	7.5139	7.34634	7.37935	7.24764	7.32115	7.44236	7.26419	7.31481
ALX3	6.51798	6.48727	6.41578	6.50437	6.49673	6.54029	6.4825	6.58346	6.33431	6.54244	6.50761	6.63537	6.47431	6.51493	6.36364
ALX4	6.77433	6.51609	6.72779	6.5145	6.45333	6.67894	6.3061	6.43419	6.60888	6.50645	6.68604	6.5955	6.55266	6.5638	6.67798
ALYREF	10.9469	11.0101	10.9203	10.8461	11.2168	10.9606	10.9337	9.73895	11.0939	10.4716	11.1203	10.939	10.7854	10.8754	11.0832
AMACR	8.11092	8.15698	8.1551	8.12711	8.15311	8.19897	8.12902	8.05298	8.16406	7.88453	8.09479	8.04343	8.19294	8.10708	8.06615
AMBN	6.5722	6.69965	6.75825	6.67766	6.65196	6.80856	6.63642	6.80429	6.72409	6.74881	6.72003	6.68142	6.69018	6.75062	6.66409
AMBP	6.75086	6.59936	6.70112	6.6691	6.74646	6.65013	6.80892	6.82415	6.58913	6.77858	6.67987	6.78138	6.75359	6.87739	6.71027
AMBRA1	7.57684	7.50084	7.56271	7.72936	7.56162	7.55214	7.56973	7.49403	7.5614	7.52374	7.64385	7.52945	7.54665	7.55581	7.67953
AMD1	8.7096	8.85445	8.6765	8.67664	8.78611	8.85397	8.7932	8.6312	8.80915	8.86225	8.80818	8.69629	8.56102	8.72443	8.79673
AMDHD1	6.92356	7.09353	7.29837	7.25828	7.24013	7.00994	7.12772	7.1067	7.03125	7.20038	7.00317	7.11465	6.96745	7.0609	7.04042
AMDHD2	9.02387	8.99947	8.98261	8.96219	8.84836	8.76123	8.93735	8.82509	8.85628	8.63683	8.89083	8.91672	9.04661	9.00794	8.87047
AMELX	6.52864	6.55841	6.79354	6.50612	6.53809	6.71889	6.79206	6.57576	6.67562	6.72749	6.52377	6.63832	6.64119	6.54703	6.73414
AMELY	6.64235	6.67284	6.62945	6.81472	6.76091	6.81801	6.69212	6.76009	6.69126	6.73627	6.79491	6.93145	6.6009	6.84026	6.755
AMER1	7.51485	7.60048	7.57827	7.60302	7.64464	7.54332	7.68451	7.75773	7.62949	7.63052	7.584	7.69671	7.6411	7.61007	7.67097
AMER2	6.59884	6.72011	6.67298	6.75599	6.71378	6.71551	6.63248	6.79948	6.61738	6.60337	6.66651	6.68425	6.64548	6.73318	6.73078
AMER3	6.8334	6.66596	6.72565	6.65932	6.77337	6.67821	6.72902	6.72904	6.81939	6.70438	6.59605	6.80555	6.90253	6.81074	6.79424
AMFR	9.71691	9.87563	9.8697	9.96967	9.78612	9.86045	9.82073	9.52366	9.78146	9.54522	9.9524	9.94806	9.86646	9.89631	9.85795
AMH	8.05593	8.14313	7.82531	7.91382	7.92469	8.25415	8.22798	8.33633	7.94351	8.11772	8.43337	8.30986	8.06949	8.34285	8.1034
AMHR2	6.54685	6.54199	6.565	6.2747	6.49438	6.37335	6.55998	6.58478	6.54872	6.42654	6.3968	6.49666	6.5282	6.43759	6.51227
AMIGO1	6.86902	6.78063	7.04325	7.02782	7.00524	6.87533	6.88969	7.09725	7.00337	7.06284	6.95043	6.81125	7.0566	7.05552	7.11331
AMIGO3	6.74455	6.72835	6.88091	6.69263	6.58665	6.78159	6.78667	6.6226	6.81005	6.86581	6.59654	6.73569	6.69287	6.53419	6.43927
AMMECR1	7.61481	7.64385	7.63009	7.74381	7.66845	7.80336	7.64952	7.64353	7.67255	7.82401	7.66322	7.67879	7.67669	7.70717	7.6484
AMMECR1L	7.80759	7.59739	7.6112	7.94069	7.72814	7.5542	7.80789	7.88224	7.76366	7.90405	7.56376	7.59884	7.60147	7.83888	7.86126
AMN1	6.71637	6.84083	6.83497	6.88323	6.724	6.91733	6.87202	6.86582	6.84187	6.92023	6.77769	6.71736	6.85689	6.74894	6.7674
AMOT	6.92349	6.82458	7.04897	6.96685	6.86915	6.91881	6.89717	6.85784	7.05579	6.97477	6.90373	6.79577	6.96485	6.95475	6.86315
AMOTL2	7.32245	7.20656	7.24308	7.25982	7.3518	7.20291	7.31719	7.33074	7.1707	7.33061	7.33472	7.47819	7.29531	7.17651	7.34436
AMPD1	6.38546	6.41888	6.18594	6.54139	6.46595	6.55652	6.47312	6.47429	6.47982	6.38085	6.43615	6.5712	6.51287	6.41809	6.56078
AMPD2	6.44524	6.53513	6.45316	6.56468	6.52222	6.48884	6.42162	6.51209	6.53588	6.52469	6.48211	6.49964	6.43077	6.50994	6.44293
AMPD3	6.61617	6.6824	6.69072	6.71156	6.73598	6.77991	6.72698	6.72772	6.68276	6.74659	6.71123	6.73708	6.55606	6.61481	6.63481
AMPH	6.74697	6.64458	6.54145	6.74612	6.82247	6.71373	6.74567	6.73595	6.61974	6.70258	6.79713	6.77209	6.68315	6.77433	6.88093
AMT	8.57155	8.54752	8.14506	8.13446	8.32139	8.92488	8.63452	8.48431	8.55226	8.28627	8.96961	8.73677	8.5889	8.69622	8.55388
AMTN	6.73735	6.69735	6.51982	6.6932	6.841	6.63082	6.67633	6.72976	6.79069	6.91741	6.89084	6.69454	6.56811	6.63401	6.54249
AMY1A	6.53961	6.62847	6.63441	6.52227	6.57105	6.5548	6.533	6.67461	6.58175	6.71841	6.50689	6.55812	6.53011	6.5912	6.70756
AMY2A	6.757	6.76431	6.72726	6.78625	6.73477	6.84523	6.83023	6.86473	6.68331	6.74926	6.80474	6.82101	6.8252	6.76279	6.73485
AMY2B	6.75698	6.66929	6.55142	6.54325	6.32629	6.59124	6.80271	6.82422	6.71477	6.54527	6.53227	6.77562	6.65133	6.62172	6.65805
AMZ2	9.49607	9.43888	9.60018	9.57742	9.61387	9.62571	9.56068	9.58654	9.47568	9.52173	9.44694	9.52842	9.50053	9.57456	9.58456
AMZ2P1	6.98958	6.92783	6.98906	7.06837	6.9999	6.9694	6.98385	6.96345	6.93603	6.9886	6.87033	6.95105	6.99547	7.00186	7.05162
ANAPC1	8.36516	8.48631	8.48168	8.37137	8.49287	8.45359	8.4305	8.30556	8.4106	8.28501	8.50979	8.43454	8.4085	8.44728	8.43316
ANAPC10	8.24382	8.14959	8.12726	8.07612	8.16603	8.18477	8.27807	8.14465	8.00212	8.11891	8.2667	7.88674	7.98365	8.12733	8.06637
ANAPC11	9.17317	9.12962	9.26844	9.1628	9.12258	9.0945	9.11916	9.14355	9.1016	9.09547	9.06231	9.09569	9.15821	9.0781	9.12058
ANAPC13	12.3142	12.3187	12.2286	12.1952	12.3037	12.1963	12.2261	12.3581	12.2052	12.4167	12.224	12.2083	12.098	12.225	12.047
ANAPC15	8.26855	8.25671	8.31934	8.28951	8.41673	8.21376	8.43062	8.16832	8.16217	8.05538	8.25132	8.34871	8.17259	8.13121	8.23483
ANAPC16	7.4436	7.39157	7.37134	7.19535	7.30913	7.37662	7.40022	7.59204	7.18711	7.70142	7.14262	7.29685	7.20282	7.05842	7.39888
ANAPC1P1	6.88722	6.60117	6.81319	6.69564	6.87042	6.8386	6.74771	6.71267	6.7953	6.71367	6.46682	6.6552	6.83326	6.65535	6.72575
ANAPC2	6.99581	6.97825	7.04669	6.82582	6.89452	7.04761	6.99947	6.93222	6.82125	6.9503	7.14713	6.97002	7.02316	6.98571	6.99672
ANAPC4	10.021	10.0754	9.94514	9.86863	10.1602	10.1798	10.1368	10.2055	10.083	10.1429	10.1483	10.1432	10.1599	10.1578	10.1941
ANAPC5	11.9123	11.7623	11.7786	11.9205	11.9503	11.8922	11.8661	11.8423	11.9603	11.7205	12.08	11.9667	12.0134	11.8912	11.9358
ANAPC7	8.71414	8.90084	8.89124	9.01294	8.82959	8.79604	8.95716	8.19002	8.88625	8.1422	8.98139	8.97194	8.98338	8.88813	8.9569
ANG	8.05106	8.09988	8.20511	8.10178	8.08119	8.01656	8.06664	8.19185	8.0693	8.06906	8.02294	8.0471	8.06118	8.04469	8.1198
ANGEL1	8.83521	8.98419	8.83501	8.84355	8.83307	8.98026	8.97038	8.90888	8.8376	8.98429	8.90092	8.71163	9.06481	8.83359	8.83578
ANGEL2	10.6816	10.6816	10.5423	10.538	10.6207	10.6566	10.7881	10.7436	10.5582	10.8904	10.6905	10.5699	10.5201	10.6336	10.623
ANGPT1	7.55908	7.5404	7.59234	7.58726	7.537	7.5237	7.64634	7.62473	7.49052	7.60657	7.3992	7.34128	7.63918	7.54321	7.54552
ANGPT2	8.91584	8.9014	8.84838	8.88013	8.92277	8.87174	8.9805	8.91877	8.90776	8.99907	8.79426	8.84532	8.78016	8.95969	8.85135
ANGPT4	6.42491	6.2797	6.44225	6.27876	6.39498	6.56533	6.44114	6.37846	6.52213	6.39636	6.48349	6.58668	6.25441	6.36269	6.38485
ANGPTL1	6.53552	6.49121	6.46489	6.58292	6.46946	6.50074	6.64034	6.51001	6.59349	6.56127	6.45129	6.52794	6.34633	6.59244	6.56464
ANGPTL2	10.9541	11.0447	10.8977	11.0755	10.9258	10.9434	11.0753	11.043	10.9081	11.0583	10.9459	11.0222	10.9814	11.0444	11.081
ANGPTL3	6.83103	6.87979	6.82483	6.83993	6.63748	6.66802	6.74532	6.70997	6.76745	6.80399	6.73664	6.78823	6.78979	6.73239	6.85825
ANGPTL4	8.88968	9.04588	9.10838	8.92652	9.10088	9.04116	8.9436	9.07028	9.02881	9.06118	8.99417	9.09242	9.07075	9.02731	9.10526
ANGPTL5	6.68809	6.65043	6.66137	6.65902	6.41171	6.442	6.56534	6.78441	6.63235	6.49814	6.59741	6.64106	6.34209	6.6497	6.56725
ANGPTL6	6.70085	6.67872	6.61109	6.48004	6.73534	6.60277	6.56736	6.77702	6.47109	6.52291	6.79289	6.63048	6.69099	6.6995	6.64515
ANGPTL7	6.52854	6.76802	6.69733	6.64144	6.68418	6.65469	6.558	6.73625	6.64284	6.6319	6.53335	6.58794	6.6756	6.57316	6.73733
ANGPTL8	6.87463	6.80672	7.10742	6.99197	7.05944	6.7848	6.99467	7.0138	7.02038	6.98119	7.01114	6.98627	7.11428	7.09444	7.05824
ANHX	7.08351	7.18114	6.94521	7.22851	7.06364	7.22285	6.86717	7.08955	6.95217	7.10102	6.94294	6.98467	6.88699	7.01359	7.16557
ANK1	6.65279	6.7034	6.71941	6.59633	6.58098	6.62013	6.67115	6.69532	6.61249	6.6439	6.60728	6.57797	6.68517	6.8032	6.69712
ANK2	6.66543	6.63022	6.65869	6.53144	6.53423	6.64253	6.66969	6.58679	6.66137	6.75078	6.64508	6.52182	6.52968	6.59349	6.75007
ANK3	6.93014	7.04042	6.84636	6.80164	6.96233	6.93199	6.93193	6.9771	6.94245	6.78612	6.93252	7.00155	6.85964	7.01588	6.85203
ANKAR	6.74959	6.66834	6.67649	6.82243	6.66567	6.72785	6.62404	6.63428	6.6289	6.83252	6.60051	6.67639	6.73797	6.69943	6.71151
ANKFN1	6.43016	6.32919	6.55428	6.2165	6.25106	6.18817	6.56328	6.36068	6.48062	6.19219	6.21155	6.56312	6.38789	6.32665	6.30988
ANKFY1	9.33796	9.42846	9.27096	9.33349	9.29037	9.48324	9.43206	9.39878	9.38214	9.3567	9.59737	9.41594	9.39811	9.41684	9.36514
ANKH	6.58796	6.416	6.45389	6.6754	6.41526	6.53607	6.50981	6.62278	6.54536	6.57987	6.53791	6.4494	6.61743	6.60792	6.64144
ANKHD1	8.55126	8.64047	8.4157	8.49004	8.49842	8.57164	8.54556	8.5114	8.53726	8.73617	8.53501	8.60056	8.52462	8.62637	8.56773
ANKHD1-EIF4EBP3	7.6547	7.69934	7.66487	7.70364	7.45513	7.71863	7.522	7.7395	7.48436	7.39348	7.66043	7.58476	7.65762	7.64951	7.46081
ANKIB1	11.0175	11.0143	10.9013	10.9848	11.0569	10.9223	11.0266	11.1405	10.9361	11.2236	11.0056	10.9117	11.0529	11.0527	10.9689
ANKK1	6.60655	6.74278	6.52999	6.53154	6.79733	6.61827	6.58864	6.68787	6.44312	6.66186	6.58864	6.50949	6.44569	6.58185	6.6158
ANKLE1	6.96819	6.91256	7.01544	6.65743	6.90191	7.08072	6.76793	6.82244	6.98759	6.87951	6.89369	7.00501	6.94187	6.74668	6.94139
ANKLE2	11.4902	11.6655	11.3821	11.6314	11.6444	11.6553	11.5697	11.6431	11.6455	11.6355	11.7313	11.6868	11.693	11.689	11.6457
ANKMY1	6.91222	6.96287	7.04637	6.9968	7.06904	6.93721	6.99586	7.08262	6.87278	7.02621	7.00807	6.96914	7.00968	6.98178	6.92733
ANKMY2	9.25238	9.20075	9.02777	9.21259	9.14035	9.06812	9.34965	9.07518	9.22086	9.30047	9.11613	9.04819	8.93969	9.0018	8.98136
ANKRA2	8.92987	8.74845	8.84966	8.84411	8.66831	8.83978	8.91937	8.84128	8.8768	8.95946	8.78775	8.78544	8.71251	8.82697	8.73414
ANKRD1	7.17769	7.24577	7.15095	7.39047	7.16748	7.07165	6.94568	7.10312	7.24903	7.1402	7.07141	6.99367	7.19858	7.13367	7.17461
ANKRD10	7.26184	7.25771	7.1377	7.15478	7.20289	7.33199	7.18338	7.44542	7.25391	7.45176	7.31032	7.23384	7.31817	7.17849	7.2282
ANKRD11	8.27276	8.26487	8.26114	8.21489	8.28461	8.28597	8.17744	8.23052	8.25983	8.19443	8.27255	8.2876	8.30519	8.34283	8.26875
ANKRD12	9.27382	9.23066	9.01218	8.98842	9.12852	9.17927	9.11265	9.23139	9.06246	9.37821	9.03481	8.86699	8.92336	9.06518	9.05628
ANKRD13A	10.7474	10.6573	10.5883	10.7666	10.6192	10.6587	10.7076	10.7429	10.7479	10.9289	10.8953	10.6642	10.5985	10.6393	10.7097
ANKRD13B	7.23853	6.98428	7.15608	7.26006	7.16784	7.16566	7.08155	6.99264	7.15238	7.03163	7.02837	6.91257	7.07348	7.11787	7.17947
ANKRD13C	8.40091	8.33954	8.53688	8.38555	8.43701	8.40895	8.42534	8.4261	8.44424	8.61307	8.24125	8.32266	8.32717	8.42887	8.3183
ANKRD13D	6.78108	6.7828	6.74247	6.64701	6.55034	6.68147	6.73488	6.61162	6.57359	6.574	6.68819	6.67893	6.75508	6.60918	6.57963
ANKRD16	7.74233	7.77146	7.74353	7.63419	7.65107	7.67967	7.66148	7.70874	7.66304	7.6077	7.64736	7.62681	7.53721	7.7002	7.72051
ANKRD17	8.39029	8.51473	8.23667	8.23491	8.29474	8.40249	8.4186	8.37766	8.41592	8.59344	8.36319	8.283	8.236	8.37116	8.36961
ANKRD18A	6.50633	6.66174	6.6354	6.57856	6.6418	6.65608	6.64482	6.6708	6.59215	6.61138	6.62404	6.54098	6.16969	6.62555	6.43649
ANKRD18DP	6.66214	6.85384	6.76729	6.9208	6.8025	6.61364	6.90445	6.76603	6.73573	6.68199	6.73193	6.71687	6.61783	7.0083	6.76516
ANKRD19P	6.43099	6.34663	6.59329	6.51259	6.5382	6.48713	6.16519	6.44167	6.22283	6.56256	6.38002	6.28919	6.2087	6.45923	6.53074
ANKRD2	6.49809	6.79407	6.54516	6.66329	6.7948	6.90309	6.78137	6.71321	6.66985	6.69136	6.63333	6.65176	6.55694	6.89993	6.75448
ANKRD20A11P	6.71541	6.68986	6.71876	6.69585	6.71693	6.76953	6.70797	6.79376	6.67983	6.66696	6.78973	6.7371	6.75658	6.73673	6.68515
ANKRD20A2	6.55851	6.57631	6.54583	6.63951	6.62275	6.4826	6.62012	6.73694	6.5705	6.72904	6.50113	6.63831	6.59464	6.63123	6.6316
ANKRD20A4	6.60709	6.53612	6.45652	6.61078	6.58924	6.37839	6.66685	6.503	6.74909	6.66818	6.56571	6.57457	6.55012	6.51141	6.57219
ANKRD20A8P	6.74554	6.33715	6.7272	6.58336	6.49809	6.71257	6.6949	6.48153	6.56604	6.48472	6.65262	6.63283	6.50746	6.58201	6.5197
ANKRD20A9P	6.50509	6.36911	6.43338	6.43201	6.47951	6.35601	6.36545	6.45874	6.59446	6.49513	6.59983	6.46492	6.45519	6.4629	6.26582
ANKRD22	7.20065	7.00919	6.98368	6.93797	7.09121	7.06821	7.05686	7.01269	7.06971	7.054	6.96826	7.08996	7.01158	6.99175	7.06972
ANKRD23	6.97848	7.10855	6.99659	7.04358	6.98542	6.95184	6.94371	7.08347	7.05395	7.03765	6.9472	7.03617	7.06891	7.06851	6.96617
ANKRD24	6.79117	6.72082	6.75896	6.76964	6.8179	6.73654	6.7352	6.90918	6.8804	6.80189	6.85729	6.78318	6.72795	6.67306	6.86876
ANKRD26	8.76577	8.88656	8.593	8.6661	8.70113	8.85937	8.81582	8.81312	8.97326	8.84292	8.76947	8.71557	8.79688	8.84638	8.79005
ANKRD27	7.3194	7.31266	7.46772	7.35189	7.27403	7.36241	7.32026	7.27072	7.34801	7.33103	7.18356	7.29836	7.30309	7.2431	7.41849
ANKRD28	8.21687	8.20892	8.01014	8.059	8.12252	8.03394	8.06717	8.11969	8.01812	8.33329	7.98846	7.97602	8.1	8.03621	8.00655
ANKRD29	6.95102	6.96958	7.06132	6.75543	6.94214	6.82445	7.0404	6.9811	6.9804	7.0798	6.85424	6.88898	6.71726	6.91528	6.79793
ANKRD30A	6.31297	6.3367	6.34024	6.30502	6.24175	6.32356	6.37383	6.38458	6.2587	6.30946	6.30976	6.23283	6.3952	6.14666	6.26042
ANKRD30B	6.50483	6.56886	6.41859	6.33506	6.37872	6.53711	6.62932	6.40287	6.30655	6.41888	6.55823	6.44049	6.31098	6.30997	6.37026
ANKRD30BL	6.63626	6.55512	6.64409	6.59558	6.61911	6.54769	6.58172	6.63887	6.63683	6.56736	6.67887	6.59136	6.6534	6.54345	6.63894
ANKRD30BP3	6.69969	6.59766	6.5787	6.72134	6.69925	6.59789	6.68347	6.72947	6.70921	6.54004	6.53043	6.67796	6.52015	6.57299	6.70456
ANKRD31	6.66575	6.69919	6.61262	6.60691	6.58451	6.64038	6.58116	6.64718	6.64387	6.76727	6.62967	6.55044	6.56276	6.67442	6.67301
ANKRD33	9.54723	9.46682	9.59095	9.65224	9.37506	9.41212	9.40667	9.25902	9.47625	9.5504	9.13628	9.45879	9.42099	9.49092	9.56337
ANKRD34A	7.38759	7.44863	7.33133	7.48557	7.21508	7.46925	7.41584	7.20831	7.30675	7.52004	7.40894	7.5068	7.30698	7.57915	7.41546
ANKRD34B	6.20918	6.38136	6.52462	6.38849	6.39738	6.29547	6.2773	6.54627	6.46984	6.42433	6.41082	6.04427	6.30786	6.1635	6.32143
ANKRD34C	6.96357	7.02564	6.92797	6.8328	6.86782	6.91845	6.71286	7.08935	7.03954	6.98763	6.8884	6.83932	6.78051	6.85122	6.90023
ANKRD34C-AS1	6.41683	6.71554	6.62683	6.68182	6.62575	6.56173	6.57938	6.55417	6.59093	6.49741	6.70557	6.54044	6.58336	6.62311	6.49754
ANKRD35	7.2155	7.06402	7.11534	7.12181	7.13986	7.19976	7.01638	7.10198	7.10853	7.06722	7.22474	7.14451	7.23633	7.26655	7.18091
ANKRD36	7.06648	6.98032	7.05939	7.01326	6.99149	7.09994	7.11696	6.98968	7.06318	7.05935	7.0734	7.15329	6.94349	7.03873	7.05039
ANKRD36B	8.96869	9.16181	8.55366	8.50099	8.66692	8.84062	8.79092	8.76864	8.76251	8.98733	8.88182	8.7143	8.55023	8.75387	8.93408
ANKRD36BP2	6.80682	6.84518	6.80828	6.88069	6.88931	6.83064	6.88615	6.70793	6.94291	6.81637	6.72148	6.76304	6.80652	6.7858	6.81732
ANKRD37	8.78581	8.71436	8.78718	8.83046	8.7573	8.74892	8.67892	8.75925	8.72362	8.74174	8.72954	8.66331	8.75816	8.56443	8.60912
ANKRD39	10.0401	9.76078	10.1144	9.8978	9.94369	9.91591	9.84371	9.87655	9.82817	9.62057	9.8804	9.90091	9.95911	9.78188	9.97113
ANKRD40	8.16527	8.18834	8.02295	8.1436	8.23096	8.11827	8.2573	8.08364	7.95502	8.20126	8.23943	8.04791	8.04521	7.9115	8.11912
ANKRD42	6.39731	6.47356	6.44786	6.63706	6.26093	6.56824	6.29366	6.56923	6.41117	6.44289	6.46028	6.45706	6.59413	6.37103	6.51074
ANKRD46	9.288	9.09261	9.23232	9.27006	9.27875	9.18868	9.30804	9.39309	9.09249	9.47093	9.03112	9.04803	9.03573	9.13895	9.24751
ANKRD49	8.40351	8.29485	8.30864	8.23875	8.39314	8.39801	8.39755	8.38837	8.45225	8.33432	8.36626	8.30561	8.24513	8.2523	8.39118
ANKRD50	9.89005	9.87204	9.7664	9.7383	9.77889	9.9212	9.82839	10.0802	9.80397	10.0542	9.67911	9.70248	9.72477	9.77273	9.79277
ANKRD52	8.30812	8.38596	8.437	8.33093	8.29189	8.27076	8.22491	8.4205	8.5305	8.26433	8.46141	8.42527	8.63592	8.42145	8.31895
ANKRD53	6.66045	6.70544	6.52141	6.79876	6.78461	6.7522	6.68901	6.90143	6.72306	6.75959	6.84593	6.74635	6.87933	6.83963	6.83666
ANKRD55	6.44864	6.38682	6.4886	6.59595	6.42996	6.59334	6.64962	6.54683	6.39938	6.53325	6.48119	6.35441	6.47777	6.4865	6.44505
ANKRD6	6.75648	6.95517	6.7891	6.75869	6.91024	6.90033	6.79413	6.79458	6.85637	6.94236	6.7254	6.76229	6.78182	6.88804	6.74786
ANKRD63	6.70612	6.68914	6.69079	6.56489	6.5563	6.73401	6.73321	6.7091	6.6951	6.44899	6.63555	6.62652	6.60294	6.69065	6.6856
ANKRD65	6.79693	6.76807	6.62381	6.46301	6.73908	6.66883	6.80119	6.87936	6.75059	6.5412	6.73531	6.85777	6.72297	6.72629	6.79054
ANKRD66	6.68337	6.64459	6.29853	6.60831	6.7408	6.72519	6.60452	6.56413	6.80084	6.64551	6.64608	6.73146	6.52719	6.57954	6.6453
ANKRD7	6.76432	6.72693	6.77899	6.64017	6.78614	6.76189	6.85378	6.91736	6.7518	6.91306	6.89842	6.84848	6.93703	6.70688	6.75621
ANKRD9	8.98468	9.05495	9.10443	9.09424	8.90884	8.99042	8.97456	9.01195	8.98524	8.95203	9.01535	9.1018	9.1955	9.03858	9.15463
ANKS1A	10.8222	10.8105	10.7191	10.8111	10.8285	10.8441	10.7005	10.787	10.8266	10.7788	10.8665	10.7728	10.8424	10.7693	10.7932
ANKS1B	6.85164	6.68162	6.66462	6.73945	6.7275	6.70056	6.76819	6.79011	6.758	6.70111	6.69563	6.72998	6.70686	6.76201	6.68362
ANKS3	7.33145	7.38137	7.53055	7.50929	7.47698	7.54273	7.48705	7.37862	7.62667	7.30509	7.34365	7.57892	7.61945	7.61609	7.56181
ANKS6	6.59213	6.54696	6.68227	6.78419	6.67857	6.58756	6.43515	6.60913	6.68352	6.64398	6.74608	6.68399	6.60597	6.61358	6.59113
ANKUB1	6.50082	6.59754	6.55758	6.53245	6.60288	6.48616	6.53669	6.47405	6.56694	6.6926	6.68622	6.39443	6.72991	6.75821	6.48666
ANKZF1	7.61508	7.67517	7.56968	7.57808	7.67168	7.52499	7.61903	7.62249	7.52784	7.54387	7.69577	7.71635	7.7804	7.62278	7.62645
ANLN	9.55126	9.61561	9.44869	9.50524	9.42662	9.52137	9.51175	9.3896	9.4258	9.61585	9.41832	9.31681	9.39106	9.24163	9.34898
ANO1	6.63248	6.61131	6.70723	6.64612	6.63639	6.71248	6.7074	6.69277	6.76824	6.64504	6.68687	6.62553	6.68177	6.51264	6.58927
ANO10	9.72882	9.71597	9.76365	9.89313	9.7728	9.80707	9.7573	9.74268	9.82915	9.49588	9.72259	9.74695	9.90667	9.76828	9.82885
ANO2	7.06878	7.01539	6.94737	6.93287	6.9675	7.03682	6.87288	7.02721	6.83859	6.90888	7.13678	6.89735	6.98417	7.04299	7.04211
ANO3	6.44077	6.40831	6.35874	6.42245	6.42684	6.5355	6.41547	6.50165	6.489	6.46102	6.43397	6.38351	6.36521	6.43054	6.317
ANO4	6.86263	6.83829	6.72558	6.82066	6.75413	6.90544	6.75083	6.81177	6.76307	6.68994	6.7645	6.71883	6.79355	6.72009	6.87545
ANO5	6.34651	6.46433	6.37804	6.68921	6.41615	6.66368	6.62495	6.49417	6.32992	6.60928	6.50776	6.54412	6.47789	6.567	6.32711
ANO6	10.9651	10.8979	10.8357	10.8589	10.88	10.8652	10.8687	10.8976	10.8687	10.9249	10.8864	10.9261	10.793	10.7585	10.8662
ANO7	6.70885	6.62493	6.65831	6.606	6.64553	6.65381	6.59738	6.55853	6.5943	6.67328	6.70451	6.63242	6.57518	6.65613	6.61346
ANO8	7.40701	7.53473	7.29709	7.49871	7.57201	7.55886	7.45704	7.48509	7.69142	7.585	7.69277	7.59939	7.50321	7.56296	7.59043
ANO9	6.77038	6.81047	6.87236	6.84448	6.74962	6.74886	6.76998	6.73469	6.80126	6.87008	6.66133	6.81764	6.79425	6.79192	6.71459
ANOS1	6.20507	6.19403	6.17772	6.44654	6.36532	6.3559	6.32525	6.34868	6.35676	6.30932	6.51386	6.65686	6.32885	6.30399	6.45597
ANP32A	6.64622	6.99223	6.7326	6.95502	6.66644	6.65952	6.92713	6.80176	6.95879	6.8546	6.95479	6.96078	6.79986	6.84134	6.68548
ANP32AP1	6.88097	7.16225	7.25676	7.47226	7.30751	7.51896	7.29316	7.27028	7.42716	7.01753	7.18519	7.37586	7.5391	7.39319	7.37108
ANP32B	11.1176	11.1935	11.3462	11.3511	11.254	11.1699	11.1288	10.9301	11.2158	10.9115	11.1399	11.204	11.3494	11.1968	11.2399
ANP32C	6.7275	6.56633	6.65868	6.5967	6.5684	6.4655	6.58203	6.70483	6.57034	6.5286	6.54084	6.6963	6.73472	6.55189	6.49025
ANP32D	6.83091	6.66022	6.64899	6.5391	6.53766	6.47053	6.49041	6.62764	6.7125	6.69802	6.61688	6.65484	6.53761	6.52408	6.688
ANP32E	6.72009	6.81473	6.83878	6.70367	6.69509	6.76867	6.82895	6.95305	6.90207	6.88128	6.84947	6.67715	6.79352	6.65102	6.62525
ANPEP	10.6834	10.8714	10.7234	10.7575	10.7629	10.7772	10.6537	10.6705	10.7571	10.5314	10.7914	10.8601	10.8998	10.6773	10.7682
ANTXR1	9.52845	9.55927	9.62814	9.57179	9.59202	9.6148	9.60076	9.49917	9.56304	9.51401	9.64934	9.62754	9.57881	9.51117	9.5789
ANTXR2	8.44244	8.59664	8.44659	8.45828	8.45064	8.39644	8.52488	8.57735	8.46497	8.58865	8.49443	8.52583	8.53119	8.37264	8.46548
ANTXRL	6.43568	6.55605	6.59654	6.70514	6.50869	6.84395	6.52598	6.601	6.6623	6.69733	6.57701	6.5352	6.71368	6.57572	6.73973
ANXA1	13.615	13.602	13.5149	13.5398	13.5999	13.5269	13.5761	13.6227	13.5527	13.7299	13.4179	13.4343	13.4538	13.4248	13.4937
ANXA10	6.61999	7.02741	6.98624	6.92063	6.77242	6.84794	6.80167	6.95855	7.0565	6.83752	6.66915	6.92123	6.80606	7.12589	6.89659
ANXA11	8.8276	8.79628	8.70271	8.67086	8.73082	8.83738	8.76087	8.85436	8.782	8.9545	8.7757	8.76228	8.65088	8.77636	8.79705
ANXA13	6.53506	6.48897	6.55353	6.60514	6.57258	6.62479	6.63922	6.58176	6.56712	6.62412	6.52637	6.63177	6.37666	6.58964	6.46732
ANXA2	12.4606	12.4958	12.6178	12.537	12.5534	12.5111	12.5261	12.4029	12.5193	12.2834	12.6116	12.5806	12.5781	12.5564	12.5332
ANXA2P1	8.55663	8.37849	8.43132	8.36393	8.3292	8.39165	8.41114	8.3292	8.34451	8.70297	8.40237	8.16142	8.48509	8.29767	8.321
ANXA2P3	7.12733	7.16519	7.00175	7.14233	7.01336	7.20182	7.34134	7.18437	7.25968	7.13622	7.22451	7.06202	7.16049	7.07683	7.13617
ANXA2R	10.0299	9.91469	9.95531	9.86344	10.0058	9.91024	9.99092	10.0516	9.81957	10.0201	9.64555	9.67061	9.72215	9.88739	9.96224
ANXA3	9.11723	8.93343	9.00062	8.74554	8.9535	9.00272	9.14737	9.25529	8.85634	9.31868	8.81066	8.9128	8.83242	8.824	8.95547
ANXA4	6.90236	6.83474	6.90122	6.66731	7.04834	6.79522	7.09902	6.97615	6.87499	6.97561	6.94991	6.55854	6.79102	6.68641	6.69735
ANXA5	14.0356	14.0395	14.1124	14.0458	14.0883	14.131	14.1126	14.1532	14.1067	14.2037	13.9753	14.1745	14.0792	13.9942	14.1034
ANXA7	9.46187	9.52661	9.46119	9.42549	9.47843	9.40276	9.52213	9.44919	9.49519	9.53641	9.39255	9.38783	9.41667	9.51463	9.5054
ANXA8L1	6.75193	6.62142	6.76779	6.70731	6.76177	6.59795	6.80548	6.74721	6.73716	6.65148	6.63653	6.68053	6.72364	6.51584	6.63605
ANXA9	6.53704	6.71902	6.72353	6.72809	6.81097	6.75366	6.8131	6.63587	6.75146	6.55986	6.70878	6.72709	6.75649	6.68765	6.51648
AOC1	6.59863	6.64092	6.58417	6.51414	6.59391	6.6648	6.43431	6.51791	6.54454	6.66259	6.57584	6.39287	6.64096	6.52238	6.74994
AOC2	6.77094	6.82458	6.67369	6.80238	6.80535	6.82685	6.8552	6.73542	6.85181	6.84098	6.86539	6.7648	6.85242	6.92556	6.77172
AOC3	6.78212	6.80548	6.91184	6.80149	6.9283	6.8439	6.75033	6.64344	6.77844	6.73787	6.905	6.80302	6.89251	6.67683	6.92178
AOX1	10.4897	10.4751	10.4713	10.4533	10.6879	10.5435	10.5333	10.5766	10.4254	10.6313	10.4813	10.4187	10.4593	10.5143	10.5185
AOX2P	6.86117	6.61468	6.92256	6.92899	6.74063	6.80939	6.88657	6.80792	6.95459	6.72089	6.96413	6.84176	6.67554	6.82867	6.8182
AP1AR	6.41737	6.56979	6.54309	6.60385	6.55656	6.67734	6.54903	6.69527	6.60917	6.67323	6.51677	6.4854	6.47135	6.56681	6.66414
AP1B1	9.65903	9.73003	9.73668	9.80418	9.66796	9.66772	9.60151	9.60748	9.71868	9.54735	9.6374	9.69089	9.70168	9.71996	9.68179
AP1G1	9.68486	9.89442	9.78137	9.84518	9.80783	10.0227	9.86046	9.80825	9.93855	9.7815	9.88417	9.85429	9.85753	9.73328	9.79328
AP1G2	9.19728	9.15983	9.24874	9.10192	9.08626	9.21425	9.38825	9.0602	9.21847	8.89941	9.41767	9.21065	9.24365	9.26673	9.13792
AP1M1	12.1224	12.0963	12.1764	12.0521	12.1527	11.9793	12.0326	12.209	12.0046	12.0915	12.0202	12.0539	12.1497	12.0825	12.1909
AP1M2	6.60224	6.58218	6.65291	6.50877	6.6534	6.64955	6.61726	6.57361	6.64736	6.75675	6.51338	6.71291	6.81207	6.61482	6.69723
AP1S1	7.8177	8.04286	8.44442	8.54345	8.50255	8.40592	8.4514	8.07936	8.34032	7.4782	8.43429	8.56533	8.53448	8.37852	8.53378
AP1S2	11.6761	11.6156	11.5842	11.4536	11.5394	11.4883	11.5552	11.6853	11.3597	11.7687	11.3512	11.3472	11.3451	11.3371	11.5025
AP1S3	6.59196	6.45694	6.74749	6.59684	6.38894	6.49587	6.67051	6.52972	6.59746	6.83973	6.65885	6.49503	6.29382	6.65876	6.69154
AP2A1	7.77451	7.84033	7.83656	7.89019	7.88071	7.8711	7.74128	7.60309	7.94305	7.62803	7.88564	7.85743	7.96329	7.89189	7.84748
AP2A2	8.67567	8.7064	8.69705	8.66845	8.57706	8.77274	8.568	8.59506	8.6734	8.60091	8.74056	8.61936	8.74593	8.66386	8.62859
AP2B1	8.47023	8.90332	8.95852	9.19773	9.20565	9.63985	9.02233	8.89697	9.38132	8.46575	9.24965	9.38496	9.39444	9.33155	9.45221
AP2M1	11.6039	11.6987	11.8644	11.8743	11.7152	11.864	11.7592	11.7462	11.8127	11.511	11.7559	11.8394	11.9853	11.7979	11.8422
AP2S1	12.9013	12.9874	13.0635	13.1048	12.968	12.9376	13.0046	12.8014	12.9982	12.6253	13.0144	13.0178	13.0541	12.9774	13.0662
AP3B1	12.8023	12.7997	12.804	12.7857	12.7679	12.8075	12.791	12.852	12.8338	12.8792	12.8618	12.7946	12.7547	12.7052	12.7671
AP3B2	6.72466	6.54094	6.46801	6.75074	6.68316	6.73672	6.60899	6.58318	6.70245	6.57774	6.75197	6.61287	6.77408	6.71889	6.82344
AP3D1	8.93539	8.92811	8.99434	8.97612	9.06247	8.83021	8.96688	8.92718	8.97311	8.8078	9.04	9.06145	9.12969	9.10183	9.15886
AP3M1	10.8702	10.8883	10.6974	10.7566	10.889	10.8585	10.8636	10.8781	10.8734	11.0475	10.9087	10.805	10.8403	10.8457	10.86
AP3M2	10.2546	10.1992	10.209	10.3118	10.242	10.4316	10.3411	10.4631	10.3605	10.4029	10.2682	10.382	10.2179	10.2841	10.3439
AP3S1	9.75761	9.81495	9.70724	9.84965	9.79707	9.79577	9.70326	9.73453	9.7798	9.63793	9.77594	9.7784	9.71762	9.75594	9.77853
AP4B1	10.5693	10.3643	10.3979	10.4034	10.4095	10.3984	10.5317	10.4892	10.4293	10.4911	10.5466	10.6068	10.5263	10.5438	10.5311
AP4E1	10.3407	10.534	10.4498	10.5353	10.4041	10.5484	10.5998	10.5742	10.4951	10.5027	10.5845	10.6049	10.6066	10.5004	10.5607
AP4M1	8.23688	8.20467	8.09341	8.20216	8.1345	8.04348	8.06574	8.09635	7.90788	8.0206	8.14598	8.15278	8.20159	8.22834	8.04131
AP4S1	6.7934	6.87819	6.9925	6.95058	7.07841	6.92932	6.89332	6.76929	6.88222	6.85371	6.9221	6.97097	6.98802	6.98092	6.99307
AP5B1	6.84023	6.89958	6.70821	7.24334	7.42011	6.87598	7.23971	6.82471	7.10201	6.94666	7.16236	7.07743	7.27331	7.05631	7.22306
AP5M1	7.51031	7.37554	7.44997	7.3584	7.09419	7.34787	7.41252	7.55202	7.26584	7.45967	7.26043	7.26989	7.45095	7.43217	7.46008
AP5S1	9.96552	9.87021	9.9831	10.0814	9.90548	10.0031	9.98725	9.83358	9.98921	10.1095	9.90239	10.0458	10.0825	9.94877	9.98892
AP5Z1	8.06169	8.12834	8.18435	8.17774	8.01402	8.04577	8.22643	8.2009	8.20446	7.86674	8.02636	8.05282	8.10694	8.12839	7.92351
APAF1	7.83179	7.77062	7.85413	8.03967	7.84222	7.88891	7.8668	7.57144	7.86923	7.80348	7.96451	7.97594	7.73286	7.9207	7.67903
APBA1	6.50958	6.57903	6.5755	6.60957	6.49187	6.6105	6.49663	6.6061	6.55548	6.5199	6.50479	6.68675	6.51904	6.63011	6.61634
APBA2	7.1329	7.39472	7.31352	7.16782	7.12753	7.35599	7.25468	7.37829	7.22592	7.2426	7.13181	7.31771	7.21733	7.16826	7.18972
APBA3	9.35702	9.31036	9.31552	9.38826	9.25344	9.3916	9.50875	9.56078	9.2583	9.45888	9.42843	9.4876	9.48704	9.29751	9.46191
APBB1	6.69528	6.6431	6.71541	6.66667	6.65339	6.64425	6.57902	6.67871	6.63751	6.72764	6.74164	6.69032	6.70328	6.68107	6.61109
APBB1IP	8.33709	8.33859	8.23301	8.24787	8.13829	8.4707	8.2503	8.29622	8.24789	8.32304	8.30028	8.22685	8.50559	8.29212	8.43836
APBB3	9.58839	9.65333	9.52406	9.41925	9.44874	9.76668	9.68851	9.75341	9.65382	9.54895	9.82234	9.68604	9.6513	9.70802	9.69439
APC	6.89752	7.04854	6.77616	6.87747	6.83895	6.96099	6.76267	6.96992	6.99881	6.81508	6.91326	6.68894	6.91008	6.88377	6.73409
APC2	6.48374	6.38553	6.57007	6.51305	6.59159	6.46233	6.68145	6.52804	6.69424	6.50626	6.4461	6.6623	6.57113	6.56666	6.53579
APCDD1	6.71603	6.88961	6.78652	6.60213	6.76513	6.74235	6.91485	6.64911	6.69169	6.71269	6.81887	6.56708	6.674	6.80953	6.64548
APCDD1L	7.9763	8.12277	8.10664	8.16232	8.25007	8.09609	7.99201	8.24316	8.08692	8.21729	8.07886	8.09133	8.03783	8.13838	8.0346
APCS	6.74171	6.66022	6.83202	6.49069	6.8914	6.71322	6.66108	6.7276	6.73869	6.80267	6.59025	6.86582	6.75689	6.85524	6.79637
APEH	11.4149	11.34	11.5818	11.4278	11.3945	11.3571	11.4114	11.3276	11.2962	11.3589	11.3241	11.3785	11.4235	11.3656	11.3488
APEX1	12.504	12.5101	12.5729	12.4887	12.4901	12.5793	12.5689	12.5219	12.5097	12.4353	12.6012	12.5001	12.5607	12.5654	12.5882
APEX2	11.0734	11.0703	11.0304	10.9878	10.908	10.9262	10.962	11.0368	10.8643	11.1476	10.9801	11.0155	10.9805	10.9946	11.0672
APH1A	9.37458	9.44667	9.5025	9.45674	9.45544	9.56958	9.57063	9.40429	9.5077	9.32137	9.51643	9.53917	9.55246	9.4052	9.47909
APH1B	9.66995	9.70933	9.71442	9.70252	9.6822	9.6497	9.63336	9.80558	9.57378	9.80964	9.71533	9.6324	9.70939	9.66325	9.66224
API5	9.40859	9.37723	9.33706	9.49521	9.39209	9.42953	9.42517	9.38115	9.45156	9.46269	9.33784	9.47866	9.43711	9.42118	9.49084
APIP	9.69358	9.75807	9.68027	9.74874	9.7362	9.79473	9.85084	9.71689	9.76483	9.56755	9.73983	9.72578	9.68237	9.77626	9.61151
APLN	10.127	10.1049	10.1154	10.1269	10.1934	10.1934	10.136	10.0635	10.2741	10.1135	10.0993	10.2575	10.3098	10.1466	10.2947
APLNR	6.51882	6.53697	6.77348	6.56258	6.48645	6.61229	6.602	6.48744	6.45962	6.48252	6.43299	6.62224	6.52904	6.70105	6.37548
APLP1	7.38257	7.41799	7.38601	7.35569	7.37082	7.34347	7.36934	7.40463	7.3987	7.44494	7.33726	7.33343	7.38461	7.43716	7.38723
APLP2	11.3719	11.472	11.4653	11.5384	11.3554	11.5031	11.3526	11.4262	11.5635	11.267	11.4689	11.4733	11.5946	11.4598	11.4703
APMAP	11.7164	11.7739	11.6534	11.6841	11.7771	11.6914	11.7106	11.6035	11.64	11.657	11.714	11.6668	11.637	11.7219	11.8083
APOA1	7.11854	7.16196	6.63054	6.73558	6.92183	7.02706	6.93687	7.1183	7.12323	7.05153	6.94518	6.82635	7.0385	6.89797	6.81939
APOA2	6.66626	6.74856	6.70939	6.57738	6.54571	6.65628	6.73657	6.77357	6.66943	6.63218	6.58711	6.72385	6.48713	6.59664	6.69608
APOA4	6.7589	6.73114	6.52983	6.48646	6.79829	6.6361	6.88087	6.61236	6.68281	6.88801	7.06176	6.91987	6.68574	6.84746	6.68183
APOA5	6.83966	6.85831	6.74388	6.75504	6.59938	6.69065	6.66169	6.59075	6.8147	6.64206	6.79074	6.59764	6.56236	6.63248	6.73266
APOB	6.4794	6.57984	6.63689	6.63068	6.57827	6.39355	6.86334	6.60782	6.60771	6.53082	6.53749	6.74973	6.64116	6.47539	6.5482
APOBEC1	6.85968	6.59875	6.70295	6.79278	6.68382	6.78619	6.78794	6.82208	6.77017	6.71591	6.74783	6.68943	6.65929	6.5798	6.6619
APOBEC2	6.44466	6.57441	6.35654	6.23859	6.4406	6.45392	6.51316	6.56197	6.5777	6.46964	6.42387	6.56373	6.55996	6.47906	6.42126
APOBEC3A	6.77277	6.53769	6.40958	6.61589	6.66202	6.42916	6.45059	6.69686	6.6233	6.69103	6.49932	6.75199	6.76967	6.7869	6.57301
APOBEC3B	9.04156	9.19598	9.29077	9.32412	9.21721	9.25947	9.36737	9.01109	9.26625	8.68396	9.14799	9.12918	9.17857	9.05797	9.1268
APOBEC3C	8.45791	8.54397	8.64872	8.45061	8.59866	8.52066	8.51575	8.53932	8.59675	8.5608	8.61634	8.57912	8.58469	8.58545	8.40576
APOBEC3F	8.0403	8.0073	8.07598	7.99865	8.07082	8.02902	8.01935	7.94113	7.92977	7.7698	8.06422	8.02932	8.03533	7.94232	8.05976
APOBEC3G	8.60951	8.86641	8.75532	8.81804	8.71688	8.6573	8.82166	8.49605	8.75904	8.3669	8.6749	8.61761	8.76673	8.73713	8.68401
APOBEC3H	7.07695	7.07041	6.84449	7.05185	7.12509	6.91424	6.9378	6.99364	7.10265	7.00721	7.03231	6.90142	6.91772	6.99118	6.96624
APOBEC4	6.67802	6.69538	6.46163	6.57192	6.86229	6.59629	6.52823	6.67576	6.66356	6.71717	6.46748	6.67679	6.61115	6.59028	6.63582
APOC1	8.88517	8.87893	8.84922	8.86655	8.91717	8.69674	8.90573	8.84602	8.66481	8.68132	8.7066	8.70609	8.84052	8.72086	8.98424
APOC3	6.70403	6.74232	6.70037	6.64536	6.7149	6.57615	6.50854	6.80892	6.75867	6.70704	6.59791	6.72287	6.67872	6.77117	6.95377
APOD	11.2587	11.2284	11.1562	11.1918	11.184	11.0822	11.3337	11.167	11.2107	11.3391	11.1697	11.22	11.1053	11.2789	11.2394
APOE	9.96664	9.94326	10.0062	10.0844	9.93529	9.85689	10.0334	9.88698	9.92893	9.6568	9.91247	9.97131	9.94182	10.0184	9.99669
APOH	6.41315	6.33643	6.12854	6.21282	6.46614	6.28931	6.45706	6.43338	6.71724	6.3415	6.35209	6.37485	6.33091	6.30571	6.22624
APOL1	7.34647	7.32027	7.16292	7.29309	7.26835	7.43869	7.3447	7.1316	7.37838	7.3026	7.38154	7.39451	7.47108	7.28135	7.35009
APOL2	6.54248	6.55457	6.65699	6.5695	6.23681	6.50195	6.51792	6.5844	6.54499	6.5535	6.5448	6.48882	6.5599	6.52122	6.48085
APOL3	6.64956	6.78089	6.70895	6.57691	6.56369	6.67335	6.76248	6.57743	6.59198	6.77706	6.70513	6.6623	6.59567	6.56854	6.68169
APOL4	6.76188	6.67515	6.91365	6.74252	6.96955	6.65542	6.69566	6.8678	6.80306	6.79639	6.86947	6.80895	6.87032	6.76179	6.69943
APOL5	6.47424	6.46815	6.46234	6.45163	6.39339	6.51488	6.48952	6.41502	6.37418	6.48642	6.48984	6.53591	6.29234	6.38385	6.32672
APOLD1	10.5784	10.7496	10.3963	10.5134	10.7084	10.6675	10.6599	10.6642	10.6147	10.7683	10.6497	10.6045	10.6096	10.5679	10.5858
APOM	7.48848	7.61298	7.50612	7.41017	7.59708	7.5817	7.49868	7.61045	7.59334	7.57844	7.3815	7.44417	7.45824	7.42243	7.49714
APOOL	8.32227	8.23554	8.32591	8.26857	8.33158	8.14937	8.22209	8.33753	8.19109	8.41262	8.326	8.32143	8.22716	8.33742	8.27096
APP	10.6081	10.8825	10.7021	10.7632	10.7882	11.2222	10.917	10.5605	10.9884	10.6001	10.899	11.0911	10.9408	11.0572	10.9928
APPBP2	9.03395	9.03383	8.9404	8.87276	8.9497	8.95776	9.08023	9.01283	9.12784	9.1814	9.06338	8.9988	8.88152	8.95414	8.91586
APPL1	7.73796	7.56362	7.57433	7.61151	7.52249	7.62961	7.65641	7.75938	7.76187	7.84903	7.50216	7.67291	7.58794	7.64632	7.71359
APPL2	10.371	10.0989	10.0081	10.2346	10.2139	10.2307	10.206	10.1315	10.2115	10.1609	10.2884	10.2197	10.221	10.2679	10.1485
APRT	10.6717	10.6906	10.8937	10.8403	10.7123	10.7378	10.7483	10.622	10.7211	10.3944	10.7078	10.7549	10.8497	10.697	10.7316
APTX	9.8593	9.77973	9.83878	9.78525	9.89283	9.78945	9.79351	9.83608	9.68113	9.84585	9.72142	9.78845	9.7663	9.79872	9.70325
AQP1	6.80706	6.83113	6.97872	6.87125	6.83431	6.87171	6.93465	6.92234	6.88486	6.90461	6.93402	6.95268	6.88799	6.85861	6.80379
AQP10	6.51691	6.41753	6.41316	6.6138	6.57828	6.55495	6.527	6.59821	6.50332	6.67282	6.4257	6.45261	6.47213	6.39519	6.72268
AQP11	7.88154	7.85062	7.96627	7.86769	8.11002	7.68736	7.64752	7.85563	7.77359	7.93838	7.83996	7.73131	7.80291	7.78759	8.04239
AQP12B	6.64023	6.68777	6.72548	6.70428	6.65968	6.62876	6.693	6.78412	6.6786	6.68305	6.74629	6.61084	6.60722	6.66804	6.68948
AQP3	6.87397	6.82555	6.70546	6.81356	6.84709	6.85542	6.91755	6.77182	6.74566	6.59994	7.02074	6.83251	7.06077	6.84527	6.96177
AQP4	6.41177	6.50385	6.50656	6.54259	6.45449	6.45572	6.52583	6.47445	6.40733	6.55837	6.48897	6.48761	6.59967	6.49805	6.54691
AQP4-AS1	6.56354	6.31207	6.49033	6.79091	6.59389	6.69853	6.47746	6.50755	6.71841	6.5965	6.39191	6.55963	6.59582	6.59167	6.66924
AQP5	6.42916	6.50553	6.88033	6.45632	6.13895	6.3779	6.52694	6.29852	6.5283	6.42873	6.31267	6.30197	6.35567	6.19977	6.23446
AQP6	6.43181	6.47531	6.55095	6.43125	6.29938	6.50702	6.57616	6.52575	6.39168	6.53297	6.4697	6.3938	6.39912	6.52005	6.39988
AQP7	6.89463	6.84502	6.65978	6.65643	6.6409	6.58505	6.71388	6.75624	6.64691	6.87215	6.64041	6.83705	6.72656	6.69186	6.81232
AQP7P1	6.85191	6.88362	6.85969	6.67212	6.88401	6.69488	6.78189	6.76706	6.8344	6.81872	6.81615	6.86028	6.68518	6.91454	6.87398
AQP7P3	6.81885	6.63001	6.59438	6.8854	6.70693	6.69739	6.88567	6.71485	6.6146	6.80592	6.72403	6.79522	6.58159	6.81671	6.67425
AQP8	6.57687	6.75364	6.90649	6.53819	6.73822	6.71832	6.79818	6.67598	6.60123	6.6517	6.66996	6.5722	6.49658	6.58434	6.55637
AQP9	6.46701	6.47474	6.34945	6.49028	6.31793	6.55484	6.38809	6.36748	6.49046	6.65612	6.61408	6.65511	6.54539	6.49673	6.57149
AQR	8.48279	8.46045	8.50935	8.48565	8.57488	8.56072	8.49053	8.5752	8.5982	8.50534	8.44033	8.60821	8.70611	8.46805	8.59756
AR	7.26062	7.25455	7.3215	7.18148	7.27916	7.30748	7.20268	7.25551	7.31647	7.28156	7.19022	7.22958	7.20864	7.17706	7.18275
ARAF	8.48468	8.58114	8.56863	8.60148	8.49083	8.49552	8.56056	8.58077	8.48943	8.61772	8.52668	8.51046	8.70279	8.58625	8.53045
ARAP1	8.15597	8.33692	8.24336	8.29169	8.27864	8.20193	8.18209	8.24393	8.12255	8.03119	8.32689	8.23643	8.36075	8.24389	8.37642
ARAP2	6.76828	6.79759	6.88243	6.62333	6.70205	6.76019	6.77425	6.78048	6.77604	6.78018	6.82933	6.8026	6.78732	6.75495	6.87133
ARAP3	11.5929	11.7335	11.6098	11.5126	11.5543	11.6476	11.6575	11.6317	11.541	11.5423	11.7617	11.7481	11.6566	11.7036	11.7321
ARC	6.76337	6.74703	6.66103	6.6322	6.68132	6.68275	6.73889	6.62722	6.54305	6.691	6.61897	6.70338	6.70176	6.69466	6.80807
ARCN1	12.6305	12.6953	12.565	12.6408	12.7165	12.7475	12.7003	12.8027	12.7262	12.696	12.751	12.7442	12.6531	12.6494	12.6802
ARF1	10.0317	10.0947	10.1804	10.1604	10.1318	10.1292	10.087	10.1185	10.0268	9.9311	10.1578	10.1295	10.2494	10.1453	10.0984
ARF3	9.52474	9.7158	9.73602	9.73955	9.97677	9.42487	9.86113	9.78154	9.47794	9.55051	9.48495	9.51949	9.86333	9.80002	9.77897
ARF4	12.7727	12.7572	12.7637	12.759	12.7521	12.7933	12.708	12.6849	12.7745	12.8489	12.7386	12.813	12.7273	12.8052	12.6979
ARF5	11.0965	11.0842	11.2437	11.1807	11.2319	11.1023	11.1208	10.6975	11.0473	10.6252	11.0973	11.2814	11.3525	11.1468	11.1246
ARFGAP1	8.79762	8.80156	8.92352	8.89277	8.86647	8.98949	8.91441	8.82542	8.8819	8.62957	8.87901	8.93522	8.98109	8.908	8.83518
ARFGAP2	9.72645	9.60297	9.58326	9.62776	9.53549	9.60316	9.63035	9.70034	9.52652	9.60577	9.55453	9.63834	9.58378	9.71066	9.58827
ARFGAP3	8.94454	8.92191	9.131	8.91804	9.02396	9.05514	9.07016	9.01971	8.95886	9.00458	9.03995	9.02909	9.06951	8.98235	9.04776
ARFGEF1	8.46221	8.46995	8.35175	8.38917	8.39747	8.53066	8.45416	8.51597	8.40806	8.62158	8.55592	8.5375	8.25516	8.47027	8.43867
ARFGEF2	8.38146	8.47181	8.50684	8.54982	8.53902	8.39509	8.52732	8.43697	8.51076	8.50682	8.53425	8.55037	8.47414	8.42012	8.49579
ARFGEF3	6.87754	6.8556	6.97351	6.74809	6.79669	6.5373	6.73577	6.89054	6.77661	6.5405	6.91431	6.85513	6.9069	6.95602	6.88928
ARFIP1	7.4005	7.61672	7.44506	7.49682	7.51008	7.49015	7.57901	7.52079	7.57488	7.46714	7.44445	7.40588	7.50148	7.48858	7.44851
ARFRP1	7.14652	7.1368	7.2147	7.19494	7.3877	7.18974	7.02946	7.33946	7.07256	6.89052	7.17039	6.95869	7.19983	7.16185	7.12903
ARG1	6.73105	6.57165	6.70311	6.76923	6.70556	6.61631	6.59909	6.71	6.65413	6.78467	6.79377	6.45791	6.57724	6.57087	6.64751
ARG2	7.71012	7.49499	7.79628	7.84144	7.69861	7.60083	7.7452	7.7187	7.67736	7.79163	7.65889	7.55484	7.66633	7.67534	7.73888
ARGFXP2	6.74262	6.73719	6.81236	6.64767	6.66143	6.70355	6.75192	6.73073	6.705	6.77135	6.83198	6.64545	6.67892	6.59057	6.70694
ARGLU1	11.5701	11.4605	11.2303	11.099	11.22	11.4431	11.4904	11.378	11.4494	11.757	11.1867	11.1246	11.0218	11.2119	11.1717
ARHGAP1	11.1369	11.1155	11.1497	11.2078	11.1635	11.0311	11.0943	11.1227	11.1573	11.1864	11.1328	11.1798	11.2341	11.1197	11.1173
ARHGAP10	9.48892	9.43316	9.53686	9.49013	9.47228	9.40945	9.51804	9.56361	9.50025	9.45647	9.52294	9.52429	9.50874	9.42235	9.48769
ARHGAP11A	7.16004	7.18722	7.01398	7.14525	7.16689	7.24806	7.10219	7.24548	7.18753	7.23599	7.10092	7.29884	7.23872	7.20328	7.23414
ARHGAP11B	7.77709	7.85553	7.62973	7.48707	7.61306	7.62814	7.62235	7.54085	7.79338	7.60392	7.95741	7.65176	7.47918	7.87639	7.69419
ARHGAP12	7.70746	7.72746	7.59885	7.74621	7.62342	7.71587	7.69712	7.64656	7.72843	7.87837	7.58425	7.51422	7.5991	7.60633	7.63128
ARHGAP15	7.33592	7.12291	7.19513	7.19576	7.16422	6.89098	6.98905	7.22615	7.1781	7.29803	7.17153	7.19788	7.37313	7.10695	7.16102
ARHGAP17	9.44984	9.57406	9.58022	9.60379	9.54859	9.62657	9.56508	9.56306	9.57722	9.49559	9.57787	9.66194	9.63544	9.63866	9.53538
ARHGAP18	6.71961	6.77596	6.76497	6.80676	6.75958	6.87886	6.88163	6.83423	6.77874	6.9292	6.73244	6.75524	6.79838	6.5369	6.55624
ARHGAP19	9.31843	9.30766	9.40521	9.3379	9.25904	9.32756	9.30688	9.35187	9.34444	9.26286	9.50987	9.36188	9.34253	9.35859	9.44453
ARHGAP20	6.67065	6.80985	6.74697	6.90068	6.79314	6.79196	6.83197	6.5467	6.80736	6.68827	6.78564	6.9302	6.79027	6.91793	6.81446
ARHGAP21	10.7924	10.6866	10.6615	10.6798	10.7282	10.5032	10.6052	10.7915	10.6317	10.7757	10.4316	10.4951	10.5002	10.6188	10.6379
ARHGAP22	9.50714	9.41822	9.44212	9.4095	9.37278	9.43324	9.44193	9.45414	9.25105	9.31951	9.42397	9.49105	9.54121	9.45755	9.51718
ARHGAP23	9.85767	9.95962	9.83938	9.86045	9.89149	9.93325	9.84794	9.80842	9.88412	9.98781	10.0123	9.76126	9.98234	9.9554	9.89325
ARHGAP24	8.41896	8.47326	8.4346	8.28809	8.41135	8.38701	8.45181	8.44523	8.43131	8.52745	8.42404	8.4707	8.39846	8.40246	8.37147
ARHGAP25	7.67872	7.78424	7.74611	7.78827	7.71404	7.72179	7.77495	7.71301	7.76765	7.65898	7.80124	7.84747	7.68373	7.72471	7.72665
ARHGAP26	6.3988	6.60613	6.59122	6.61745	7.10519	6.6639	6.58587	6.57247	6.71216	6.73375	7.12284	6.95793	6.86856	7.04945	6.61167
ARHGAP27	7.59999	7.54255	7.4259	7.50856	7.44348	7.25668	7.54891	7.37816	7.42555	7.54996	7.32795	7.5437	7.48346	7.38156	7.53356
ARHGAP27P1	6.80773	6.76868	6.67225	6.59142	6.81378	6.75581	6.83168	6.81788	6.66313	6.74747	6.80996	6.81146	6.75539	6.76981	6.80958
ARHGAP28	6.53512	6.47582	6.53924	6.44292	6.53678	6.45513	6.52423	6.57046	6.49288	6.53475	6.44527	6.57721	6.53736	6.52086	6.46475
ARHGAP29	6.58125	6.51534	6.5998	6.7059	6.64721	6.54656	6.60145	6.70315	6.77634	6.69649	6.65956	6.44704	6.57328	6.50715	6.41994
ARHGAP30	7.00683	6.89567	6.84485	6.92054	6.94321	6.8807	6.75744	6.76497	6.8443	6.94945	6.8499	6.96108	6.9791	6.83015	6.87761
ARHGAP31	7.49968	7.65744	7.4545	7.5615	7.50644	7.43319	7.52785	7.54143	7.53945	7.62869	7.4931	7.40832	7.53777	7.64715	7.58563
ARHGAP32	7.33686	7.41849	7.24177	7.27994	7.27304	7.5859	7.443	7.44699	7.34538	7.45814	7.4387	7.35576	7.42619	7.59704	7.49978
ARHGAP33	9.75168	9.70987	9.61376	9.75511	9.72373	9.69036	9.57957	9.98477	9.69014	9.68847	9.9251	9.86671	9.82886	9.85886	9.62778
ARHGAP35	6.92996	6.83661	6.88598	6.97322	6.89775	6.99243	6.83704	6.9358	6.91149	6.7796	6.77735	6.90225	6.88165	6.98485	6.84736
ARHGAP36	6.5331	6.56932	6.69314	6.47291	6.48397	6.54918	6.62786	6.59158	6.47309	6.61368	6.54192	6.5229	6.64323	6.43103	6.7339
ARHGAP39	7.07942	7.04208	7.12383	7.20097	7.00096	7.07267	7.10096	7.31979	7.1398	7.17757	6.94958	7.16317	7.05902	7.14357	6.95984
ARHGAP4	8.7438	8.9144	9.03515	9.12267	8.81143	8.97	8.82656	8.8496	8.94028	8.57122	8.98866	8.9483	9.14636	9.09754	8.93243
ARHGAP42	6.83555	6.80211	6.84192	6.82114	6.90753	6.82943	6.91432	6.84044	6.84364	6.96667	6.77088	6.83165	6.98379	6.86169	6.97082
ARHGAP44	6.51041	6.61351	6.73746	6.63978	6.56487	6.70368	6.76381	6.62796	6.72681	6.75438	6.5211	6.61264	6.61434	6.69681	6.63604
ARHGAP45	7.8749	7.9788	8.04374	7.85084	8.02362	7.97915	7.86163	7.8186	8.05001	8.02355	7.86307	7.97163	8.18634	8.10718	7.95395
ARHGAP5	7.05281	7.12321	7.11289	6.89828	7.11151	6.99983	7.1992	7.16323	7.06306	7.06282	7.00642	7.15258	7.24239	7.13785	7.1209
ARHGAP6	6.78749	6.76901	6.8212	6.74471	6.7408	6.74696	6.77463	6.77558	6.75541	6.7156	6.79045	6.7227	6.81075	6.66452	6.62118
ARHGAP9	6.70575	6.66892	6.72619	6.67956	6.73248	6.66997	6.69864	6.62727	6.68366	6.797	6.75111	6.67153	6.603	6.74393	6.63618
ARHGDIA	10.9986	11.0675	11.14	11.1668	11.0241	11.0839	11.0043	10.9714	11.0852	10.9323	11.0725	11.1237	11.163	11.0685	11.0151
ARHGDIB	13.6299	13.6359	13.6814	13.6545	13.6879	13.6548	13.696	13.6803	13.7745	13.6056	13.6142	13.6653	13.6477	13.6511	13.6715
ARHGDIG	6.61095	6.46007	6.31497	6.44749	6.37276	6.46931	6.30445	6.35489	6.35683	6.41558	6.34094	6.3136	6.34587	6.3315	6.5038
ARHGEF1	7.84158	7.9155	7.9984	7.99122	7.91296	7.94843	7.94036	7.6505	8.01246	7.61696	7.94909	7.92159	8.08978	7.94747	7.98055
ARHGEF10	11.6418	11.5228	11.43	11.6004	11.7196	11.6778	11.6053	11.7532	11.7352	11.8099	11.7749	11.6589	11.58	11.6368	11.7258
ARHGEF10L	6.94373	7.0625	7.06616	6.90756	7.05865	7.02595	7.00893	6.89526	6.9472	7.00975	7.08501	7.07214	7.0197	7.09854	6.96592
ARHGEF11	7.02548	7.1473	7.23172	7.08169	7.02942	7.11655	7.15063	6.95766	7.03362	7.04604	7.12057	7.1019	7.02454	7.13319	7.21907
ARHGEF12	8.69876	8.52206	8.59966	8.50485	8.59697	8.63496	8.57456	8.60371	8.54696	8.77879	8.64518	8.70333	8.62011	8.6854	8.75329
ARHGEF15	7.71962	7.74949	7.60776	7.81639	7.54913	7.73021	7.67674	7.59224	7.78537	7.43555	7.62246	7.75638	7.6456	7.62967	7.65721
ARHGEF16	6.77518	6.57088	7.07168	6.83848	6.81128	6.80275	6.7113	6.63802	6.70575	6.68565	6.97034	6.77636	6.70266	6.77978	6.87359
ARHGEF17	9.3027	9.46136	9.50194	9.47522	9.32268	9.42636	9.42803	9.45205	9.45919	9.41635	9.49715	9.42155	9.44659	9.47442	9.52473
ARHGEF18	11.6617	11.7646	11.7644	11.6954	11.757	11.5999	11.6127	11.7351	11.7046	11.7292	11.6439	11.6853	11.8205	11.6842	11.7156
ARHGEF19	8.57585	8.62786	8.58932	8.52305	8.60751	8.64853	8.45245	8.50292	8.70861	8.56452	8.6334	8.6139	8.77279	8.47193	8.56361
ARHGEF2	13.0061	13.0462	13.0126	13.0443	13.0056	12.9631	12.9269	13.0079	12.9576	13.0966	12.9128	12.9805	12.8778	12.9957	12.9894
ARHGEF25	6.78705	6.58579	6.8271	6.80735	6.87138	6.66019	6.77611	6.65663	6.8004	6.77946	6.65685	6.8079	6.87955	6.63687	6.71522
ARHGEF28	7.20631	7.36485	7.32264	7.53743	7.41553	7.48188	7.51147	7.25427	7.53591	7.07865	7.57673	7.60187	7.37695	7.61922	7.45366
ARHGEF3	8.36268	8.35059	8.33294	8.27132	8.40978	8.29786	8.30999	8.43797	8.23775	8.45411	8.30565	8.28823	8.30956	8.2393	8.17016
ARHGEF33	6.49467	6.75636	6.77006	6.75227	6.65295	6.64558	6.61588	6.34304	6.54604	6.64891	6.68585	6.74177	6.61513	6.61879	6.71426
ARHGEF37	7.76985	7.67421	7.87579	7.66869	7.58654	7.62063	7.66715	7.80323	7.75027	7.78646	7.58501	7.60579	7.64023	7.73383	7.79334
ARHGEF38	6.72639	6.62067	6.83436	6.84277	6.85951	6.90804	6.68585	6.72864	6.91466	6.86356	6.65959	6.81006	6.81712	6.79633	6.90045
ARHGEF39	7.47448	7.50462	7.40405	7.41912	7.5309	7.3955	7.51646	7.47128	7.52818	7.45933	7.40926	7.4095	7.56269	7.42205	7.36086
ARHGEF4	6.36426	6.40737	6.35675	6.3784	6.31294	6.39225	6.40069	6.38811	6.33639	6.37672	6.22036	6.48994	6.32749	6.31055	6.23822
ARHGEF40	7.20849	7.23818	6.96009	7.2602	7.15572	7.09714	7.27287	7.29359	7.26982	7.22375	7.26595	7.20341	7.26342	7.48757	7.14451
ARHGEF5	8.46899	8.47414	8.55598	8.67762	8.47969	8.55688	8.39052	8.54534	8.59822	8.50635	8.40563	8.55533	8.53064	8.50016	8.60662
ARHGEF6	9.12635	9.07806	8.99524	9.17041	9.06748	9.1056	9.20962	9.18592	9.069	9.34387	9.15193	8.96119	9.09988	9.18948	9.11945
ARHGEF7	8.01434	7.97033	8.06295	7.93548	7.9542	8.01362	8.00875	7.98092	8.05344	8.06998	8.05015	7.95856	7.87678	7.99998	8.0008
ARHGEF9	7.44862	7.53406	7.59497	7.50708	7.52122	7.8636	7.69331	7.5798	7.83292	7.53287	7.6292	7.76636	7.70199	7.61854	7.79055
ARID1A	8.74609	8.78528	8.66131	8.66875	8.72356	8.7689	8.6656	8.84658	8.71685	8.87797	8.80653	8.72457	8.70167	8.83783	8.74365
ARID1B	7.72242	7.64323	7.56175	7.51002	7.60921	7.63059	7.57213	7.62592	7.54311	7.65783	7.6762	7.57911	7.51829	7.5435	7.54943
ARID2	7.57023	7.51781	7.59862	7.55561	7.69934	7.67218	7.65616	7.79119	7.72556	7.70406	7.70527	7.66113	7.56571	7.61489	7.46945
ARID3A	9.33914	9.41852	9.35198	9.41153	9.4304	9.54	9.37214	9.63041	9.45988	9.67427	9.46216	9.47991	9.34064	9.44013	9.38381
ARID3B	8.22068	8.20064	8.15126	8.12176	8.14468	8.17894	8.04674	8.35418	8.14459	8.26448	8.16995	8.13028	8.04257	8.19357	8.2445
ARID3C	6.73236	6.70839	6.79574	6.85637	6.8075	6.77904	6.86536	6.77355	6.802	6.64996	6.75119	6.75251	6.79359	6.79082	6.90374
ARID4A	7.46779	7.54198	7.40856	7.39905	7.43065	7.39576	7.4175	7.27595	7.49039	7.4417	7.44163	7.43931	7.32937	7.39889	7.32026
ARID4B	8.60676	8.53456	8.37285	8.4513	8.45534	8.5947	8.47839	8.60043	8.50319	8.53933	9.00132	8.59008	8.45466	8.70362	8.51172
ARID5A	6.94897	6.95002	7.06698	6.96964	7.01799	6.99127	7.11758	7.0376	6.98722	6.94162	7.05208	7.01704	6.98782	7.00156	6.93302
ARID5B	11.1726	11.1391	11.0036	11.088	11.0944	11.123	11.1374	11.2609	11.1848	11.509	11.1552	11.1264	11.0645	11.0714	11.0166
ARIH1	9.17313	9.26496	9.328	9.28704	9.27362	9.29596	9.22117	9.1833	9.22104	9.28262	9.24872	9.26879	9.23719	9.30012	9.24084
ARIH2	11.0561	11.1603	10.9686	11.0029	11.0013	11.0283	11.0239	11.1315	10.9873	11.0756	11.2287	11.0989	11.0636	11.1503	11.0231
ARIH2OS	6.84802	6.84162	6.80423	6.9176	7.02422	6.84706	6.9159	6.81198	6.99495	6.91022	6.77363	6.90907	6.92571	6.94809	6.8303
ARL1	10.3033	10.3201	10.3102	10.3629	10.3528	10.2946	10.2802	10.2871	10.2907	10.3796	10.31	10.1806	10.3001	10.2648	10.3576
ARL11	6.84685	6.77763	6.59648	6.50544	6.47032	6.67427	6.67183	6.59711	6.75199	6.54089	6.85717	6.48282	6.61051	6.58953	6.73825
ARL13A	6.58936	6.79444	6.65765	6.85785	6.79473	6.83956	6.87613	6.8775	6.7844	6.83287	6.79176	6.83368	6.89389	6.74208	6.69577
ARL13B	6.93853	6.8052	6.94616	6.90494	6.94452	6.96883	6.86566	7.03109	6.97955	7.09495	6.73884	6.77977	6.86255	6.8964	6.73339
ARL14	6.34281	6.43385	6.26401	6.37858	6.41313	6.48591	6.36933	6.43854	6.28143	6.36882	6.38999	6.25687	6.19634	6.43831	6.43047
ARL14EPL	6.76596	6.65159	6.787	6.80229	6.74234	6.62839	6.64057	6.75039	6.6441	6.63282	6.74032	6.75013	6.80882	6.76405	6.81215
ARL15	6.90439	6.92045	6.8148	6.82995	6.83591	6.92813	6.90588	6.95072	6.98352	6.98413	7.01092	6.99625	6.99764	7.02433	6.98205
ARL16	7.63851	7.62735	7.5723	7.85257	7.82697	7.87528	7.82189	7.66966	7.65564	7.60532	7.66558	7.73683	7.72103	7.71561	7.37206
ARL17A	7.90153	7.9589	7.73167	7.64623	7.76464	7.84248	7.81133	7.93214	7.95358	7.93155	8.09125	8.0024	7.77216	7.95453	7.79064
ARL17B	8.1247	8.07478	8.04466	8.13653	8.02781	7.90459	8.09276	8.13212	7.94741	8.09046	8.14183	8.04156	7.98863	8.16452	8.19956
ARL2	12.8953	12.7611	13.0036	12.9222	12.9603	12.7548	12.8744	12.7998	12.8327	12.6214	12.7745	12.9449	12.9985	12.956	12.9209
ARL2BP	11.9552	11.9002	11.9121	11.9634	11.9679	12.0196	11.8848	12.0046	11.9465	11.9775	11.9439	11.929	11.9187	12.0347	12.0226
ARL3	7.90311	7.83716	8.00061	7.80747	7.92366	7.96561	7.80779	7.96513	7.85331	8.13357	7.97194	7.82192	7.86976	7.86434	7.78109
ARL4A	7.13164	7.10131	7.1264	7.11752	7.12007	7.07822	7.15868	7.11015	7.10085	7.04466	7.05376	7.15267	7.07957	7.08958	7.13084
ARL4C	6.89348	7.0142	6.93808	6.93942	6.90773	7.05878	6.90095	6.87595	7.01194	6.85888	7.05557	7.15704	7.00735	7.04193	7.07731
ARL4D	7.14609	7.30513	6.87177	7.14307	7.25573	7.24213	7.01521	7.2073	7.07155	7.04516	7.19042	7.12543	7.08563	7.27806	7.17606
ARL5A	9.87746	9.87168	9.87087	9.83841	9.90891	9.71897	9.90211	9.71707	9.78886	9.97764	9.69193	9.77988	9.6602	9.75211	9.71648
ARL5B	7.49413	7.47535	7.5781	7.59465	7.65013	7.5791	7.49944	7.55709	7.63845	7.67232	7.64589	7.59259	7.54075	7.51948	7.61673
ARL5C	6.48901	6.70573	6.70701	6.73615	6.57065	6.59604	6.58205	6.65693	6.57501	6.62161	6.69985	6.50064	6.74565	6.6301	6.51741
ARL6	6.55291	6.51812	6.47106	6.54109	6.55179	6.55137	6.58863	6.46665	6.54944	6.5516	6.58068	6.37525	6.46027	6.40894	6.51621
ARL6IP1	10.4733	10.5761	10.3977	10.5623	10.439	10.5503	10.512	10.6296	10.5306	10.5547	10.4958	10.4262	10.5804	10.628	10.4531
ARL6IP4	9.00358	9.00365	9.08203	9.03746	9.05311	9.11563	9.1522	9.02971	8.95446	8.84561	9.07301	9.07974	9.09186	9.01208	9.06269
ARL6IP5	11.3192	11.4131	11.431	11.3227	11.403	11.2678	11.3568	11.4069	11.2997	11.3401	11.0308	11.0478	10.9778	11.1686	11.0793
ARL6IP6	9.30264	9.34091	9.33828	9.29693	9.39315	9.4218	9.42709	9.51583	9.41696	9.43476	9.48563	9.42779	9.38884	9.45091	9.39071
ARL8A	6.70952	6.80778	6.90941	6.77663	6.81931	6.91671	6.64504	6.95242	6.64014	6.76933	6.92253	6.76716	6.789	6.94668	6.79441
ARL8B	10.0086	9.86967	9.79632	9.83908	9.89789	9.74853	9.88671	9.73789	9.64017	9.97404	9.78811	9.86718	9.73322	9.69181	9.72622
ARL9	7.17761	7.17752	7.1597	7.39929	7.16354	7.24695	7.32227	7.31476	7.24075	7.32261	6.99953	7.20678	7.2241	7.13869	7.18174
ARMC1	8.58963	8.58214	8.61287	8.35582	8.53982	8.71227	8.46217	8.37893	8.76965	8.84343	8.25791	8.27491	8.28185	8.34114	8.33579
ARMC10	8.76975	8.70546	8.67482	8.69786	8.74104	8.66311	8.73862	8.66664	8.68	8.74874	8.6283	8.74305	8.66204	8.70569	8.65604
ARMC12	6.95532	7.01682	6.74643	7.15094	6.96294	7.06766	6.99398	6.98902	7.0271	6.87687	7.16754	7.00381	7.02776	7.03484	6.85326
ARMC2	6.75742	6.64323	6.60359	6.67122	6.7245	6.81238	6.70566	6.79426	6.53416	6.53869	6.67909	6.77389	6.74082	6.7508	6.65489
ARMC3	6.36974	6.4403	6.76837	6.6619	6.27956	6.48996	6.59618	6.51669	6.57763	6.40145	6.24522	6.60214	6.64935	6.45596	6.61648
ARMC4	6.62903	6.71392	6.74285	6.59473	6.63293	6.66027	6.63038	6.64347	6.60931	6.62104	6.60494	6.82911	6.72798	6.6134	6.42373
ARMC5	7.11997	7.1263	7.07122	6.94437	6.90531	7.26678	7.02653	7.04834	7.00111	7.0678	7.06986	7.13424	7.14272	7.07667	7.0525
ARMC6	8.51057	8.46904	8.46807	8.49783	8.37051	8.34267	8.41686	8.49687	8.42864	8.43658	8.37708	8.471	8.56684	8.36158	8.38454
ARMC7	8.86363	8.86563	8.9012	8.97083	8.89238	8.88934	8.78951	8.8005	8.82175	8.66	8.85528	8.91196	9.09937	8.93416	8.88171
ARMC8	7.85798	7.96181	7.98004	7.98215	8.01268	7.98793	7.96771	7.89068	8.12788	7.85513	7.96295	8.03747	7.91414	8.01985	7.8626
ARMC9	7.36376	7.26312	7.28291	7.24796	7.4051	7.25413	7.17184	7.50829	7.17225	7.35653	7.29736	7.45446	7.43521	7.43276	7.25498
ARMCX1	11.0915	11.0272	11.0389	10.8967	10.9844	10.9648	11.0228	10.9438	10.9156	11.203	10.8316	10.8433	10.9824	10.9617	10.888
ARMCX3	8.68204	8.61163	8.60221	8.60374	8.60089	8.69288	8.69674	8.42054	8.59828	8.4867	8.59433	8.65489	8.61628	8.58883	8.63854
ARMCX4	6.84897	6.63392	6.70682	6.79876	6.78657	6.91078	6.83727	6.79233	6.74504	6.8108	6.72569	6.67035	6.71817	6.78813	6.65638
ARMCX5	7.45057	7.37886	7.50799	7.55725	7.40388	7.40009	7.62941	7.46507	7.37769	7.73467	7.57608	7.47487	7.4895	7.44411	7.4478
ARMCX6	7.73487	7.79495	7.79696	7.84337	7.79793	7.7481	7.79948	7.81421	7.83529	7.76462	7.85301	7.765	7.69226	7.66395	7.77104
ARMT1	8.52128	8.41054	8.55762	8.44565	8.53669	8.43836	8.5151	8.49552	8.42401	8.53126	8.26417	8.41008	8.35935	8.4331	8.30358
ARNT	7.51846	7.4718	7.42231	7.60732	7.47107	7.61642	7.60838	7.56113	7.56526	7.58241	7.67331	7.5832	7.73945	7.50842	7.57782
ARNT2	6.73174	6.83611	6.95796	6.9979	6.82172	6.89042	6.88514	6.75659	6.78962	6.94146	6.88407	6.89312	6.83627	6.68746	6.80705
ARNTL	8.16949	8.26975	8.25671	8.18704	8.2327	8.2827	8.21454	8.13324	8.14625	8.11187	8.25783	8.21486	8.16683	8.20171	8.16647
ARNTL2	7.00229	6.79767	7.01338	6.83927	6.98185	6.98429	7.01703	6.98202	6.89024	6.82975	7.14223	6.94944	7.05741	7.0307	6.94027
ARPC1A	13.0817	13.1429	13.2733	13.2947	13.2314	13.1979	13.1854	13.2647	13.1538	13.0274	13.1123	13.2526	13.2186	13.1902	13.1867
ARPC1B	9.98309	10.0864	10.1818	10.1084	10.0835	10.1182	10.0193	9.41378	10.0035	9.44614	10.0011	10.0869	10.1166	10.0468	10.1326
ARPC2	10.2674	10.3434	10.3844	10.4632	10.4419	10.2973	10.248	10.3797	10.3383	10.2672	10.2582	10.3933	10.3227	10.2194	10.3782
ARPC4	10.9197	11.0549	11.1308	11.1351	11.0016	11.0291	11.0053	10.6772	11.0615	10.5524	11.1028	11.0491	11.1274	11.015	11.0085
ARPC5	10.9064	10.5235	10.6445	10.5687	10.6303	10.4111	10.5862	10.5121	10.5399	10.723	10.5154	10.4471	10.0753	10.3468	10.3835
ARPC5L	10.5159	10.4975	10.4141	10.5172	10.4041	10.6262	10.5804	10.6094	10.4565	10.3242	10.6407	10.579	10.7282	10.6059	10.5768
ARPIN	9.13497	9.16981	9.20522	9.23492	9.21046	9.15882	9.12377	9.27982	9.10142	9.15555	9.2987	9.10332	9.19395	9.30584	9.10364
ARPP19	10.4712	10.3759	10.284	10.1815	10.2784	10.3748	10.2639	10.4525	10.3253	10.6487	10.2282	10.3014	10.2145	10.1878	10.2988
ARPP21	6.64487	6.60251	6.65868	6.57799	6.62747	6.56466	6.55751	6.59594	6.60766	6.61761	6.54776	6.64962	6.61211	6.58241	6.64504
ARR3	6.70835	6.61747	6.69441	6.74982	6.73131	6.80203	6.54023	6.66531	6.55283	6.69885	6.62836	6.91962	6.52806	6.82656	6.61293
ARRB1	8.79082	8.77149	8.81338	8.81009	8.71915	8.72801	8.73527	8.7417	8.73469	8.85477	8.73702	8.79371	8.87911	8.8062	8.79239
ARRB2	7.71649	7.76892	7.72353	7.71202	7.8087	7.71737	7.70388	7.70395	7.73968	7.63628	7.73947	7.70066	7.69484	7.88274	7.7506
ARRDC1	7.00207	6.9591	7.12764	7.21709	7.05763	6.95344	7.15314	6.96588	6.84008	6.94248	7.16262	7.00178	7.26095	7.01837	6.98558
ARRDC1-AS1	9.42684	9.19904	9.45231	9.42484	9.31666	9.32963	9.28394	9.42923	9.4318	9.20607	9.34855	9.35801	9.44031	9.46702	9.48193
ARRDC2	7.6208	7.54438	7.42097	7.45165	7.36004	7.38647	7.37306	7.49479	7.43737	7.53001	7.40863	7.50786	7.65683	7.50696	7.52368
ARRDC3	7.47652	7.54561	7.53141	7.64168	7.67453	7.66912	7.55378	7.55309	7.73354	7.58109	7.46632	7.54827	7.58509	7.636	7.47373
ARRDC3-AS1	7.13191	7.13182	7.088	7.09265	7.09876	7.06431	7.00029	7.2096	7.03659	7.06921	7.08368	7.00376	6.97184	7.04597	7.14026
ARRDC4	6.35848	6.41562	6.43127	6.56945	6.41375	6.72067	6.54574	6.48093	6.53254	6.481	6.41122	6.64344	6.57778	6.59293	6.54855
ARRDC5	6.71282	6.59504	6.64139	6.60666	6.63995	6.65328	6.61983	6.80173	6.57147	6.69016	6.48237	6.75692	6.72594	6.55562	6.509
ARSA	8.30448	8.33795	8.37064	8.38689	8.28865	8.30671	8.214	8.13159	8.28639	8.06135	8.25023	8.31791	8.53743	8.27842	8.42087
ARSB	7.56886	7.65074	7.61031	7.61645	7.62923	7.75683	7.56045	7.68154	7.7085	7.63352	7.71681	7.68608	7.74286	7.75572	7.6323
ARSD	7.81362	7.76541	7.85344	7.85943	7.76497	7.81675	7.81061	7.82843	7.74639	7.8465	7.77983	7.85651	7.87317	7.8316	7.76404
ARSE	6.77448	6.72309	6.72387	6.72893	6.65531	6.83744	6.70042	6.85454	6.57703	6.73271	6.73972	6.78668	6.64614	6.71247	6.62495
ARSF	6.31487	6.42783	6.48368	6.60931	6.53858	6.43834	6.44042	6.28757	6.48755	6.4527	6.45342	6.51789	6.38708	6.34707	6.42121
ARSG	7.70233	7.65102	7.70282	7.80353	7.75601	7.56151	7.76357	7.77123	7.69449	7.66523	7.78698	7.7396	7.78898	7.69551	7.77587
ARSH	6.79164	6.6072	6.55542	6.73819	6.43533	6.66481	6.58653	6.72599	6.60621	6.65888	6.49158	6.63548	6.54361	6.55824	6.45581
ARSI	6.55	6.51989	6.32834	6.39979	6.58341	6.45469	6.43255	6.12363	6.4274	6.59443	6.54236	6.35263	6.46711	6.43753	6.34297
ARSJ	8.10727	7.99933	8.06588	8.1588	7.96638	8.22574	8.13063	8.04632	8.04077	8.20962	8.02466	8.09973	8.05451	8.10563	8.14222
ARSK	8.10348	7.93961	8.12368	8.31914	8.26435	8.10244	8.20473	8.01493	8.24877	8.09146	8.3935	8.41179	8.1239	8.31483	8.35452
ART1	7.37601	7.28376	7.21708	7.62894	7.50965	7.33484	7.4523	7.35475	7.5518	7.45283	7.31315	7.50139	7.42962	7.48281	7.37729
ART3	6.83027	6.63171	6.53391	6.68396	6.562	6.6973	6.66177	6.82134	6.69493	6.54668	6.60719	6.63334	6.59304	6.63968	6.68729
ART4	6.48693	6.76036	6.79692	6.72672	6.71651	6.6614	6.67131	6.77537	6.64413	6.74655	6.63995	6.59599	6.79673	6.69229	6.74742
ART5	6.45394	6.30802	6.43567	6.40035	6.49755	6.2814	6.42287	6.36497	6.49058	6.42774	6.46421	6.36202	6.32507	6.10754	6.36535
ARTN	6.55888	6.62258	6.44586	6.5354	6.47872	6.41679	6.40653	6.5823	6.55505	6.55666	6.62089	6.59768	6.4462	6.55842	6.5108
ARV1	9.92426	10.0732	9.87706	9.85852	9.90918	9.88873	9.98679	9.9975	9.95332	9.89627	9.73186	9.81827	9.69456	9.80167	9.78946
ARVCF	7.60156	7.62814	7.47519	7.67993	7.34492	7.43893	7.5916	7.4332	7.34806	7.44232	7.59353	7.84019	7.51511	7.44531	7.56118
ARX	6.67586	6.5928	6.76199	6.73451	6.62832	6.61493	6.57768	6.70215	6.60733	6.60847	6.5362	6.6958	6.54379	6.75378	6.59619
ASAH1	7.28709	7.24034	7.25473	7.11086	7.22697	7.29114	7.2374	7.26988	7.2064	7.15642	7.34771	7.07647	7.24073	7.15606	7.23061
ASAH2	6.65843	6.8587	6.70775	6.75028	6.7095	6.75416	6.81296	6.75134	6.73164	6.90315	6.72637	6.77223	6.73666	6.70072	6.779
ASAH2B	6.64869	6.52738	6.47354	6.44404	6.55957	6.41008	6.57498	6.51145	6.37128	6.38757	6.42837	6.52973	6.41269	6.55964	6.49305
ASAP1	11.4785	11.4033	11.1979	11.1833	11.3909	11.3854	11.364	11.3868	11.426	11.6638	11.3662	11.3726	11.2862	11.3479	11.3763
ASAP1-IT1	6.89948	7.07958	6.84726	6.92902	7.00913	7.09741	6.9538	6.93232	7.05249	7.02154	7.5804	7.05767	7.20941	7.04461	7.19006
ASAP2	10.1681	10.1472	10.0949	10.0906	10.1759	10.2195	10.1689	10.23	10.1375	10.3817	10.1582	10.1801	10.1062	10.1528	10.1641
ASAP3	11.116	10.9238	10.9448	11.0639	11.0275	10.9552	10.912	10.98	10.9589	11.0997	10.8084	11.0152	10.9998	11.0255	10.9561
ASB1	7.99363	7.98137	7.91799	7.71355	7.64926	7.76746	7.73014	8.06007	7.66091	7.99932	7.53742	7.8799	7.64313	7.81367	7.64336
ASB10	6.91449	6.89994	6.56515	6.69122	6.55183	6.76629	6.56293	6.76446	6.643	6.73233	6.72093	6.57713	6.64768	6.52713	6.66945
ASB11	6.64792	6.68399	6.70999	6.67357	6.70988	6.60266	6.66768	6.71017	6.59564	6.74785	6.73678	6.64152	6.64022	6.72641	6.77503
ASB12	6.47417	6.40319	6.51914	6.4261	6.53609	6.52545	6.39511	6.71272	6.53936	6.48101	6.41105	6.57021	6.23349	6.32643	6.30789
ASB13	9.20987	9.28577	9.30414	9.33229	9.27836	9.24414	9.21842	9.30574	9.21899	9.34762	9.10538	9.28365	9.19218	9.24287	9.1399
ASB14	6.3838	6.479	6.50758	6.57756	6.4747	6.56945	6.38121	6.57677	6.35468	6.45938	6.48127	6.55686	6.33019	6.49972	6.33879
ASB15	6.40025	6.48732	6.24607	6.46588	6.53894	6.45307	6.45478	6.40922	6.6213	6.44085	6.56974	6.52431	6.40277	6.48433	6.46646
ASB16	6.45784	6.51239	6.60888	6.66709	6.70782	6.68453	6.63192	6.58639	6.7521	6.56893	6.6964	6.49626	6.68758	6.62473	6.67211
ASB17	6.70163	6.7949	6.80301	6.7994	6.54515	6.6255	6.69848	6.69299	6.80749	6.63534	6.6895	6.79742	6.70847	6.72513	6.80812
ASB18	6.53512	6.81682	6.8308	6.47886	6.71549	6.67464	6.445	6.62913	6.80324	6.632	6.6834	6.85837	6.70579	6.73245	6.85488
ASB2	6.89948	6.93122	6.74837	6.87127	6.82937	6.97083	7.04175	6.80696	7.00255	6.93703	6.76714	6.96585	6.90426	6.79127	6.96369
ASB4	6.73392	6.57464	6.79203	6.71861	6.65742	6.65649	6.74593	6.69446	6.74106	6.69417	6.63228	6.71537	6.82755	6.57765	6.77544
ASB5	6.55209	6.57228	6.70067	6.63689	6.71677	6.60153	6.68393	6.66937	6.68302	6.69825	6.66566	6.7428	6.65273	6.6532	6.57762
ASB6	7.39706	7.40242	7.47963	7.47067	7.44199	7.51786	7.52653	7.44563	7.45963	7.38165	7.63189	7.51088	7.44665	7.44365	7.41251
ASB7	7.37479	7.21826	7.29497	7.31195	7.16454	7.32399	7.35412	7.20305	7.27782	7.17547	7.21099	7.33453	7.24305	7.17639	7.21536
ASB8	8.74494	8.82751	8.92579	8.86395	8.95955	8.86478	8.89513	8.37613	9.02569	8.83075	8.93346	8.89654	8.72088	8.93135	8.76445
ASB9	7.8464	8.04943	7.97971	7.8825	7.83684	7.85605	7.89403	8.01129	7.91656	8.06347	7.77612	7.75336	7.78264	7.93274	7.80873
ASCC2	11.8609	11.9148	11.8926	11.8076	11.8335	11.8135	11.8051	11.8817	11.8174	11.8018	11.86	11.8732	11.9685	11.8772	11.914
ASCC3	8.04554	8.01329	7.92617	7.8904	8.10475	7.92114	8.01202	8.02675	8.0623	8.0912	8.00608	8.01888	7.81726	7.92523	7.95986
ASCL1	6.60739	6.74697	6.59628	6.54966	6.77433	6.56091	6.75764	6.56185	6.59004	6.5989	6.60353	6.63494	6.55868	6.30053	6.51937
ASCL2	6.92832	7.02231	6.72398	7.15298	7.0254	6.70325	6.95442	7.0728	7.05497	6.95964	6.8265	6.99713	6.88528	6.8645	6.8693
ASCL3	6.59464	6.80411	6.8035	6.75287	6.68115	6.68852	6.65422	6.80203	6.9395	6.69694	6.80799	6.61944	6.57646	6.6958	6.64517
ASCL4	6.38273	6.37127	6.22813	6.34446	6.22076	6.2002	6.31613	6.26972	6.35521	6.44696	6.28601	6.26507	6.27614	6.34407	6.47541
ASF1A	10.0846	9.74494	9.79911	9.83656	9.79722	9.83859	9.82579	9.78891	9.87317	10.1937	9.73554	9.55149	9.68236	9.78603	9.89347
ASF1B	11.9563	11.9844	12.0646	12.0937	11.9493	11.9584	11.8918	11.9975	11.9929	11.8489	12.1074	11.9885	12.0582	12.0152	12.0619
ASGR1	8.19899	8.18278	8.31042	8.18151	8.16156	8.13508	8.22899	8.30267	8.16657	8.17238	8.07469	8.20583	8.05901	8.23763	8.09182
ASGR2	6.54338	6.42592	6.6026	6.5386	6.4254	6.39081	6.47514	6.43041	6.39556	6.4123	6.3057	6.40076	6.54655	6.37217	6.41964
ASH1L	6.93107	7.00656	6.79029	6.78006	6.93436	6.95802	6.72235	7.00354	6.77495	6.82624	7.04099	6.92072	7.05162	6.90917	6.92804
ASH1L-AS1	7.06351	7.02824	6.91894	6.9753	6.92973	6.94974	6.9604	6.92474	6.91195	7.05137	7.04774	6.9422	6.96593	7.05411	7.00178
ASH2L	12.0312	12.0009	11.8983	12.1059	12.1114	12.0596	12.0729	12.0687	12.0268	12.0755	12.0747	11.9893	12.0495	12.0105	12.1465
ASIC1	6.98866	6.98084	6.94376	7.02166	6.9499	6.93298	7.05027	7.02626	6.9582	6.88156	6.8389	6.97719	6.96314	6.8452	6.88282
ASIC2	6.50062	6.60545	6.45359	6.48044	6.59679	6.45417	6.51696	6.41449	6.5262	6.58523	6.54978	6.5323	6.5351	6.48394	6.4561
ASIC3	6.73167	6.59914	6.80788	6.69475	6.73086	6.85102	6.81575	6.77953	6.80961	6.8022	6.8069	6.88943	6.7102	6.71678	6.89519
ASIC4	6.70044	6.63226	6.53784	6.60942	6.63838	6.59188	6.65443	6.70511	6.59324	6.63206	6.65341	6.48724	6.62954	6.56733	6.61165
ASIC5	6.47313	6.66514	6.62083	6.61558	6.69497	6.78891	6.63931	6.8062	6.83261	6.82745	6.72376	6.77658	6.66623	6.55683	6.76385
ASIP	6.78198	6.56704	6.6878	6.65048	6.7159	6.67576	6.938	6.8027	6.68638	6.75572	6.60253	6.58861	6.63622	6.74245	6.64968
ASL	7.00968	6.89921	6.8413	6.87273	6.97617	7.03005	6.90292	7.03749	6.84474	6.88047	7.01622	6.8591	7.09067	7.02657	6.91733
ASMT	6.39813	6.38339	6.41237	6.26699	6.41564	6.39985	6.17096	6.42134	6.17781	6.42798	6.40308	6.29449	6.28441	6.50684	6.58273
ASMTL	9.04219	9.09286	9.27713	9.20131	9.19472	9.11419	9.11913	9.11145	9.13307	8.9379	9.03938	9.19878	9.20265	9.16513	9.14651
ASMTL-AS1	6.8002	6.70135	6.79438	6.71794	6.71121	6.85995	6.80343	6.8379	6.8619	6.7523	6.97919	6.77874	6.73923	6.79035	6.95285
ASNA1	7.34041	7.69949	7.58451	7.57454	7.69299	7.40699	7.70882	7.4037	7.56912	7.38128	7.42437	7.4799	7.66835	7.83696	7.55051
ASNS	9.23691	9.20671	9.28534	9.17074	9.24799	9.19059	9.18427	9.27266	9.19076	9.254	9.17167	9.20799	9.27579	9.2205	9.18181
ASNSD1	12.2808	12.3574	12.3103	12.296	12.3078	12.3906	12.4874	12.4553	12.4372	12.5779	12.2492	12.281	12.2237	12.2876	12.3175
ASPA	6.6204	6.69479	6.70223	6.73238	6.71666	6.59484	6.71163	6.61296	6.68772	6.85487	6.57434	6.68415	6.68642	6.58128	6.69582
ASPDH	6.50276	6.54194	6.3286	6.46392	6.47189	6.34913	6.64417	6.48745	6.42402	6.5921	6.39523	6.48459	6.58412	6.50725	6.39267
ASPG	6.84776	6.79212	6.88002	6.70871	6.81315	6.77278	6.71981	6.72849	6.75129	6.87168	6.92842	6.86558	6.89409	6.75121	6.88393
ASPH	7.03421	7.20306	7.16222	7.20744	7.22254	7.17854	7.17124	7.15792	7.21265	7.19034	7.02482	7.18836	7.12375	7.15372	7.16812
ASPHD1	7.28724	7.25671	7.37268	7.22988	7.24169	7.31037	7.19646	7.31187	7.22708	7.28646	7.26769	7.16096	7.52258	7.28054	7.26995
ASPHD2	7.66897	7.60865	7.70532	7.60366	7.57033	7.67111	7.56914	7.62243	7.65921	7.70685	7.68001	7.81611	7.55823	7.61799	7.72409
ASPM	10.4778	10.2917	10.2084	10.303	10.1986	10.2386	10.3022	10.2734	10.1031	10.441	10.3067	10.0351	10.1098	10.1729	10.0323
ASPN	6.45193	6.28576	6.4712	6.53175	6.38014	6.42874	6.3982	6.61029	6.35107	6.66405	6.46084	6.46084	6.38397	6.58235	6.60638
ASPRV1	6.7401	6.80293	6.76556	6.85317	7.01231	6.9096	6.97923	6.87161	6.83783	6.91602	6.77798	6.83366	6.85175	6.8929	6.7983
ASPSCR1	7.63499	7.65196	7.61596	7.58298	7.54901	7.56593	7.62021	7.33258	7.68412	7.04104	7.63022	7.69118	7.73531	7.62923	7.70643
ASRGL1	7.49049	7.33123	7.24015	7.40352	7.24918	7.13962	7.2235	7.24487	7.10045	7.22767	7.32878	7.05572	6.949	7.42564	7.21112
ASS1	8.14923	8.11688	8.18214	8.18521	8.17805	8.10433	8.17172	7.78219	8.13457	7.8739	8.12426	8.10839	8.11181	8.1043	8.11816
ASTE1	8.15968	8.02541	8.19968	8.07693	8.03443	8.082	8.19276	8.24755	7.99068	8.32402	8.06681	8.07592	8.10694	8.06362	8.16147
ASTL	6.65526	6.88834	6.84851	6.70305	6.85381	6.84499	6.87381	6.7719	6.77651	7.00866	6.89239	6.81143	6.85171	6.84467	6.7485
ASTN1	6.61381	6.64864	6.69209	6.66909	6.61017	6.68689	6.60693	6.55323	6.62457	6.69186	6.75297	6.58225	6.65525	6.56861	6.63151
ASTN2	7.00932	7.10285	6.92983	7.01475	7.09114	7.06642	6.92953	7.09142	6.9915	6.98122	7.11716	6.95936	6.9792	6.99143	6.98289
ASTN2-AS1	6.5096	6.6141	6.69376	6.54603	6.59545	6.44692	6.63626	6.65969	6.46199	6.62712	6.68263	6.72899	6.62462	6.66421	6.48802
ASXL1	11.5478	11.5626	11.5058	11.54	11.6282	11.7098	11.5472	11.6698	11.6121	11.6251	11.6784	11.6503	11.5924	11.6734	11.6578
ASXL2	10.6102	10.5383	10.63	10.5934	10.5099	10.6004	10.6902	10.2846	10.6459	10.6423	10.6946	10.7096	10.4543	10.719	10.5424
ASXL3	6.63213	6.50906	6.64191	6.48674	6.398	6.63059	6.62269	6.62503	6.46013	6.64541	6.60981	6.56709	6.71271	6.62227	6.64888
ASZ1	6.66207	6.57878	6.59996	6.59072	6.65075	6.70467	6.53225	6.68702	6.6077	6.55124	6.69781	6.58237	6.46783	6.68721	6.63346
ATAD1	9.78591	9.87771	9.82485	9.60461	9.88271	9.84436	9.85273	9.71572	9.77181	9.91804	9.51284	9.50444	9.61028	9.77445	9.64512
ATAD2	11.8593	11.924	11.7218	11.657	11.846	11.9451	11.8594	11.9403	11.9601	12.0257	11.8668	11.9033	11.8319	11.7631	11.8415
ATAD2B	7.37424	7.50488	7.33842	7.46424	7.5954	7.41257	7.43678	7.5596	7.38213	7.59297	7.34204	7.46511	7.57446	7.47128	7.44914
ATAD3A	10.3232	10.3208	10.5149	10.5193	10.3431	10.3449	10.3403	10.2452	10.4896	10.1778	10.46	10.4016	10.5708	10.4344	10.4716
ATAD3B	6.65346	6.70223	6.69817	6.75016	6.84598	6.6913	6.84074	6.81073	6.73115	6.6442	6.65087	6.68614	6.44588	6.64397	6.8403
ATAD3C	6.63208	6.49416	6.71065	6.78501	6.65589	6.48299	6.5369	6.6011	6.33887	6.58295	6.49491	6.59989	6.71494	6.52644	6.60629
ATAD5	7.01848	7.21529	7.17271	7.25158	7.21413	7.29417	7.05292	6.99557	7.31627	7.14528	7.36938	7.23072	7.18923	7.2655	7.23868
ATAT1	7.00224	6.95923	7.02712	7.0742	7.08647	7.04232	7.00163	7.06081	7.16268	7.05272	7.05651	7.06066	7.08013	7.1082	7.03096
ATCAY	6.48051	6.554	6.57488	6.43046	6.69822	6.41408	6.51576	6.50643	6.43578	6.57154	6.52807	6.53134	6.66422	6.49197	6.46148
ATE1	7.11777	7.12361	7.23827	7.0984	7.06348	7.10925	7.16593	6.99875	7.11912	7.00807	7.07733	7.02214	7.09144	7.02017	6.99647
ATF1	7.15652	7.16113	6.95946	6.959	6.99221	7.20815	7.02757	7.14716	6.93477	7.01147	7.03801	6.96955	6.91555	6.88622	7.09387
ATF2	9.55558	9.67948	9.59342	9.63413	9.68133	9.65265	9.71527	9.60428	9.65886	9.7356	9.5713	9.64803	9.63892	9.61654	9.65033
ATF3	7.44776	7.53582	7.45452	7.43641	7.43094	7.44316	7.42624	7.48611	7.56941	7.48321	7.49176	7.398	7.3574	7.39458	7.46524
ATF4	8.73965	8.66846	8.65487	8.71764	8.6924	8.68209	8.72426	8.62492	8.6556	8.46234	8.58628	8.64549	8.52353	8.59543	8.57408
ATF5	10.0851	10.1676	10.1702	10.0108	9.89067	9.98505	9.97452	9.92948	9.84895	10.0754	9.97717	10.2122	10.253	10.1931	10.017
ATF6	11.5025	11.4803	11.4631	11.5367	11.5136	11.4589	11.6076	11.6666	11.4857	11.6043	11.4027	11.4836	11.5306	11.4822	11.5474
ATF6B	7.53068	7.54863	7.6023	7.72797	7.52483	7.68498	7.58829	7.67741	7.62915	7.36401	7.73597	7.75945	7.74216	7.7683	7.72474
ATF7IP	7.16316	7.171	7.31876	7.35468	7.44601	7.3249	7.17471	6.89773	7.40287	7.20044	7.43871	7.40669	7.34531	7.36029	7.23899
ATF7IP2	6.97132	7.05071	6.9831	6.97314	6.94917	7.03425	7.00124	7.13186	7.1364	6.94036	7.01433	7.07621	6.98312	7.01363	6.87109
ATG10	7.71907	7.63588	7.67692	7.68435	8.03213	7.74835	7.63001	7.5873	7.71069	7.74779	7.82804	7.77022	7.67222	7.63936	7.58719
ATG101	10.9259	11.0359	11.0572	10.9639	11.0413	11.007	10.9849	10.9929	10.9437	10.8948	11.0562	11.0367	11.2276	11.019	11.1101
ATG13	7.58826	7.64977	7.6041	7.63961	7.57942	7.75527	7.61165	7.6864	7.62582	7.57224	7.6481	7.71787	7.73358	7.68344	7.70042
ATG14	8.56331	8.61973	8.50226	8.55006	8.48452	8.51778	8.4732	8.6609	8.36356	8.61865	8.63811	8.64352	8.51816	8.34558	8.56323
ATG16L1	10.6891	10.7669	10.7655	10.7657	10.7292	10.7883	10.7511	10.8031	10.763	10.7775	10.764	10.719	10.7263	10.806	10.7369
ATG16L2	9.09997	9.06266	8.89486	9.02863	8.87047	9.26243	9.17945	9.06	9.08776	8.90717	9.33729	9.19902	9.09926	9.14255	8.99361
ATG2A	9.74297	9.69395	9.79682	9.81195	9.77923	9.82683	9.81337	9.82948	9.86634	9.63977	9.88227	9.85695	9.79595	9.81395	9.78581
ATG2B	7.0271	6.87831	6.85099	6.65129	6.9406	6.88558	6.67821	6.82189	7.01701	6.94773	6.75587	6.86093	7.04081	6.88052	7.03091
ATG3	9.63997	9.58556	9.57258	9.48348	9.54675	9.67684	9.57159	9.64202	9.64435	9.54283	9.57576	9.55711	9.59237	9.62067	9.61583
ATG4B	7.90685	7.99644	8.26274	8.15318	8.12723	7.9581	8.11042	7.36361	8.0466	7.31932	8.22857	8.163	8.03764	8.13154	8.05627
ATG4C	8.33772	8.45753	8.39436	8.3267	8.34847	8.35457	8.40646	8.31567	8.41611	8.4212	8.35525	8.36721	8.19049	8.3888	8.33041
ATG4D	7.25523	7.48135	7.47668	7.61751	7.3025	7.40317	7.344	7.32049	7.40629	7.30013	7.45789	7.37444	7.55131	7.47277	7.43801
ATG5	7.60744	7.49623	7.57891	7.39359	7.47556	7.41276	7.41817	7.70094	7.50264	7.58686	7.29812	7.37388	7.37936	7.36305	7.50588
ATG7	10.5335	10.5553	10.7557	10.7481	10.537	10.5345	10.6999	10.7863	10.4251	10.4793	10.4842	10.5201	10.6261	10.5514	10.4966
ATG9A	9.19156	9.03098	9.14043	9.20823	9.01006	9.14243	9.09465	9.09497	9.15604	9.12293	9.192	9.14294	9.14678	9.21393	9.13903
ATG9B	6.36813	6.72119	6.5653	6.53743	6.45734	6.49023	6.60904	6.48146	6.52397	6.49676	6.70004	6.62115	6.47227	6.47628	6.61857
ATIC	13.0911	12.9491	13.1049	13.0501	12.951	13.0127	12.934	12.9611	12.9952	13.0603	12.9591	12.968	13.0261	13.0347	13.1211
ATL1	8.81574	8.8151	8.83797	8.85032	8.86144	8.82563	8.7328	8.81718	8.76011	8.70994	8.69455	8.82358	8.8337	8.78409	8.82495
ATL2	9.45851	9.51256	9.4571	9.41171	9.58307	9.61228	9.4221	9.39199	9.53984	9.52764	9.42792	9.43521	9.43639	9.37641	9.41636
ATL3	11.4878	11.4771	11.5391	11.5105	11.4848	11.4159	11.6118	11.5987	11.4273	11.4471	11.4979	11.4644	11.5373	11.4249	11.4681
ATM	6.61669	6.47663	6.73149	6.63819	6.63263	6.62383	6.5791	6.69196	6.65525	6.57834	6.5811	6.42405	6.53131	6.58958	6.51436
ATMIN	7.47424	7.50406	7.32327	7.34052	7.45751	7.46226	7.51618	7.35056	7.53316	7.42419	7.30306	7.25466	7.27378	7.28915	7.32368
ATN1	7.92167	8.1269	8.22162	8.13929	7.96931	8.094	8.08069	8.05218	8.07801	7.95524	8.18433	8.15127	8.22218	8.12286	8.13753
ATOH1	6.40527	6.38845	6.18671	6.2752	6.47857	6.51693	6.46805	6.34991	6.37414	6.11715	6.49763	6.59021	6.46674	6.50955	6.34207
ATOH7	6.75041	6.8678	6.6597	6.76811	6.80057	6.718	6.89308	6.72582	6.74238	6.71042	6.75269	6.83062	6.94879	6.82746	6.77725
ATOH8	9.67051	9.62298	9.71555	9.81772	9.6535	9.65643	9.67702	9.64748	9.61309	9.46042	9.75454	9.65982	9.9723	9.75678	9.68434
ATOX1	12.628	12.663	12.828	12.7035	12.601	12.6641	12.6832	12.6943	12.6779	12.628	12.6856	12.8449	12.8152	12.7132	12.7543
ATP10A	8.0961	8.01014	7.98516	7.84766	8.01869	8.03708	7.97069	8.18468	7.9692	8.06049	8.08864	8.11177	8.12483	8.08437	8.15166
ATP10D	7.07511	6.95516	6.92244	7.02189	6.99416	7.07652	7.03766	6.99348	7.07502	7.19341	6.98225	7.0374	6.80974	7.10483	7.04557
ATP11A	6.68965	6.57066	6.6544	6.61224	6.63333	6.70082	6.64111	6.55123	6.63644	6.5609	6.51602	6.57043	6.5419	6.63773	6.53372
ATP11B	8.01586	8.14179	8.10656	8.00641	7.95575	8.02217	8.00738	7.97516	8.04031	8.03011	8.0654	7.97784	7.95166	7.87065	8.0327
ATP11C	7.58587	7.5382	7.45459	7.51854	7.51043	7.60212	7.62252	7.5573	7.44758	7.69972	7.53384	7.59145	7.54122	7.54153	7.53009
ATP12A	6.93416	6.91805	6.93766	6.96746	6.94361	6.75213	6.95868	6.93525	6.69372	6.94931	6.84243	6.92353	6.84748	6.79453	6.95482
ATP13A1	10.2573	10.3256	10.1569	10.3584	10.2111	10.2937	10.1754	10.1061	10.1955	10.3993	10.3676	10.3114	10.305	10.2879	10.2057
ATP13A2	8.4121	8.42676	8.55075	8.31756	8.52144	8.47539	8.31408	8.37914	8.51134	8.34797	8.49532	8.56563	8.6152	8.53721	8.54578
ATP13A4	6.56129	6.44616	6.86815	6.84435	6.57512	6.71591	6.78011	6.60981	6.53554	6.73403	6.80175	6.83881	6.707	6.64155	6.84383
ATP13A5	6.30293	6.24541	6.50607	6.26396	6.42809	6.47635	6.51484	6.45801	6.42483	6.43867	6.43017	6.46932	6.39161	6.45418	6.36285
ATP1A1	12.2575	12.4713	12.5297	12.5942	12.4943	12.5748	12.4382	12.1669	12.6145	11.8597	12.6217	12.625	12.6671	12.5528	12.5886
ATP1A2	6.34457	6.56801	6.51958	6.32091	6.37612	6.45681	6.4281	6.44161	6.3935	6.43594	6.23822	6.56467	6.33832	6.36925	6.36144
ATP1A3	7.04857	7.08802	7.29166	7.04365	7.20132	7.13963	7.13441	7.16187	7.17044	6.96088	6.94389	7.04293	7.17792	7.17542	6.84177
ATP1A4	6.58039	6.49928	6.58808	6.45374	6.55894	6.46854	6.57068	6.55577	6.50891	6.53366	6.44875	6.4213	6.54354	6.36869	6.50142
ATP1B1	10.4895	10.4665	10.3667	10.3647	10.4824	10.4744	10.4659	10.2008	10.483	10.7594	10.3926	10.3244	10.3374	10.3538	10.3803
ATP1B2	6.99151	6.81989	6.71668	6.91259	6.94356	6.85977	6.88678	6.93427	7.00935	7.07868	6.81449	6.85823	6.76652	6.88559	6.72413
ATP1B3	10.7311	10.7116	10.6254	10.7009	10.6308	10.6303	10.6758	10.6659	10.6516	10.9495	10.3796	10.519	10.4596	10.4296	10.4603
ATP1B4	6.43816	6.49651	6.29047	6.52593	6.38103	6.53331	6.48325	6.51473	6.44027	6.43657	6.62742	6.53855	6.52645	6.52411	6.35974
ATP23	9.60703	9.423	9.49136	9.51695	9.61065	9.46577	9.61378	9.49445	9.61924	9.67257	9.5492	9.47007	9.49336	9.54434	9.4558
ATP2A1	6.69754	6.59776	6.6551	6.65017	6.61563	6.56625	6.65569	6.63039	6.63401	6.52669	6.60601	6.48564	6.62236	6.55798	6.5954
ATP2A2	11.3895	11.6133	11.5214	11.7198	11.657	11.5173	11.6011	11.287	11.7334	11.3721	11.7214	11.7339	11.7128	11.6402	11.6757
ATP2A3	6.7719	6.80268	6.86163	6.64971	6.71122	6.66132	6.67657	6.70168	6.68957	6.70113	6.85626	6.77716	6.91804	6.81464	6.75985
ATP2B1	6.99502	6.93406	6.96296	7.04914	6.97433	7.04981	6.98486	6.97243	6.95175	7.05809	6.93454	6.94978	6.95151	6.94665	6.91776
ATP2B1-AS1	8.53064	8.51501	8.58782	8.46727	8.48183	8.39459	8.34404	8.33033	8.4734	8.52502	8.51873	8.41759	8.33675	8.5601	8.34584
ATP2B2	6.45829	6.55156	6.54552	6.48476	6.5679	6.54983	6.44935	6.54049	6.47427	6.53574	6.61504	6.5587	6.5042	6.54703	6.46287
ATP2B3	6.74523	6.72932	6.75643	6.57513	6.6153	6.68065	6.70205	6.73948	6.76418	6.67395	6.58628	6.60443	6.72577	6.73487	6.6423
ATP2B4	9.35693	9.48775	9.32309	9.32319	9.306	9.43376	9.3772	9.4586	9.38981	9.44964	9.49146	9.46772	9.42403	9.44307	9.35565
ATP2C1	8.82388	8.87506	8.8028	8.82468	8.77921	8.95923	8.93569	8.80301	8.83211	8.98593	8.82483	8.80847	8.779	8.79007	8.68535
ATP2C2	6.8158	6.80359	6.74029	6.72968	6.62315	6.51174	6.78785	6.70351	6.72025	6.85152	6.66361	6.8218	6.89647	6.71105	6.80707
ATP4A	6.67652	6.90872	6.52369	6.54398	6.54407	6.72218	6.49449	6.96719	6.67563	6.57421	6.62202	6.55956	6.49631	6.64539	6.49398
ATP4B	6.72002	6.72532	6.6944	6.62918	6.7482	6.69024	6.70598	6.73372	6.75697	6.70028	6.67358	6.7289	6.71064	6.68613	6.61773
ATP5A1	13.9732	14.0024	14.0074	14.088	14.0664	14.0613	14.05	14.0728	14.0461	14.0101	14.0627	14.1116	14.1249	14.071	14.0864
ATP5B	14.9846	14.9578	14.9345	14.9815	15.0087	14.9297	14.9325	15.0281	15.0087	14.867	14.9093	15.0107	15.0561	14.9585	15.0249
ATP5C1	11.5218	11.3583	11.0955	11.3557	11.4064	11.3757	11.349	11.3915	11.3029	11.474	11.0461	11.157	11.1987	11.2121	11.3069
ATP5D	10.6467	10.6822	10.8478	10.7915	10.6834	10.7308	10.6975	10.62	10.6959	10.472	10.7733	10.8193	10.9614	10.7219	10.7076
ATP5E	9.89102	9.80116	10.0873	9.78098	9.81998	9.74718	9.74612	10.1779	9.66188	9.91193	9.72535	9.96088	9.94712	9.80224	9.72593
ATP5EP2	13.6506	13.7158	13.8298	13.8114	13.7454	13.7121	13.7529	13.7189	13.6955	13.62	13.7575	13.6913	13.7867	13.7489	13.7622
ATP5F1	11.5739	11.5313	11.624	11.5343	11.5597	11.4097	11.4472	11.4834	11.4442	11.6081	11.4192	11.3538	11.3056	11.4415	11.3723
ATP5G1	10.1484	10.0422	10.2276	10.1145	10.1909	10.1527	10.072	10.0771	10.0894	10.0529	10.037	10.0751	10.2056	10.1734	10.2225
ATP5G2	8.77913	8.73564	8.79957	8.77976	8.80546	8.79162	8.85544	8.79877	8.75895	8.80205	8.68891	8.88547	8.72946	8.79968	8.81684
ATP5G3	8.58396	8.47201	8.58153	8.53748	8.70474	8.52551	8.57648	8.43718	8.47172	8.63868	8.45868	8.44736	8.44931	8.44646	8.47328
ATP5H	12.7614	12.7864	12.8089	12.7622	12.7591	12.7449	12.9378	12.8073	12.804	12.7118	12.7475	12.6905	12.7746	12.7753	12.8217
ATP5I	10.7713	10.6298	10.835	10.5924	10.7153	10.745	10.7708	10.7838	10.6208	10.6605	10.7102	10.707	10.7842	10.6785	10.7429
ATP5J	11.9376	11.8547	11.959	11.9806	11.8879	11.8065	11.8915	11.923	11.8381	11.8593	11.8854	11.8993	11.8981	11.8626	11.8606
ATP5J2	12.9005	12.7264	12.8743	12.8396	12.8712	12.7553	12.8564	12.9873	12.7569	12.9363	12.729	12.7898	12.7975	12.8334	12.7905
ATP5L	11.0637	11.027	11.0402	11.0016	11.0841	10.9702	10.9142	10.9529	10.9478	10.9492	10.9125	10.8247	10.9258	10.8714	10.8934
ATP5O	12.5847	12.6763	12.6672	12.58	12.636	12.6346	12.7379	12.496	12.6483	12.5459	12.4846	12.5087	12.4981	12.4677	12.4798
ATP5S	8.24017	8.2463	8.37656	8.33081	8.29945	8.31016	8.33222	8.33623	8.31357	8.27758	8.25773	8.24861	8.27346	8.31093	8.30928
ATP6AP1	13.4877	13.5824	13.5191	13.6539	13.573	13.555	13.563	13.5462	13.601	13.5225	13.4921	13.5574	13.5878	13.5891	13.6472
ATP6AP1L	7.34853	7.48585	7.39839	7.2082	7.41672	7.38357	7.27773	7.27587	7.38915	7.37969	7.42991	7.19948	7.34857	7.36049	7.3976
ATP6AP2	12.7742	12.617	12.5446	12.5056	12.7231	12.5901	12.6138	12.5515	12.5737	12.8481	12.5224	12.512	12.2978	12.4661	12.4902
ATP6V0A1	11.0885	11.2017	11.1235	11.0897	11.1175	11.0789	11.1265	11.0922	11.1477	11.0207	11.0289	11.1656	11.1713	11.1483	11.1867
ATP6V0A2	9.35921	9.23745	9.2871	9.25563	9.3717	9.30219	9.34994	9.50676	9.34473	9.44139	9.42886	9.40157	9.3424	9.37824	9.3901
ATP6V0A4	6.617	6.63071	6.65093	6.59912	6.73963	6.59942	6.64508	6.61503	6.65961	6.64181	6.70707	6.6014	6.70896	6.71867	6.59488
ATP6V0B	11.0756	11.163	11.1336	11.1226	11.1401	10.9151	11.2254	10.958	11.0295	10.9962	11.1605	11.2039	11.1716	10.9961	10.9976
ATP6V0C	11.6717	11.6797	11.8737	11.8475	11.7953	11.7142	11.763	11.5438	11.8089	11.6313	11.7591	11.8276	11.8629	11.7638	11.8956
ATP6V0CP3	6.75526	6.87265	6.88355	6.92023	6.88103	6.83129	6.75432	6.89919	7.04935	6.84228	6.76447	6.8116	6.98467	6.82636	7.08867
ATP6V0D1	10.7373	10.963	11.1467	11.0957	10.941	11.0483	10.9987	10.7356	10.9518	10.3648	10.9635	11.0979	11.2284	10.9889	10.9281
ATP6V0E1	12.8385	12.7212	12.8206	12.8369	12.8318	12.7716	12.6654	12.546	12.7684	12.9726	12.7373	12.8288	12.9146	12.6522	12.7664
ATP6V0E2	11.1307	11.1618	11.3378	11.3456	11.2176	11.0026	11.0737	11.1704	11.1219	11.1853	11.097	11.262	11.2917	11.194	11.1766
ATP6V0E2-AS1	7.4304	7.31395	7.44369	7.32137	7.58277	7.35144	7.50589	7.39221	7.45329	7.23948	7.50556	7.42507	7.50108	7.44952	7.3747
ATP6V1A	11.7183	11.6672	11.66	11.6529	11.6902	11.6073	11.6797	11.6626	11.6912	11.8229	11.4267	11.4534	11.5513	11.6589	11.5834
ATP6V1B1	6.80192	6.85487	6.87379	6.83967	6.67419	6.96144	6.89286	6.77506	6.92099	6.78383	6.73674	6.84773	6.8989	6.85183	6.83331
ATP6V1B2	12.6337	12.7131	12.7065	12.7843	12.6767	12.698	12.7028	12.6716	12.6431	12.7372	12.7473	12.6842	12.7064	12.6444	12.6779
ATP6V1C1	8.10374	8.17517	8.13465	8.06436	8.1824	8.14016	8.1201	8.06043	8.02112	8.27723	8.18067	8.09542	8.12074	7.98177	8.03501
ATP6V1C2	6.73035	6.60398	6.41046	6.64917	6.60278	6.49626	6.56353	6.66299	6.59373	6.52176	6.48164	6.51905	6.68859	6.51692	6.66822
ATP6V1D	12.7724	12.861	12.8011	12.7621	12.8793	12.8011	12.8755	12.8529	12.8014	12.8837	12.7613	12.8058	12.6849	12.6415	12.7931
ATP6V1E1	13.8597	13.8561	13.956	13.9493	13.8754	13.942	13.9069	13.9119	13.8778	13.8083	13.825	13.9012	13.9273	13.8465	13.9339
ATP6V1E2	8.11345	8.24691	8.17055	8.14992	8.20656	8.27345	8.16245	8.15066	8.22361	8.22608	8.14959	8.08574	8.12223	8.11949	8.21073
ATP6V1F	13.2876	13.1623	13.4184	13.3941	13.3559	13.3004	13.3548	13.2947	13.2593	13.2191	13.33	13.3281	13.3625	13.3233	13.3161
ATP6V1G1	11.5473	11.2752	11.251	11.1629	11.2497	11.1639	11.5469	11.3171	11.2552	11.4962	11.0323	10.9277	10.9826	11.2822	11.127
ATP6V1G2	7.55024	7.31403	7.38944	7.37475	7.4119	7.3651	7.41187	7.57341	7.31223	7.57746	7.4165	7.34399	7.13579	7.22634	7.36312
ATP6V1G3	6.60089	6.77246	6.78949	6.86186	6.79642	6.63389	6.69981	6.74225	6.70054	6.66138	6.7755	6.66614	6.72866	6.86109	6.76841
ATP6V1H	8.93261	8.92939	9.1215	9.03035	9.02962	9.06691	9.0192	8.86504	8.98489	8.9189	9.05617	9.0925	9.05437	9.13502	9.04935
ATP7A	7.96102	7.88093	7.91389	7.74855	8.00168	7.7617	7.69609	7.98897	7.75624	7.98779	7.58157	7.82289	7.80369	7.74952	7.8462
ATP7B	7.78864	7.73613	7.7225	7.71295	7.69568	7.78144	7.77333	7.78607	7.72055	7.80155	7.90631	7.72572	7.76417	7.81111	7.75759
ATP8A1	6.71152	6.55325	6.55707	6.85179	6.84434	6.59576	6.82502	6.75768	6.76617	6.62023	6.81257	6.65621	6.71351	6.72403	6.6942
ATP8A2	6.85839	6.91601	6.89982	6.78134	6.87741	6.94444	6.84307	6.73592	6.88942	6.83204	6.7973	6.80661	6.79097	6.80173	6.67458
ATP8B1	7.64624	7.76816	7.88082	7.9387	7.91249	7.92641	7.86118	7.80725	7.9853	7.65189	7.87239	7.98982	8.16489	7.79842	7.9892
ATP8B2	7.83211	7.85335	7.90321	7.94966	7.88468	7.94707	7.92078	7.90297	7.83538	7.7571	7.926	7.96602	7.88504	8.09749	7.93477
ATP8B3	6.56312	6.33841	6.42468	6.38599	6.39206	6.36027	6.62441	6.56625	6.56979	6.42575	6.44687	6.44654	6.20881	6.50731	6.42791
ATP8B5P	6.92663	6.7792	6.73594	6.81327	6.80312	6.8089	6.92202	6.88897	6.84528	6.69501	6.90311	6.89286	6.95287	6.97587	6.67202
ATP9A	8.31104	8.29141	8.288	8.18747	8.20443	8.28079	8.28694	8.40491	8.25633	8.305	8.34853	8.28678	8.2561	8.28215	8.26297
ATP9B	7.86451	7.91094	7.92135	8.00607	7.93117	7.94125	7.75918	8.06019	7.90126	8.1102	7.96066	7.83371	7.87265	7.86592	7.91175
ATPAF1	11.1403	11.1018	11.0969	11.1585	11.1292	11.1431	11.1327	11.0903	11.0468	11.017	11.1864	11.1258	11.1418	11.2009	11.1867
ATPAF2	8.64177	8.62773	8.55691	8.49338	8.51566	8.44109	8.64271	8.58758	8.42977	8.61659	8.41441	8.58536	8.50739	8.46909	8.37243
ATPIF1	9.6817	9.5601	9.61027	9.57074	9.66049	9.66428	9.62975	9.7404	9.65042	9.69337	9.66381	9.57331	9.66123	9.61042	9.69988
ATR	6.65148	6.6177	6.58781	6.64932	6.72294	6.64503	6.6532	6.62225	6.66995	6.69553	6.62192	6.67667	6.6435	6.61047	6.65187
ATRAID	12.0771	12.0913	12.0189	12.0517	12.0125	11.9824	11.9926	12.0144	11.9801	12.0372	11.9734	11.9023	11.8576	11.9301	11.9683
ATRIP	9.56936	9.50531	9.52038	9.55467	9.45087	9.55005	9.48681	9.68937	9.47547	9.45266	9.53514	9.5033	9.61995	9.58582	9.5408
ATRN	7.96512	7.99967	8.08135	8.0261	8.07152	8.13352	8.06558	7.96182	8.0502	8.0047	8.17886	8.02882	8.18608	8.14795	8.02523
ATRX	7.51037	7.6275	7.62077	7.43158	7.5096	7.46373	7.60752	7.40655	7.52762	7.44389	7.49255	7.51538	7.32473	7.49922	7.3986
ATXN1	7.60656	7.57857	7.62398	7.41968	7.58208	7.50236	7.50466	7.53878	7.5927	7.55376	7.53979	7.54896	7.54631	7.60339	7.51502
ATXN10	7.59633	7.70471	7.70194	7.62116	7.64883	7.76812	7.62236	7.65976	7.7395	7.69242	7.60175	7.55364	7.73264	7.56905	7.47188
ATXN1L	8.33167	8.32825	8.32044	8.3466	8.33761	8.35952	8.27348	8.34873	8.31437	8.35302	8.36229	8.35652	8.31148	8.36447	8.31873
ATXN2	11.9691	12.157	12.0253	12.0575	11.9237	12.0393	11.9578	11.9902	12.1227	12.0426	12.0311	11.9901	12.0933	12.0908	12.0649
ATXN2L	6.93431	7.08453	6.94562	7.03301	7.11934	7.23658	7.16164	6.97333	7.18054	6.8913	7.22106	7.21322	7.03064	7.19421	7.07986
ATXN3	8.44732	8.39923	8.43443	8.43562	8.46966	8.39643	8.36124	8.43697	8.51409	8.39041	8.49989	8.51987	8.33526	8.41615	8.47164
ATXN3L	6.57058	6.6322	6.42076	6.41962	6.54217	6.55655	6.65911	6.61459	6.59396	6.48199	6.73832	6.77586	6.5836	6.62101	6.58622
ATXN7	6.71455	6.67177	6.42876	6.5205	6.7655	6.73278	6.83917	6.89705	6.55125	6.85184	6.66945	6.6862	6.42995	6.6334	6.76509
ATXN7L2	8.51383	8.51375	8.65863	8.57119	8.47191	8.53027	8.52224	8.44661	8.55472	8.49154	8.51243	8.46479	8.64864	8.55275	8.48657
ATXN7L3	9.66366	9.86946	9.70645	9.87294	9.793	9.95664	9.79381	9.4886	9.88542	9.45764	9.86593	9.88737	10.1095	9.86424	9.84749
ATXN7L3B	10.2348	10.1939	10.1575	10.3281	10.3642	10.3105	10.2929	10.3385	10.3444	10.2113	10.3116	10.4204	10.4732	10.3379	10.2997
AUH	9.34506	9.4998	9.33576	9.29598	9.46442	9.34194	9.31722	9.33058	9.23234	9.33609	9.31497	9.27812	9.34396	9.41952	9.36413
AUNIP	9.35038	9.35027	9.39031	9.41256	9.32721	9.32943	9.32233	9.44874	9.35039	9.35669	9.30849	9.30401	9.27605	9.41246	9.31039
AUP1	9.3146	9.38706	9.40111	9.38253	9.4363	9.30777	9.20326	9.29004	9.28806	9.14809	9.21503	9.3336	9.30644	9.31523	9.33627
AURKA	12.5273	12.5977	12.6697	12.592	12.5758	12.5764	12.5313	12.5366	12.6559	12.574	12.6622	12.5678	12.6036	12.6004	12.6145
AURKAIP1	11.8705	11.7576	12.0502	11.771	11.8981	11.766	11.8019	11.8997	11.7005	11.9231	11.6518	11.7197	11.7754	11.5788	11.6446
AURKAPS1	7.26736	7.31893	7.24784	7.17037	7.0912	7.36178	7.29175	7.26156	7.21948	7.2521	7.43975	7.37934	7.25691	7.42588	7.38751
AURKB	11.6418	11.5471	11.6057	11.6234	11.5526	11.6359	11.5618	11.4483	11.5587	11.4236	11.6382	11.5374	11.5651	11.5374	11.4887
AURKC	6.4425	6.70002	6.57034	6.4919	6.60752	6.52597	6.6689	6.56158	6.46734	6.63194	6.57144	6.45859	6.60363	6.52742	6.56677
AUTS2	6.84399	6.99363	6.88777	6.77299	6.78923	6.81985	6.85977	6.78354	6.79255	6.9204	6.91837	6.99836	6.74639	6.8596	6.83722
AVEN	7.32026	7.2528	7.39407	7.31858	7.10539	7.11981	7.28091	7.34391	7.18408	7.26363	7.13865	7.12389	7.20592	7.31889	7.22171
AVIL	6.9527	6.9999	6.86716	7.08872	6.97472	7.00327	7.05237	6.96924	7.00456	7.02796	6.82545	7.0338	7.00208	7.08638	7.02819
AVL9	7.59713	7.57768	7.64904	7.63922	7.59613	7.58458	7.59271	7.71851	7.58377	7.64465	7.60671	7.55767	7.62559	7.50375	7.64259
AVP	6.87996	6.72655	6.79371	6.74972	6.74055	6.9067	6.82451	6.75819	6.80475	6.88634	6.81255	6.86924	6.77077	6.80749	6.7346
AVPI1	12.596	12.5447	12.6219	12.5913	12.5132	12.4225	12.5423	12.5707	12.5406	12.4298	12.4958	12.51	12.5019	12.4761	12.6497
AVPR1A	6.64887	6.33537	6.45977	6.24139	6.308	6.36142	6.38259	6.35489	6.36254	6.39251	6.38894	6.50977	6.34018	6.30138	6.18121
AVPR1B	6.64009	6.64886	6.66119	6.55089	6.62482	6.65678	6.64397	6.73898	6.54724	6.75144	6.60903	6.49313	6.74677	6.63325	6.66803
AWAT1	6.4563	6.4072	6.36651	6.41855	6.4404	6.45146	6.46422	6.48858	6.39839	6.38713	6.37656	6.29719	6.35374	6.25063	6.33026
AXDND1	6.74801	6.73826	6.69125	6.9517	6.77787	6.75416	6.91843	6.85811	6.89658	6.81303	6.88077	6.83061	6.89477	6.75913	6.84301
AXIN1	8.56496	8.49873	8.65599	8.64708	8.58714	8.6212	8.57957	8.54944	8.51263	8.54034	8.55785	8.49875	8.58938	8.55758	8.52464
AXIN2	7.6481	7.56716	7.60105	7.74485	7.76143	7.61044	7.48012	7.71981	7.54439	7.7602	7.66409	7.6121	7.68614	7.44578	7.72063
AXL	11.6157	11.6919	11.7747	11.8413	11.8308	11.7892	11.7531	11.9503	11.8269	11.6849	11.869	11.8984	11.9441	11.7815	11.7673
AZFP	6.53163	6.6636	6.58803	6.67015	6.81105	6.62394	6.61584	6.64501	6.75052	6.67423	6.8161	6.71282	6.66061	6.73964	6.81689
AZGP1	6.48685	6.56125	6.6153	6.75516	6.64528	6.67757	6.52461	6.52933	6.62266	6.66096	6.47287	6.58573	6.57731	6.43768	6.69961
AZI2	7.96978	7.75004	7.90029	7.71418	7.85889	7.86008	7.92515	7.95758	7.82426	8.03914	7.75446	7.67966	7.7444	7.70786	7.81283
AZIN1	8.60624	8.65292	8.54406	8.61379	8.68864	8.6318	8.68309	8.65235	8.65884	8.69713	8.50425	8.60791	8.53857	8.59648	8.5778
AZIN2	7.09916	7.0451	7.22492	7.17074	7.14355	7.14972	7.31149	7.21749	7.14012	7.08132	6.97078	7.20684	7.07906	7.10798	7.11462
AZU1	6.73748	7.03108	7.0374	6.86526	6.88929	6.85249	6.77499	6.77249	6.86223	7.19239	7.01459	6.97053	6.87472	7.00151	7.07774
B2M	13.4517	13.4356	13.4255	13.3185	13.2426	13.3013	13.2968	13.5863	13.5259	13.5151	13.3642	13.2899	13.2899	13.333	13.4305
B3GALNT1	7.75992	7.81068	7.87349	7.86874	7.88473	7.84329	7.853	7.70688	7.76598	7.77963	7.73213	7.75009	7.85698	7.82802	7.79906
B3GALNT2	8.59006	8.31224	8.45887	8.46272	8.69967	8.54849	8.32252	8.38866	8.50458	8.5462	8.57723	8.46382	8.46643	8.411	8.49595
B3GALT1	6.89058	6.70402	6.66785	6.74491	6.89448	6.75442	6.6604	6.62835	6.71168	6.65796	6.6895	6.67824	6.80977	6.75082	6.74516
B3GALT2	7.10047	6.82052	7.01001	6.80431	6.94148	7.00192	6.96953	6.90216	7.05668	6.86919	6.82475	6.95203	6.93286	6.86882	7.00391
B3GALT4	8.05617	8.13766	8.03674	8.26755	8.11409	8.0592	8.18349	8.09745	8.12375	8.04809	8.07376	7.9774	8.15485	8.06648	8.07346
B3GALT5	6.54827	6.61279	6.59714	6.65608	6.52529	6.3806	6.50387	6.54791	6.46545	6.64097	6.41817	6.47481	6.46147	6.56355	6.52589
B3GALT5-AS1	6.60413	6.60295	6.59083	6.45559	6.51874	6.45467	6.49907	6.6525	6.76556	6.644	6.44158	6.65721	6.7418	6.55674	6.54874
B3GAT1	6.63406	6.7361	6.58572	6.61557	6.5976	6.64969	6.59643	6.71035	6.72262	6.66037	6.64183	6.63174	6.66875	6.70797	6.6945
B3GAT2	6.61551	6.55566	6.29412	6.36396	6.39608	6.40302	6.38477	6.53857	6.51769	6.57358	6.50551	6.34488	6.44153	6.45439	6.49267
B3GAT3	8.70894	8.75633	8.89332	8.76843	8.77986	8.62764	8.53561	8.65647	8.78153	8.448	8.57174	8.75835	8.77464	8.65589	8.54633
B3GLCT	9.37774	9.4383	9.41028	9.48791	9.531	9.50968	9.52515	9.408	9.52033	9.46663	9.49865	9.53585	9.56563	9.55457	9.54055
B3GNT2	9.08591	9.2145	9.04427	9.40868	9.27562	9.24689	9.27204	9.07807	9.2778	9.13078	9.10388	9.2816	9.2462	9.27526	9.21575
B3GNT3	6.9178	6.68929	6.97892	6.8397	6.89825	6.84025	6.95077	7.05774	7.03058	6.93111	7.01108	6.90713	7.0416	7.00339	6.9113
B3GNT4	7.10662	6.93622	6.86643	7.1675	6.89437	6.95355	7.13133	7.13362	6.94494	7.05563	6.91327	6.95314	6.90239	6.76771	6.8616
B3GNT5	6.55923	6.68671	6.6194	6.74973	6.6215	6.52164	6.66836	6.52084	6.51461	6.71261	6.57621	6.50446	6.4048	6.42848	6.5442
B3GNT6	7.28839	7.1533	7.10707	6.82816	7.1273	6.84466	6.93001	7.03025	6.86798	7.07628	6.9726	7.12088	6.89336	7.01471	6.95088
B3GNT7	6.69989	6.73009	6.52881	6.66093	6.56203	6.63898	6.6395	6.74033	6.42299	6.65049	6.64253	6.65867	6.6553	6.63007	6.65772
B3GNT8	6.97959	6.89253	6.90937	6.90206	6.93811	6.99384	7.01789	6.86145	6.94383	6.93943	7.05095	7.03532	7.02552	6.8512	6.93939
B3GNT9	6.97781	7.02236	6.93471	7.22836	6.94034	7.01236	6.96654	7.06372	7.1561	6.94732	7.00932	6.9185	7.06566	6.9959	7.09207
B3GNTL1	7.96315	7.98557	7.8453	7.86531	7.93666	8.00375	7.99718	7.95473	8.09475	7.71844	8.09996	7.94738	8.09036	8.03749	7.91785
B4GALNT1	6.65602	6.66552	6.62239	6.67789	6.75428	6.6231	6.75743	6.67022	6.74136	6.73057	6.57228	6.52775	6.5516	6.67237	6.6235
B4GALNT2	6.41346	6.49915	6.47114	6.34976	6.55623	6.47677	6.32545	6.35514	6.39835	6.52041	6.38259	6.53423	6.18502	6.46023	6.45391
B4GALNT3	6.72863	6.63379	6.6135	6.64956	6.72379	6.81957	6.57516	6.66382	6.52858	6.74245	6.71332	6.63102	6.71181	6.46395	6.58448
B4GALNT4	8.29912	7.92582	8.14698	8.03977	8.16401	8.1228	8.232	8.08902	8.00393	8.11701	7.97879	7.98009	8.18794	7.67441	8.12319
B4GALT1	8.20753	8.16899	8.12307	8.18429	8.21875	8.35891	8.10067	8.0856	8.25683	8.14	8.0715	8.14943	8.16242	8.13261	8.13445
B4GALT2	8.54826	8.88907	8.5752	8.57479	8.64909	8.54111	8.6406	8.56986	8.58814	8.63042	8.49368	8.86514	8.51398	8.41911	8.67959
B4GALT3	10.5392	10.526	10.6263	10.5277	10.4568	10.3796	10.4436	10.418	10.3178	10.2997	10.4485	10.4886	10.5643	10.5516	10.5759
B4GALT4	7.93016	7.93327	8.12997	8.06742	8.05058	7.99391	8.05109	8.02523	7.96227	7.90319	7.91737	7.94682	7.96547	7.92631	7.94508
B4GALT5	12.4788	12.4955	12.3783	12.3818	12.3639	12.4032	12.4289	12.4161	12.4183	12.6057	12.3456	12.3878	12.4733	12.3555	12.4778
B4GALT6	6.62096	6.77446	6.88396	6.81393	6.83544	6.83002	6.84765	6.72034	6.84114	6.65732	6.70405	6.78707	6.54949	6.62058	6.7296
B4GAT1	10.319	10.188	10.372	10.2864	10.0415	10.379	10.1579	10.4148	10.2788	10.1881	10.2415	10.5012	10.3348	10.1387	10.641
B9D1	8.11974	8.09085	8.268	8.12068	8.06177	8.1031	8.09477	8.27365	8.04445	7.87466	8.06259	8.09679	8.14136	8.1393	8.00758
BAALC	6.72929	6.81931	6.80352	6.80864	6.84778	6.79939	6.78192	6.75037	6.75754	6.91668	6.68951	6.68934	6.86311	6.82199	6.76539
BAAT	6.47852	6.51646	6.4903	6.43846	6.31689	6.49399	6.30056	6.55072	6.28879	6.39657	6.39599	6.30654	6.35197	6.4362	6.52406
BABAM1	10.5092	10.6437	10.7561	10.7341	10.6292	10.7624	10.7122	10.5163	10.6822	10.0991	10.6854	10.7134	10.7684	10.6563	10.6357
BACE1	6.74647	6.81312	6.77691	6.79015	6.82193	6.67136	6.81469	6.81625	6.81745	6.69525	6.79859	6.70772	6.57021	6.65371	6.61003
BACE2	8.39448	8.28579	8.23582	8.36138	8.24455	8.17381	8.24474	8.30614	8.26078	8.42949	8.13036	8.21988	8.12224	8.19409	8.24032
BACH1	6.77641	6.76624	6.68861	6.63883	6.66438	6.77236	6.8282	6.6519	6.63819	6.72149	6.73194	6.72507	6.65857	6.79465	6.52399
BACH2	6.67044	6.6287	6.63123	6.70622	6.68069	6.59684	6.65865	6.64056	6.6603	6.68518	6.65797	6.63433	6.65144	6.69764	6.59872
BAD	7.41537	7.48274	7.42938	7.5407	7.55194	7.49379	7.59905	7.39596	7.39153	7.52764	7.48054	7.48773	7.46573	7.45999	7.50746
BAG3	11.6936	11.7516	11.8639	11.8538	11.8142	11.902	11.7492	11.7274	11.8721	11.7841	11.8458	11.838	11.7917	11.833	11.9094
BAG4	8.05487	7.81649	7.87632	7.89862	7.98976	7.84585	7.85892	8.0417	7.88794	7.79725	7.96477	7.90704	7.94418	7.94663	7.93428
BAG5	7.84276	7.92975	7.73723	7.82999	7.89123	7.85247	7.84374	7.92821	7.87289	8.05669	7.81797	7.74985	7.78314	7.77316	7.7639
BAG6	10.6343	10.6474	10.6748	10.7444	10.6006	10.6727	10.6131	10.656	10.689	10.5021	10.6442	10.7218	10.7376	10.6623	10.7374
BAGE2	6.59266	6.804	6.60218	6.74479	6.52002	6.63107	6.63557	6.63507	6.72525	6.86555	6.85522	6.72042	6.58888	6.74462	6.62143
BAGE3	6.62274	6.72977	6.52451	6.48619	6.7231	6.46033	6.60262	6.73338	6.72265	6.4739	6.83662	6.66368	6.5345	6.65011	6.596
BAHCC1	6.87307	6.82207	6.78163	6.79593	6.84381	6.9303	6.97832	6.93372	7.01588	6.95222	6.85719	6.95341	6.91124	6.65256	6.93749
BAHD1	7.41449	7.86159	7.70739	7.52605	7.63191	7.76991	7.34085	7.49602	7.45503	7.42892	7.56862	7.63922	7.64565	7.55059	7.49837
BAIAP2	7.88422	7.95684	8.08879	8.01555	7.99096	7.96157	7.91732	7.8969	7.86552	7.81672	7.9894	7.97862	8.03047	7.92957	7.9179
BAIAP2L1	9.03818	9.07621	9.13222	9.12673	9.03783	9.13128	8.99535	9.26411	9.14057	9.09941	9.1944	9.09789	9.2426	9.0795	9.02537
BAIAP2L2	6.99848	6.97167	6.91223	6.9095	6.97148	6.98887	6.88875	6.89891	6.93829	6.98851	6.8139	6.95767	6.96126	6.83139	6.8669
BAIAP3	6.70549	6.89624	6.7744	6.62883	6.61763	6.57915	6.89764	6.62857	6.82544	6.65673	6.72861	6.72038	6.81412	6.48568	6.72844
BAK1	7.50138	7.72024	7.42569	7.82	7.63185	7.49379	7.46554	7.8265	7.58332	7.48339	7.57649	7.59631	7.972	7.40371	7.55616
BAMBI	8.01076	7.83941	7.84487	7.93462	7.92497	7.87163	7.96558	8.04293	7.80673	8.07055	7.92484	7.77007	7.70415	7.83783	7.84257
BANF1	11.1588	11.1068	11.1727	11.1049	11.1888	11.1765	11.2123	11.044	11.0966	11.0838	11.1596	11.1093	11.1334	11.0393	11.1358
BANF2	6.8632	6.59273	6.76816	6.78118	6.78325	6.81216	6.69986	6.69225	6.71771	6.62887	6.78881	6.72485	6.82952	6.75802	6.76147
BANK1	6.84829	6.87117	6.59587	6.7712	6.76333	6.82326	6.4229	6.87342	6.68255	6.78552	6.71482	6.70535	6.76133	6.69554	6.55317
BANP	9.34995	9.35219	9.48354	9.43016	9.43198	9.42979	9.42502	9.3816	9.46822	9.30068	9.50121	9.51054	9.49375	9.45927	9.48736
BAP1	9.99745	9.95928	10.0651	9.98817	9.88263	9.99593	9.89094	10.027	9.95915	9.88593	9.89632	9.90076	10.0918	10.0763	10.0184
BARD1	10.7959	10.7439	10.3223	10.1988	10.2933	10.2025	10.2803	10.5779	10.4777	10.7004	10.4164	10.3833	10.046	10.3244	10.3335
BARHL1	6.36943	6.62758	6.56064	6.60423	6.48228	6.65668	6.62548	6.63461	6.59609	6.69261	6.56741	6.71867	6.27456	6.49583	6.5972
BARHL2	6.78201	6.6267	6.60736	6.74525	6.7294	6.8585	6.57726	6.71484	6.61907	6.56157	6.65861	6.5787	6.61095	6.51801	6.44901
BARX1	6.72793	6.73733	6.54808	6.64253	6.77847	6.81819	6.77422	6.80002	6.7252	6.78498	6.76512	6.83704	6.64777	6.75855	6.83303
BARX2	6.40454	6.43201	6.62148	6.55729	6.60236	6.43627	6.29712	6.30659	6.48144	6.37829	6.59345	6.65269	6.38495	6.44914	6.27187
BASP1	13.5319	13.4975	13.487	13.453	13.5284	13.6032	13.4589	13.5028	13.643	13.6133	13.5319	13.6281	13.5366	13.6249	13.5636
BASP1P1	6.77587	6.72908	6.78134	6.74717	6.72565	6.83459	6.71359	6.77305	6.74117	6.7581	6.66921	6.67442	6.79621	6.74401	6.72833
BATF	6.49252	6.54303	6.51345	6.39668	6.44237	6.58162	6.68089	6.58968	6.57931	6.47126	6.54163	6.46519	6.42299	6.69239	6.53472
BATF2	8.23569	8.29094	8.28341	8.25843	8.2883	8.27917	8.29485	8.17244	8.25691	8.17677	8.2171	8.28194	8.2713	8.33295	8.10706
BATF3	7.59165	7.84057	7.84674	7.70489	7.91545	7.72653	7.71637	7.82729	7.73228	7.75887	7.75946	7.70972	7.77366	7.667	7.60695
BAX	9.68959	9.80896	10.0067	9.88255	10.0051	10.0017	9.93283	9.00212	9.98667	9.52716	10.0219	10.0896	10.0086	10.0544	10.0836
BAZ1A	10.0676	10.0597	10.0089	10.0453	10.0985	10.2162	10.053	9.98259	10.2219	10.2352	10.1644	10.0561	10.0433	10.1358	10.0959
BAZ1B	9.21831	9.13409	9.12223	9.32497	9.09598	9.1982	9.09543	9.08435	9.20438	9.32822	9.23883	9.22789	9.10026	9.08617	9.2689
BAZ2A	6.95765	6.85989	6.91244	6.79245	7.03119	7.04039	7.10062	7.00424	7.15567	7.04241	6.88191	6.93043	6.97203	7.05024	7.04696
BAZ2B	10.0004	9.96709	9.86048	9.95602	9.88277	9.86151	9.93429	10.023	9.84897	10.06	9.95342	9.73234	9.86456	9.96946	10.0105
BBC3	8.04119	8.01476	7.86813	8.09056	8.13659	7.96049	7.99032	8.03592	8.0969	8.00119	8.20837	8.10069	8.28065	8.12794	8.18908
BBIP1	6.73321	6.75738	6.69031	6.77756	6.74565	6.75268	6.68878	6.73091	6.6861	6.79452	6.73834	6.68017	6.76993	6.66015	6.70386
BBOF1	7.10399	7.11798	7.13598	7.05023	7.16906	7.09497	7.23597	7.20567	7.13561	7.1889	7.15632	7.09475	7.00208	7.08022	7.03557
BBOX1	6.57373	6.45953	6.56717	6.42275	6.59154	6.48171	6.2994	6.54957	6.33047	6.51211	6.34641	6.57623	6.41412	6.54847	6.60469
BBS1	9.93216	9.96153	9.86002	9.86964	9.96658	10.0407	9.96319	10.0906	10.0552	10.1058	10.0424	10.04	10.0074	10.0081	9.88569
BBS10	9.42835	9.52063	9.42375	9.39282	9.47066	9.47952	9.63552	9.62676	9.44729	9.7142	9.4812	9.45718	9.37133	9.48931	9.34796
BBS2	10.3646	10.2728	10.2412	10.2709	10.2856	10.308	10.2983	10.3	10.2227	10.4644	10.3031	10.3369	10.2542	10.3441	10.2791
BBS4	9.13263	9.05443	9.15433	9.00517	9.04878	9.22405	9.16038	9.2883	9.03627	9.08324	9.07669	8.94907	9.18099	9.12633	9.06043
BBS5	6.70387	6.66808	6.60114	6.67927	6.73807	6.79332	6.66782	6.71502	6.71695	6.64797	6.67892	6.71077	6.69326	6.60962	6.62319
BBS7	7.41453	7.29752	7.34046	7.36516	7.28993	7.31382	7.35789	7.39229	7.28446	7.49401	7.21432	7.22087	7.34974	7.28786	7.2694
BBS9	7.60225	7.57319	7.41686	7.45643	7.58741	7.45387	7.50825	7.59717	7.43924	7.40356	7.44432	7.46766	7.44687	7.47039	7.4174
BBX	11.0581	11.1791	11.0381	11.0473	11.1636	11.2132	11.0623	10.9111	11.0683	10.9004	11.1097	11.0797	10.8805	11.0433	11.0727
BCAM	6.79447	6.93149	6.85515	6.87508	6.86032	6.79433	6.80989	6.82347	6.84987	6.89071	6.78468	6.73618	6.85026	6.88188	6.83566
BCAN	6.81082	6.65816	6.72833	6.79452	6.78473	6.66117	6.79365	6.79385	6.8226	6.79894	6.6352	6.62304	6.80269	6.69663	6.74758
BCAP29	8.74808	8.80428	8.79494	8.7401	8.81649	8.77964	8.78054	8.68701	8.71269	8.79092	8.83198	8.64535	8.72387	8.73422	8.7401
BCAP31	12.6667	12.6558	12.6797	12.6254	12.6625	12.6413	12.7211	12.6822	12.582	12.5932	12.6854	12.8175	12.7036	12.7081	12.8478
BCAR1	9.63694	9.5022	9.72007	9.77789	9.58324	9.68948	9.6145	9.52672	9.68729	9.36682	9.66565	9.63649	9.80484	9.59703	9.5823
BCAR3	11.7788	11.94	11.8823	11.8317	11.8328	11.8542	11.8919	11.8565	11.838	11.9812	11.8389	11.8399	11.7113	11.8495	11.8324
BCAR4	6.58618	6.77174	6.80207	6.83011	6.52415	6.96457	6.76202	6.99364	6.8652	6.80612	6.85393	6.75453	6.83557	6.92994	6.72635
BCAS1	6.54912	6.61733	6.61773	6.5702	6.55751	6.35507	6.62614	6.55113	6.55167	6.54597	6.58427	6.56021	6.50949	6.58356	6.57033
BCAS2	7.54089	7.45601	7.53831	7.45533	7.4319	7.40451	7.42301	7.48329	7.4321	7.54566	7.52745	7.47273	7.51761	7.46972	7.53639
BCAS3	7.10674	6.93568	7.07997	7.02046	7.10331	7.05271	7.0806	7.05199	7.00806	6.93727	6.98294	6.9476	6.91635	7.12627	6.95633
BCAS4	10.2067	10.1838	10.3378	10.1943	10.2696	10.2021	10.1831	10.2337	10.1697	10.1185	10.2227	10.2224	10.2951	10.2091	10.1607
BCAT1	10.0125	10.0824	10.1281	9.96257	10.106	10.1621	10.0965	10.2893	10.121	10.3843	10.244	10.1123	10.0971	10.1152	9.95385
BCAT2	11.3285	11.2625	11.2922	11.2077	11.1517	11.149	11.1414	11.3322	11.2634	11.2079	11.2451	11.2944	11.1952	11.2424	11.2874
BCCIP	10.5479	10.4742	10.379	10.4398	10.4723	10.5227	10.6218	10.5232	10.4715	10.5607	10.411	10.4689	10.405	10.4749	10.4267
BCDIN3D	9.63876	9.57054	9.67645	9.50404	9.52604	9.54114	9.42863	9.60128	9.54129	9.56732	9.55656	9.46116	9.60326	9.52301	9.61792
BCHE	6.84643	6.89733	6.79909	6.78973	6.74937	6.87305	6.78666	6.76223	6.6423	6.90245	6.86237	6.93893	6.88835	6.8628	6.73924
BCKDHA	10.5676	10.5192	10.7636	10.8005	10.5532	10.5415	10.5303	10.5472	10.501	10.4917	10.4711	10.4388	10.6657	10.5774	10.5637
BCKDHB	8.0109	7.98718	8.02049	8.02627	8.03251	8.0073	7.9565	8.05161	8.02689	8.00119	8.00787	7.85965	8.02937	7.98575	8.01336
BCKDK	12.3087	12.3738	12.4806	12.5288	12.4086	12.3348	12.3654	12.5192	12.3866	12.5094	12.3188	12.4357	12.4641	12.3674	12.4271
BCL10	7.75276	7.92759	7.92857	7.87999	7.97364	7.91127	7.90487	7.72877	8.02597	7.98946	8.17651	8.01666	7.83859	7.87936	7.84071
BCL11A	6.57479	6.57959	6.60635	6.62914	6.73213	6.5588	6.54613	6.57886	6.54492	6.62584	6.5105	6.48466	6.5336	6.53601	6.55175
BCL11B	6.57756	6.56611	6.53601	6.50235	6.49778	6.59301	6.60979	6.5588	6.56924	6.63908	6.50629	6.49137	6.64841	6.56545	6.59309
BCL2	6.93792	6.99821	6.92993	6.90762	6.86477	6.92455	6.88394	6.83223	7.00906	6.93976	6.96386	6.94163	6.93663	6.82223	6.90642
BCL2A1	6.83306	6.91414	6.85489	6.90098	6.82952	6.89077	6.90175	6.87235	7.05316	7.10814	6.91218	6.983	6.73168	6.82537	6.80601
BCL2L1	10.0271	10.0535	10.1139	10.1243	10.0329	10.0299	10.0825	9.90222	10.0935	9.79091	10.1397	10.1567	10.1061	10.1021	10.2013
BCL2L10	6.97691	7.14461	7.09947	7.01122	6.97322	7.04286	7.054	7.12451	6.99206	6.95117	7.02194	6.90773	6.7859	6.87613	6.94759
BCL2L11	7.8389	7.88707	7.89676	7.92713	7.69306	7.7888	7.74809	7.75499	7.76042	7.89008	7.78208	7.77748	7.76939	7.73896	7.8611
BCL2L12	10.0614	10.1095	10.1856	10.1509	10.1973	10.1167	10.1511	10.153	10.1104	9.93747	10.1192	10.1521	10.1863	10.1239	10.1792
BCL2L13	11.9591	11.9739	11.9805	12.1538	12.0338	12.0639	12.0385	12.0277	11.9484	11.9379	12.0287	12.0778	12.0209	12.0585	12.0544
BCL2L14	6.64802	6.81623	6.80676	6.82005	6.81108	6.78678	6.83909	6.87345	6.81352	6.9747	6.68874	6.80711	6.73932	6.87171	6.7711
BCL2L15	6.53885	6.58194	6.43534	6.53415	6.47995	6.4101	6.35468	6.51145	6.40005	6.27357	6.43698	6.43041	6.43219	6.4263	6.38883
BCL2L2	10.3271	10.2801	10.2397	10.2057	10.19	10.3477	10.3058	10.3157	10.2502	10.2007	10.2521	10.2311	10.2005	10.3549	10.2705
BCL3	9.9627	10.0336	10.2005	10.2338	10.094	10.069	10.0053	9.93942	10.0463	9.90487	10.1278	10.2231	10.2359	10.1184	10.2493
BCL6	8.87163	8.80698	8.81183	8.73245	8.7692	8.68907	8.75686	8.78515	8.81086	8.87538	8.79259	8.71556	8.60849	8.80352	8.7968
BCL6B	9.09053	9.08652	8.9866	9.13475	9.11076	8.90926	9.10708	9.01451	9.03662	9.13228	9.2733	8.98151	9.11464	9.21556	9.10798
BCL7A	7.47923	7.42874	7.54654	7.57962	7.43924	7.52883	7.54653	7.39262	7.48934	7.43924	7.37499	7.46885	7.41043	7.48998	7.5271
BCL7B	9.53932	9.553	9.57899	9.5279	9.57702	9.50062	9.48202	9.53692	9.4936	9.49755	9.38679	9.52724	9.47291	9.512	9.54072
BCL7C	8.35402	8.53291	8.71311	8.59209	8.51047	8.40453	8.54685	8.10582	8.43889	8.01872	8.42858	8.39704	8.53432	8.48199	8.50747
BCL9	8.63438	8.59192	8.60077	8.37872	8.42401	8.45729	8.45367	8.58036	8.56128	8.70772	8.52358	8.56227	8.43919	8.5459	8.58829
BCL9L	8.18998	8.38653	8.09004	8.42022	8.19406	8.30844	8.27876	8.26647	8.35462	8.11047	8.43122	8.43265	8.39827	8.3528	8.34893
BCLAF1	9.27534	9.33902	9.2978	9.3731	9.31614	9.3163	9.3071	9.36102	9.26801	9.48902	9.29228	9.232	9.24988	9.33656	9.29836
BCO1	6.95045	6.7412	6.84697	6.81486	6.70852	6.73671	6.71951	6.70822	6.63268	6.78393	6.81369	6.82737	6.47429	6.66708	6.90027
BCO2	6.36264	6.47361	6.47863	6.3669	6.43892	6.41549	6.47671	6.49552	6.43145	6.42111	6.59362	6.37096	6.49914	6.4514	6.34823
BCOR	8.75737	8.80049	8.68309	8.73767	8.76902	8.81804	8.66637	8.6624	8.82604	8.78286	8.78609	8.79827	8.86564	8.76612	8.66616
BCORL1	8.0329	7.90309	7.90339	7.84916	7.9039	7.92572	7.65336	7.77402	8.04411	7.96804	7.92004	7.87522	7.77608	8.0113	7.89265
BCORP1	6.69141	6.75225	6.58457	6.4706	6.63931	6.60976	6.58603	6.64506	6.50446	6.79831	6.64741	6.62215	6.52811	6.56416	6.69502
BCR	7.30395	7.25579	7.35629	7.26312	7.26299	7.28323	7.28182	7.22858	7.35108	7.25259	7.34244	7.35737	7.35406	7.40696	7.26335
BCRP2	7.9657	8.00596	8.0035	7.98638	8.07433	7.98829	7.90199	8.13904	7.93599	8.03638	8.06608	8.01751	7.95374	8.01314	7.94447
BCS1L	9.95409	9.91203	9.87557	9.85309	9.96	9.92376	10.0105	10.112	9.88303	9.89537	9.91599	9.87502	9.96657	9.95517	9.89876
BDH1	6.99483	7.05652	6.94914	6.9643	6.94187	6.92411	6.95282	6.90601	6.95649	6.97807	7.01115	7.00155	6.94224	6.93224	6.96431
BDKRB1	6.49082	6.53774	6.29911	6.40077	6.49013	6.53272	6.63051	6.52899	6.40186	6.6673	6.5957	6.52793	6.56306	6.52047	6.51366
BDKRB2	6.83875	6.72673	6.82833	6.86301	6.74097	6.85157	6.78212	6.78972	6.97804	6.63411	6.67289	6.67359	6.90492	6.84621	6.95292
BDNF	7.3414	7.32996	7.34821	7.32722	7.3338	7.34162	7.37517	7.32246	7.31409	7.33318	7.3747	7.38023	7.35465	7.39203	7.44937
BDNF-AS	6.9046	6.88657	6.9704	6.90868	6.84567	6.88682	6.84809	6.92827	6.70841	6.85556	7.05951	6.80321	6.90043	6.81479	6.9567
BDP1	7.06275	7.32779	7.14921	7.13176	7.36618	7.36118	7.19355	7.21529	7.36465	7.22627	7.57031	7.32562	7.38598	7.34184	7.19725
BEAN1	6.73388	6.8331	6.52137	6.68778	6.65775	6.56862	6.49241	6.48351	6.64149	6.86015	6.68879	6.44832	6.59122	6.59453	6.42428
BECN1	10.8037	10.8903	10.9141	10.8816	10.8019	10.956	10.9368	10.8689	10.9019	10.8834	10.8935	10.8183	10.82	10.7504	10.741
BEGAIN	6.62338	6.68121	6.6327	6.80459	6.80372	6.91789	6.55237	6.62076	6.69446	6.6758	6.5876	6.68811	6.70953	6.65894	6.67795
BEND2	6.73393	6.73529	6.59743	6.72158	6.71384	6.74075	6.62284	6.71244	6.63725	6.72662	6.87391	6.59295	6.54973	6.50765	6.73743
BEND3	7.22848	7.29414	7.21328	7.27622	7.34319	7.26143	7.27752	7.34791	7.24004	7.28404	7.24319	7.30537	7.27555	7.23538	7.28868
BEND4	6.84945	6.75358	6.71383	6.73417	6.74991	6.80108	6.84188	6.89729	6.78308	6.85385	6.7337	6.78557	6.71344	6.80025	6.83357
BEND5	6.72673	6.69311	6.68235	6.70311	6.73946	6.61778	6.69369	6.55416	6.68494	6.58506	6.60073	6.53643	6.64553	6.50083	6.60807
BEND6	6.81121	6.93391	6.91751	6.90731	7.00899	6.85275	6.87327	6.90457	6.81974	6.98049	6.85958	6.84082	6.94168	6.68914	6.8245
BEND7	7.3145	7.36542	7.2154	7.22353	7.33169	7.26534	7.3463	7.27776	7.3183	7.30027	7.42182	7.37274	7.26993	7.31177	7.31792
BEST1	7.25167	7.24565	7.29333	7.11037	7.35279	7.23416	7.22835	7.32236	7.07191	7.21522	7.27349	7.16288	7.18021	7.25108	7.32503
BEST2	6.67366	6.92222	6.82063	6.62621	6.83148	6.65819	6.93898	6.85116	6.69979	6.72717	6.80196	6.83578	6.69508	6.62148	6.53858
BEST3	6.55338	6.66331	6.57251	6.70411	6.605	6.6608	6.70338	6.59235	6.61042	6.59571	6.57314	6.53494	6.56485	6.59568	6.58547
BET1	8.26673	8.34673	8.20613	8.22301	8.2642	8.07012	8.35193	8.27495	8.21364	8.56194	8.06421	7.929	7.99243	8.09641	8.04557
BET1L	8.30447	8.37311	8.45065	8.32062	8.36972	8.38535	8.22552	8.19116	8.26655	8.33725	8.37805	8.28372	8.57815	8.26262	8.38745
BET1P1	6.59683	6.82501	6.82864	6.62606	6.62464	6.67221	6.56616	6.79052	6.64917	6.56383	6.59487	6.67385	6.66184	6.72388	6.63262
BEX1	9.95974	9.82783	9.91267	9.87997	9.89401	9.78551	9.81856	9.88453	9.79161	9.8838	9.75499	9.73959	9.76172	9.71315	9.70665
BEX2	7.11316	6.95296	7.24233	6.9219	6.99683	7.04152	7.17941	7.04254	6.97231	7.17153	7.07202	7.10257	7.15855	6.91332	7.05043
BEX3	11.051	11.1109	11.1213	11.012	11.0773	11.1131	11.0753	11.0008	11.0669	10.9612	11.1956	11.2189	11.0867	11.1253	11.2548
BEX4	6.91267	6.8617	6.85253	6.81587	6.80626	6.89429	6.84701	6.75961	6.92688	6.94895	6.75997	6.82494	6.50683	6.83057	6.57733
BEX5	6.73695	6.76322	6.77019	6.79246	6.87269	6.68901	6.67773	6.72453	6.78352	6.82664	6.74084	6.6089	6.72479	6.64235	6.62733
BFAR	10.4409	10.4859	10.4815	10.5108	10.5266	10.5652	10.5637	10.3318	10.5922	10.4249	10.6188	10.667	10.426	10.4765	10.6014
BFSP1	7.4531	7.31504	7.4951	7.51806	7.36314	7.37518	7.47516	7.47159	7.34118	7.32715	7.38366	7.40713	7.49271	7.37578	7.44993
BFSP2	6.67528	6.48007	6.56806	6.59231	6.53715	6.59308	6.56544	6.48991	6.4828	6.63692	6.34987	6.54512	6.52665	6.70509	6.41555
BGN	13.3344	13.4195	13.4238	13.6095	13.4391	13.4976	13.3405	13.2931	13.5233	13.4123	13.5419	13.4827	13.5204	13.4684	13.6025
BHLHA15	6.64706	6.69606	6.43066	6.57843	6.61172	6.58285	6.65914	6.48123	6.48506	6.48212	6.51305	6.58743	6.52092	6.57886	6.4298
BHLHA9	6.35813	6.68686	6.70807	6.54238	6.69913	6.62348	6.45899	6.54373	6.52428	6.50708	6.4643	6.60411	6.6936	6.44366	6.53054
BHLHB9	7.73442	7.60414	7.47768	7.64845	7.6831	7.71877	7.67289	7.76566	7.36206	7.63955	7.54655	7.31512	7.52742	7.53639	7.66728
BHLHE22	6.85587	7.04564	6.71822	6.86932	7.03307	6.82588	6.90496	6.90779	6.88461	6.79632	6.79508	6.86553	6.75723	6.83039	6.72902
BHLHE23	6.6017	6.76881	6.59227	6.5669	6.4031	6.62636	6.57285	6.52614	6.69289	6.82082	6.45747	6.59369	6.42428	6.53229	6.70092
BHLHE40	12.9921	13.0826	12.9093	12.9654	13.0603	13.0393	12.997	13.0304	13.1453	13.1999	13.0057	13.049	12.8779	12.9584	13.0758
BHLHE41	6.96699	7.03012	6.9769	6.91558	6.96505	7.05148	7.00814	7.18952	6.9052	7.10836	7.01489	7.08138	6.94138	7.07023	7.00386
BHMT	6.68901	6.82902	6.89502	6.43018	6.64689	6.65221	6.61454	6.61901	6.81342	6.65065	6.81462	6.5649	6.78588	6.8024	6.52229
BICC1	6.66697	6.54096	6.6702	6.44856	6.56445	6.57216	6.55143	6.56195	6.65474	6.70719	6.68004	6.66699	6.54759	6.55589	6.64752
BICD1	7.10223	6.97275	7.02294	6.99791	6.94362	6.91841	6.93453	6.92067	7.01881	6.98043	7.01167	7.08716	6.93209	7.02029	7.02463
BICD2	7.75615	7.79958	7.59235	7.65747	7.78802	7.62083	7.7312	7.82188	7.63681	7.8298	7.62885	7.84644	7.61737	7.75476	7.66075
BICDL2	6.86076	6.78271	6.88446	6.81337	6.8022	6.90666	6.77521	6.77204	6.70747	6.70085	6.79532	6.6962	6.81805	6.82518	6.668
BID	8.16983	8.32132	8.2787	8.19967	8.2187	8.15759	8.29919	8.07589	8.13631	8.26614	8.13413	8.15851	8.1838	8.19267	8.19101
BIK	6.64712	6.83595	6.66278	6.54186	6.65112	6.61865	6.79499	6.75272	6.59346	6.58084	6.80725	6.54087	6.49034	6.56684	6.57702
BIN1	10.5215	10.4812	10.6602	10.624	10.5474	10.5355	10.4883	10.3804	10.4719	10.2982	10.6574	10.588	10.5582	10.6219	10.5152
BIN2	6.16728	6.40791	6.41864	6.26773	6.27821	6.21071	6.33152	6.39635	6.25541	6.3051	6.23107	6.2027	6.34434	6.26411	6.29865
BIN3	6.88202	7.0762	6.9244	6.85253	7.09452	7.10716	6.98473	6.94576	7.30844	6.95178	7.19205	7.11432	7.08475	7.06411	6.9653
BIN3-IT1	7.01857	6.86243	6.84977	6.8486	6.847	6.99823	6.77765	6.88456	6.82325	6.82001	7.10658	7.02954	6.69734	6.91189	6.86241
BIRC2	9.73112	9.71258	9.64293	9.79017	9.75066	9.80294	9.79308	9.6495	9.74066	9.77897	9.72185	9.64933	9.66221	9.76273	9.60233
BIRC3	7.6548	7.5941	7.59729	7.45069	7.57557	7.48232	7.6519	7.40552	7.71498	7.57497	7.61193	7.60364	7.43311	7.37485	7.63179
BIRC5	9.6256	9.46622	9.47915	9.5157	9.54398	9.52972	9.54584	9.68473	9.5143	9.61035	9.56469	9.59797	9.48576	9.44074	9.52179
BIRC6	8.40861	8.48172	8.37552	8.28364	8.41869	8.51017	8.45478	8.35647	8.32309	8.63211	8.52996	8.45681	8.30844	8.50341	8.37525
BIRC7	6.58213	6.53648	6.60607	6.54714	6.59897	6.60586	6.5427	6.66032	6.47865	6.59492	6.48225	6.63678	6.6452	6.5906	6.54293
BIRC8	6.59592	6.45391	6.70131	6.34189	6.66296	6.46443	6.29475	6.45547	6.50032	6.45903	6.41471	6.54186	6.49936	6.51964	6.38588
BIVM	9.33968	9.26619	9.08494	8.98298	9.183	9.32605	9.17523	9.31901	9.40639	9.38691	9.15911	9.14003	9.10977	9.25828	9.12674
BLCAP	10.8827	10.8471	10.9692	11.0339	10.9095	10.9489	10.9558	11.03	11.046	10.9397	10.9159	11.019	11.0435	10.989	10.9957
BLID	6.96983	6.90414	6.90312	6.95356	6.8056	7.02664	6.75002	7.01117	7.05549	6.95261	6.99978	7.0857	6.62918	6.97178	7.10638
BLK	6.37544	6.39094	6.30023	6.52116	6.42816	6.40207	6.49416	6.36073	6.33161	6.44243	6.34092	6.44821	6.2376	6.09548	6.20697
BLM	9.25052	9.31578	9.08864	9.31415	9.32564	9.19013	9.43664	9.26526	9.33426	9.33236	9.25802	9.20069	9.27027	9.17763	9.26731
BLMH	9.42443	9.25843	9.38303	9.33124	9.259	9.35489	9.08865	9.23998	9.11302	9.46641	9.27157	9.45975	9.28661	9.34465	9.50161
BLNK	6.68681	6.70799	6.7105	6.79176	6.89332	6.75686	6.84581	6.4751	6.83646	6.73553	6.92097	6.75804	6.79551	6.87502	6.69556
BLOC1S1	10.0842	9.28702	10.2508	9.46665	9.0467	9.05063	9.55754	9.58349	9.94029	8.91652	9.99224	9.12541	9.09826	9.11674	9.32192
BLOC1S2	7.82467	7.81061	7.8507	7.9895	7.84437	7.70127	7.84561	7.7502	7.80958	7.68976	7.71994	7.97059	7.85438	7.85967	7.877
BLOC1S3	6.39702	6.35227	6.65253	6.54059	6.54629	6.47817	6.55613	6.4782	6.54555	6.60749	6.39773	6.3744	6.55856	6.46567	6.56183
BLVRA	10.2213	10.0053	10.2572	10.1026	10.1603	10.0564	10.1273	10.2166	9.95494	10.233	9.91891	9.91597	10.1045	9.90813	9.97306
BLVRB	7.46861	7.33081	7.55126	7.40237	7.41721	7.38727	7.30381	7.40579	7.04542	7.35875	7.25571	7.23824	7.268	7.34091	7.33684
BMF	7.16424	7.26832	7.26987	7.22197	7.24298	7.22544	7.18781	7.29602	7.28352	7.15336	7.36522	7.27581	7.30793	7.24508	7.28483
BMP1	9.03841	9.18511	9.13664	9.08697	9.18865	9.19573	9.19608	9.00452	9.10734	8.9552	9.24196	9.16056	9.2251	9.16163	9.18204
BMP10	6.73811	6.65934	6.3851	6.59913	6.59763	6.65942	6.80415	6.43489	6.45408	6.6405	6.75296	6.64944	6.57385	6.57724	6.6908
BMP15	6.48693	6.53291	6.43191	6.578	6.48245	6.3346	6.53576	6.34154	6.42196	6.63238	6.39505	6.34633	6.46274	6.45448	6.40756
BMP2	6.61225	6.77194	6.84059	6.8005	6.61312	6.48047	6.75346	6.95436	6.99985	6.90533	6.64452	6.66314	6.80011	6.74198	6.75338
BMP2K	7.55491	7.55263	7.42671	7.58342	7.5933	7.60849	7.49483	7.50475	7.47708	7.49904	7.484	7.49564	7.46098	7.43626	7.56604
BMP3	6.6874	6.69365	6.93602	6.72972	6.74284	6.82676	6.81008	6.91371	6.70333	6.82842	7.06917	6.99657	6.70257	6.57218	6.86706
BMP4	8.06871	8.06728	8.09682	8.10357	8.26016	8.15328	8.12179	8.09688	8.17502	8.05582	8.11939	8.05609	8.18402	8.04658	8.0884
BMP5	6.96079	6.73004	6.73489	6.81381	6.87267	6.68095	6.77383	6.81416	6.79221	6.78483	6.61258	6.72613	6.59135	6.84205	6.79837
BMP6	10.649	10.6193	10.5262	10.7521	10.627	10.543	10.5184	10.617	10.6694	10.695	10.6822	10.6048	10.637	10.5447	10.6613
BMP7	6.65491	6.608	6.64943	6.4777	6.66481	6.5454	6.6906	6.70653	6.57557	6.49843	6.59984	6.76527	6.58585	6.59918	6.53001
BMP8A	6.59813	6.63797	6.6663	6.55196	6.40215	6.50403	6.5756	6.54261	6.51662	6.70537	6.46972	6.62459	6.59066	6.54943	6.63273
BMPER	6.42282	6.389	6.45107	6.54987	6.42205	6.4065	6.58635	6.43798	6.63623	6.61786	6.35793	6.64529	6.48724	6.53533	6.38153
BMPR1A	8.06932	8.09894	7.97644	7.97256	8.12623	8.18225	8.18079	8.06391	7.99346	8.13062	8.06164	7.96436	8.05167	8.13013	7.96202
BMPR1B	6.61498	6.79506	6.8323	6.82045	6.81743	6.74153	6.7311	6.72792	6.73947	6.76948	6.66826	6.76785	6.64659	6.77832	6.82028
BMPR2	8.41203	8.594	8.36006	8.4196	8.3424	8.38294	8.38908	8.44013	8.29309	8.68978	8.51401	8.19501	8.29208	8.30492	8.29406
BMS1	8.53433	8.58354	8.48745	8.62278	8.56206	8.61552	8.61626	8.56106	8.58113	8.5575	8.58933	8.62603	8.57719	8.55169	8.59064
BMS1P20	6.8559	6.79238	6.7628	7.05848	6.72359	6.84662	6.89374	6.70336	6.81418	6.85845	6.80426	6.83354	6.68922	6.76375	6.80047
BMS1P21	6.85129	6.72568	6.53487	6.68895	6.6411	6.65985	6.73872	6.78453	6.70259	6.5953	6.72311	6.72504	6.69665	6.5816	6.70525
BMS1P4	6.76509	6.66365	6.64981	6.67283	6.80805	6.7531	6.80942	6.67337	6.76817	6.68341	6.69877	6.77992	6.79079	6.69006	6.74399
BMS1P5	7.12385	7.23796	7.11161	7.06829	7.243	7.16846	7.35081	7.16812	7.11758	7.13882	7.35473	7.19867	7.12157	7.20127	7.09606
BMS1P6	6.93977	6.89419	7.06135	7.03587	6.97678	6.99162	6.96356	7.00997	6.9573	6.94612	7.06452	7.01855	6.93045	7.07696	6.92065
BMX	7.37683	7.28157	7.37826	7.30061	7.39375	7.32287	7.33232	7.36161	7.43623	7.32135	7.35817	7.28524	7.42351	7.39047	7.40263
BNC1	7.44218	7.3899	7.4448	7.56182	7.45044	7.49113	7.44847	7.51339	7.41333	7.43308	7.5454	7.48876	7.51516	7.40501	7.46199
BNC2	9.45857	9.50446	9.35818	9.3402	9.43311	9.4888	9.5096	9.52286	9.50048	9.61906	9.40701	9.36108	9.34688	9.37456	9.39943
BNIP1	8.41918	8.4055	8.50201	8.48624	8.45034	8.55549	8.54452	8.33669	8.46661	8.26103	8.45279	8.3686	8.45225	8.33047	8.39693
BNIP2	10.5604	10.4996	10.3911	10.5985	10.4933	10.4847	10.4588	10.5652	10.4643	10.5876	10.4176	10.4312	10.5232	10.4798	10.4878
BNIP3	11.824	11.8223	11.7948	11.6156	11.7217	11.8668	11.738	11.8756	11.6232	11.8134	11.6822	11.6183	11.5571	11.6327	11.4861
BNIP3L	9.48038	9.55079	9.4406	9.59718	9.4011	9.56425	9.51028	9.64975	9.55694	9.69887	9.50858	9.54751	9.47305	9.46208	9.43409
BNIPL	6.8389	6.77398	6.76507	6.79318	6.78107	6.73107	6.74005	6.79567	6.80884	6.87152	6.85383	6.77773	6.75515	6.82104	6.91822
BOC	6.2807	6.26712	6.43926	6.1803	6.37166	6.29071	6.40274	6.3101	6.33376	6.29508	6.34591	6.35458	6.51501	6.35298	6.32186
BOD1	12.1778	12.1875	12.1949	12.1609	12.131	12.1687	12.2044	12.2391	12.2717	12.2654	12.1306	12.1493	12.2125	12.1316	12.2747
BOD1L1	6.70749	6.62352	6.75736	6.81169	6.60182	6.60111	6.48136	6.61609	6.65216	6.68858	6.61508	6.50883	6.62525	6.74299	6.577
BOK	9.19265	9.2621	9.6109	9.46818	9.46752	9.41751	9.33127	9.26266	9.39138	8.99625	9.49043	9.42076	9.62925	9.36511	9.43911
BOLA1	7.85891	7.91032	7.93209	7.89508	7.68747	7.74919	7.90229	7.85815	7.9144	7.81927	7.84373	7.82289	7.77355	7.77175	7.7807
BOLA2	8.28098	8.06642	8.09408	7.90654	8.03558	8.11863	7.99125	8.4125	8.00674	8.24059	7.94975	7.98149	7.81269	8.11016	7.99636
BOLA3	10.7179	10.6807	10.7102	10.721	10.6279	10.708	10.6674	10.7667	10.6672	10.7131	10.6272	10.6326	10.6261	10.6251	10.7096
BOLL	6.67592	6.64608	6.64945	6.6728	6.69987	6.69981	6.60946	6.69099	6.7137	6.70938	6.64363	6.64898	6.67274	6.65041	6.5984
BOP1	6.82821	6.83539	7.07416	6.77228	6.9867	7.14837	7.00216	6.74512	6.87009	6.64242	7.03317	6.96729	7.0574	6.98871	7.03241
BORA	9.84348	9.84495	9.80349	9.62061	9.77952	9.68185	9.93401	9.86268	9.76077	9.91713	9.73787	9.54016	9.67899	9.70768	9.66538
BORCS5	6.82403	6.78002	6.77562	6.63399	6.58874	6.54674	6.79518	6.83016	6.59707	6.65229	6.72795	6.62322	6.62959	6.83124	6.69612
BORCS6	8.00734	7.87521	7.91744	8.23095	8.00305	7.87637	7.91399	7.96761	8.15494	7.89799	8.1555	8.1561	8.15993	8.09763	8.03294
BORCS7	10.4319	10.3763	10.195	10.2736	10.3486	10.3404	10.3336	10.418	10.3184	10.5466	10.3485	10.3449	10.287	10.3137	10.3134
BPGM	7.65298	7.66644	7.65667	7.62897	7.73792	7.58769	7.80614	7.77618	7.74841	7.77347	7.5672	7.69443	7.63064	7.71758	7.7012
BPHL	9.67264	9.69709	9.65779	9.7581	9.78505	9.82593	9.82045	9.66607	9.72061	9.71811	9.86736	9.77038	9.83771	9.71581	9.70536
BPI	6.6502	6.66516	6.72904	6.69608	6.78323	6.71956	6.67251	6.5688	6.67509	6.59768	6.84098	6.65839	6.67254	6.67231	6.63049
BPIFA1	6.69235	6.81015	6.95339	6.81353	6.75729	6.87853	6.80915	6.70576	6.75988	6.70719	6.87275	6.74512	6.80918	6.65271	6.80735
BPIFA2	6.90562	6.78796	6.81937	6.79341	6.73486	6.68702	6.56856	6.6804	6.84952	6.79658	6.8917	6.91864	6.65816	6.58429	6.70719
BPIFA3	6.60602	6.55895	6.4994	6.5837	6.55544	6.51078	6.53555	6.63373	6.54182	6.58131	6.55742	6.70016	6.54267	6.58802	6.63916
BPIFA4P	6.74249	6.88167	6.85347	6.73269	6.82929	6.85026	6.83647	6.84636	6.82457	6.88023	6.80939	6.7315	6.75283	6.82319	6.75622
BPIFB1	6.78333	6.97899	6.77203	6.9384	6.96357	6.95628	6.8091	6.87723	6.86029	6.91035	6.9534	6.74586	6.9172	6.94625	6.95574
BPIFB2	6.68103	6.51838	6.41215	6.54435	6.60482	6.57688	6.70867	6.59844	6.56268	6.57544	6.60747	6.51187	6.75456	6.64041	6.49464
BPIFB3	6.53442	6.64132	6.58514	6.35069	6.57536	6.60982	6.62179	6.54541	6.52978	6.63145	6.54294	6.66404	6.7699	6.71214	6.63075
BPIFB4	6.66275	6.60867	6.69176	6.65282	6.59697	6.69126	6.69836	6.50728	6.78053	6.68676	6.71903	6.79889	6.37571	6.57682	6.70088
BPIFB6	6.67363	6.67562	6.72141	6.54346	6.48587	6.59364	6.55127	6.50354	6.52093	6.50273	6.46536	6.55711	6.65669	6.57291	6.53663
BPIFC	6.525	6.71152	6.64183	6.67178	6.51941	6.58536	6.58338	6.75465	6.81832	6.56501	6.59625	6.55146	6.66362	6.61069	6.70233
BPNT1	7.57366	7.57223	7.70659	7.87265	8.28092	7.90112	7.75083	7.27357	8.03263	7.6067	8.55416	8.19858	8.02956	8.29812	7.49499
BPTF	7.64212	7.6227	7.643	7.64948	7.63247	7.66534	7.60326	7.69982	7.72999	7.68456	7.76514	7.67126	7.5948	7.71277	7.62174
BRAF	6.85121	6.9437	6.7488	6.66725	6.76851	6.87227	7.09564	6.88329	6.8471	6.93314	7.17235	6.71815	6.75203	6.89132	6.86454
BRAT1	10.4914	10.2735	10.561	10.5239	10.469	10.279	10.3404	10.4296	10.3986	10.2449	10.4511	10.4816	10.6128	10.4571	10.5522
BRCA1	7.85772	7.83067	7.72142	7.79102	7.82264	7.79529	7.82554	7.83687	7.75415	7.84982	7.80574	7.78872	7.83463	7.85049	7.75884
BRCA2	6.43751	6.42492	6.51509	6.53792	6.33584	6.7104	6.38176	6.37873	6.46165	6.52978	6.45049	6.46665	6.27395	6.41657	6.46474
BRD1	9.47213	9.4542	9.43674	9.51238	9.39212	9.4254	9.45638	9.54888	9.42267	9.47218	9.32049	9.50646	9.41611	9.48491	9.4625
BRD2	12.5778	12.4799	12.5177	12.5782	12.4138	12.3341	12.4153	12.6542	12.4251	12.3883	12.4469	12.3827	12.5931	12.5541	12.5634
BRD3	9.65186	9.66267	9.58949	9.49213	9.68447	9.8133	9.64727	9.28349	9.75335	9.44878	9.86448	9.81624	9.56901	9.85376	9.66406
BRD4	7.07639	6.8733	6.88187	6.97584	6.98104	7.01092	6.84963	6.97541	7.00989	6.98462	7.12648	7.09295	6.92187	7.14051	6.95482
BRD7	9.43537	9.47733	9.41077	9.40482	9.40878	9.37069	9.38384	9.40904	9.41494	9.39798	9.33947	9.35592	9.32829	9.30601	9.33986
BRD7P3	7.84644	7.74126	7.81968	7.7895	7.854	7.59068	7.8494	7.76822	7.80883	7.71604	7.72115	7.74961	7.66853	7.59721	7.65005
BRD8	9.06746	9.0957	8.92925	8.95421	9.06889	9.09051	9.06894	8.97481	9.09833	8.8416	9.15933	9.13545	9.05152	9.03423	8.9848
BRD9	9.04743	9.04304	9.07275	9.01713	9.05883	9.12097	9.03278	9.04888	9.05199	9.11667	9.03075	9.07157	9.15954	9.18645	9.15031
BRDT	6.37331	6.30802	6.30893	6.29894	6.3115	6.24431	6.23297	6.34362	6.18732	6.40053	6.14646	6.37239	6.31168	6.29722	6.39125
BRDTP1	6.68624	6.65577	6.4355	6.54686	6.64559	6.57698	6.6491	6.69251	6.87505	6.64531	6.58188	6.56469	6.7074	6.58132	6.72095
BRE	9.24872	9.24393	9.34613	9.36602	9.28666	9.37751	9.35054	9.28254	9.36148	9.31504	9.32642	9.32353	9.35757	9.26223	9.37264
BREA2	6.75307	6.75514	6.62167	6.69338	6.81903	6.74018	6.89982	6.78733	6.65565	6.74268	6.70379	6.75062	6.68455	6.71592	6.71727
BRF1	7.27272	7.22108	7.23229	7.27584	7.19625	7.15556	7.22522	7.1857	7.15251	7.06168	7.20042	7.2506	7.36102	7.23736	7.21852
BRF2	9.2956	9.28761	9.49004	9.36945	9.29432	9.38184	9.28269	9.31676	9.19939	9.27083	9.31443	9.23156	9.39015	9.36093	9.25946
BRI3	13.1658	13.1504	13.1631	13.1607	13.1447	13.1486	13.1344	13.1045	13.2112	13.1687	13.1482	13.1641	13.232	13.1507	13.1424
BRI3BP	8.97346	8.83141	8.98138	9.03691	8.87358	8.8688	8.83935	8.84355	8.92455	8.77813	8.84423	8.83488	8.8914	8.85616	8.96946
BRICD5	8.01105	8.14416	8.15094	8.12942	7.97411	8.32431	8.18566	8.3527	8.14498	7.92825	8.39559	8.46375	8.36992	8.3105	8.22814
BRINP1	6.62434	6.56162	6.68801	6.5606	6.56657	6.61081	6.48626	6.53666	6.7881	6.7758	6.67867	6.73861	6.54482	6.4292	6.63077
BRINP2	6.64446	6.61199	6.55918	6.79538	6.74019	6.56987	6.57036	6.61335	6.55813	6.73585	6.54073	6.42155	6.6555	6.64011	6.61034
BRINP3	6.79216	6.82994	6.8556	6.76702	6.70414	6.76556	6.73334	6.70637	6.76401	6.79971	6.81442	6.74365	6.79523	6.84111	6.53153
BRIX1	10.1955	10.2363	10.1807	10.0519	10.105	10.1142	10.132	10.1661	10.1444	10.0717	10.0155	10.0467	10.0079	10.0152	10.0957
BRK1	11.9666	11.9543	11.9333	12.1117	11.8832	11.8814	11.8802	11.9613	11.9311	11.8815	11.9389	11.8081	11.9788	11.9586	11.9587
BRMS1	10.4592	10.4609	10.5928	10.5515	10.4322	10.3445	10.4833	10.3094	10.4316	10.2747	10.3902	10.5176	10.4846	10.4917	10.4119
BRMS1L	8.49786	8.51725	8.46848	8.55366	8.48152	8.50634	8.36923	8.47369	8.51507	8.45225	8.40817	8.39792	8.52181	8.42755	8.41383
BROX	6.66776	6.49961	6.53425	6.62994	6.75327	6.69198	6.63683	6.52406	6.76214	6.53687	6.35153	6.24682	6.50018	6.54388	6.3463
BRPF1	10.4728	10.3761	10.5461	10.4163	10.529	10.3867	10.4619	10.361	10.4084	10.446	10.472	10.4544	10.5033	10.5254	10.4681
BRPF3	10.7562	10.7322	10.8104	10.6126	10.8156	10.7962	10.738	10.8946	10.7351	11.0188	10.8425	10.7295	10.8511	10.8506	10.8522
BRS3	6.48391	6.52652	6.43693	6.43647	6.52913	6.46948	6.48613	6.53479	6.49762	6.50222	6.53123	6.54612	6.43954	6.36085	6.47206
BRSK1	7.35848	7.16304	7.18003	7.2247	7.17704	7.19089	7.20624	7.36969	7.43005	7.3327	7.18101	7.42237	7.55124	7.47807	7.3814
BRSK2	7.00083	6.70104	6.70186	6.84732	6.90908	6.68185	6.89146	6.74557	6.77318	6.76371	6.6968	6.74774	6.6513	6.95347	6.92421
BRWD1	7.3087	7.25196	7.25504	7.31496	7.12755	7.19866	7.25435	7.18255	7.30546	7.23563	7.38575	7.27274	7.24568	7.30605	7.16102
BRWD3	6.41835	6.50253	6.44771	6.2596	6.39381	6.36745	6.48813	6.5032	6.47538	6.60084	6.62427	6.46651	6.5145	6.58711	6.41049
BSDC1	11.163	11.2295	11.1802	11.1737	11.1588	11.1582	11.109	10.9928	11.2729	10.944	11.2694	11.1522	11.1752	11.1602	11.1222
BSG	9.62233	9.61997	9.70154	9.62266	9.63385	9.63129	9.61576	9.48727	9.60151	9.52375	9.62013	9.61199	9.60105	9.6297	9.50827
BSN	7.71078	7.69135	7.45172	7.66035	7.54995	7.48167	7.61526	7.88708	7.71759	7.96422	7.57011	7.72488	7.56697	7.58799	7.60959
BSND	6.86309	6.94755	6.79846	6.92222	6.75652	6.89164	6.69943	6.74547	6.70564	6.61501	6.98589	6.84844	6.6948	6.6415	6.79149
BSPH1	6.9147	7.00171	6.90428	6.82399	6.97894	6.92165	7.04651	7.1014	6.98804	6.91999	6.94518	6.95615	6.72228	7.04825	7.035
BST1	7.80023	7.67958	7.76267	7.76449	7.77232	7.7202	7.75028	7.81326	7.75376	7.90356	7.73819	7.68353	7.74244	7.66145	7.72451
BST2	11.2775	11.1933	11.2612	11.1339	11.2444	11.2155	11.2831	11.1723	11.1695	11.305	11.2247	11.2368	11.195	11.1706	11.296
BSX	6.79864	6.75939	6.74068	6.83868	6.91941	6.78359	6.80286	6.78952	6.81506	6.63649	6.7995	6.6557	6.79712	6.78572	6.84606
BTAF1	10.6144	10.4013	10.2834	10.2403	10.3612	10.5713	10.4289	10.365	10.4144	10.5341	10.4683	10.3095	10.2913	10.4302	10.1866
BTBD1	9.06064	9.02245	8.89132	9.0031	8.94615	8.91371	8.9583	8.9745	8.84314	9.18019	8.84058	8.84531	8.86319	8.84207	8.87216
BTBD10	10.2678	10.1983	10.1836	10.3071	10.1775	10.3191	10.3486	10.3394	10.3578	10.462	10.1761	10.1128	10.0644	10.1064	10.17
BTBD11	6.54415	6.58843	6.48892	6.48971	6.58369	6.45234	6.63436	6.47931	6.52413	6.47577	6.55267	6.38907	6.40503	6.45743	6.48669
BTBD16	7.13274	7.08874	7.01108	6.83498	6.97694	7.16512	7.03239	7.04971	7.08488	7.05452	7.12499	7.11545	7.01222	7.0923	6.98926
BTBD17	6.65351	6.65301	6.57214	6.84496	6.75961	6.67624	6.67079	6.53175	6.66634	6.77385	6.59639	6.53978	6.83748	6.64591	6.66816
BTBD18	6.73044	6.59017	6.63404	6.65185	6.72419	6.64333	6.67562	6.65907	6.5963	6.60499	6.61154	6.67102	6.71139	6.71783	6.61646
BTBD19	6.6444	6.5386	6.71067	6.61805	6.64799	6.6991	6.60816	6.68019	6.62593	6.731	6.65628	6.77933	6.69466	6.67776	6.62741
BTBD2	12.5107	12.4334	12.594	12.6732	12.497	12.4098	12.3988	12.4872	12.5405	12.4308	12.4498	12.5456	12.5954	12.5906	12.5708
BTBD3	8.33166	8.28298	8.3121	8.29952	8.29931	8.26535	8.36262	8.35093	8.29345	8.4408	8.40766	8.22438	8.20975	8.34925	8.20411
BTBD6	8.52585	8.6262	8.67276	8.75101	8.61644	8.64242	8.66875	8.59839	8.6593	8.46362	8.73423	8.59799	8.6076	8.61836	8.59675
BTBD7	7.73489	7.80465	7.70728	7.70771	7.7718	7.93818	7.89021	7.80143	7.81663	7.78145	7.76864	7.71235	7.78871	7.71956	7.65962
BTBD8	6.63047	6.62961	6.7495	6.59235	6.68534	6.67507	6.64776	6.70393	6.72349	6.62677	6.62817	6.72706	6.63005	6.73712	6.73862
BTBD9	6.94931	7.06292	7.05685	7.0941	6.89942	7.00521	7.00184	6.89084	6.92145	7.09495	7.04007	6.93395	7.12657	6.95451	6.85505
BTC	7.36338	7.14492	7.26284	7.11174	7.19274	7.29561	7.20408	7.19567	7.117	7.02167	7.17201	7.44686	7.15339	7.20445	7.18726
BTD	8.21697	8.49865	8.53028	8.14884	8.4696	7.79632	8.62381	8.29608	8.42056	8.07933	8.34155	8.82569	8.56471	8.29325	8.5334
BTF3	12.4299	12.4356	12.5127	12.4725	12.4063	12.4456	12.4932	12.3935	12.4144	12.3638	12.3249	12.4279	12.4749	12.4172	12.4121
BTF3L4	9.09494	9.16729	9.03868	9.02886	9.18604	9.09985	9.09424	9.18888	9.06774	9.2508	9.05766	9.04072	9.09995	9.07041	8.99271
BTF3P11	6.61008	6.67534	6.73929	6.76701	6.7528	6.78688	6.75319	6.53503	6.66714	6.7587	6.56357	6.80412	6.71836	6.56711	6.8528
BTG1	12.1813	12.2011	12.0785	11.9961	11.8935	12.0374	12.0966	12.024	12.0272	12.4004	11.9055	11.9658	11.8429	11.9347	12.0067
BTG2	11.8445	11.6953	11.6774	11.7888	11.6741	11.8031	11.6689	11.7542	11.8554	11.8551	11.7179	11.7816	11.7037	11.7519	11.7874
BTG3	10.0136	9.95641	9.97504	9.85474	9.98505	9.97397	10.0395	10.0649	9.82543	10.1067	9.83118	9.72962	9.84737	9.83859	9.93738
BTG4	6.60479	6.63939	6.65162	6.67153	6.60856	6.7071	6.70309	6.4256	6.70302	6.64254	6.82586	6.48835	6.70032	6.52944	6.62241
BTK	6.746	6.71849	6.7586	6.73183	6.64061	6.81335	6.88578	6.7507	6.81889	6.91162	6.74953	6.87859	6.77141	6.86946	6.80757
BTLA	6.69812	6.69902	6.67442	6.67123	6.72676	6.59555	6.67579	6.76074	6.60877	6.64272	6.6646	6.6747	6.61327	6.68552	6.65113
BTN1A1	6.59707	6.76177	6.67981	6.60434	6.79716	6.53006	6.76398	6.92977	6.5848	6.66115	6.67667	6.73549	6.68657	6.72071	6.62561
BTN2A1	6.52583	6.76563	6.73042	6.83702	6.72968	6.78934	6.69663	6.82131	6.67871	6.65228	6.78152	6.70904	7.05452	6.74355	6.69799
BTN2A2	6.80047	6.55454	6.6914	6.79802	6.65239	6.55579	6.65662	6.44906	6.80371	6.57353	6.6383	6.56397	6.64799	6.63084	6.68793
BTN3A1	7.66131	7.71897	7.68714	7.66176	7.69024	7.68068	7.82119	7.62276	7.62876	7.70083	7.801	7.74117	7.73656	7.65883	7.64667
BTN3A2	9.87543	10.0064	9.75248	9.85634	9.85508	9.74528	9.897	9.88493	9.82127	9.91838	9.7378	9.81574	9.69143	9.82188	9.70798
BTN3A3	7.94663	8.07694	7.99376	7.93004	7.85585	7.92403	8.1538	8.05253	8.05133	7.87523	8.00309	7.89871	7.84163	7.97833	7.79522
BTNL2	6.60118	6.55658	6.7438	6.67984	6.65375	6.64029	6.45846	6.61653	6.62418	6.67271	6.54857	6.57223	6.50711	6.59069	6.66744
BTNL3	6.71549	6.53068	6.72502	6.98343	6.77871	6.53363	6.7714	6.58457	6.57394	6.41972	6.43051	6.46867	6.57496	6.54361	6.54503
BTNL8	6.55221	6.58473	6.54867	6.62471	6.54596	6.53441	6.51027	6.53595	6.59854	6.55943	6.63223	6.65894	6.52693	6.43974	6.5994
BTRC	7.72376	7.6297	7.62513	7.69761	7.62756	7.60254	7.55471	7.7359	7.70223	7.55102	7.70306	7.67756	7.64568	7.65003	7.64644
BUB1	8.85755	8.98063	8.9937	8.85217	8.74911	8.81623	8.85289	8.89069	8.91573	9.19567	8.61675	8.73222	8.61685	8.69032	8.82702
BUB1B	7.47568	7.30582	7.22454	7.40567	7.58214	7.52279	7.2978	7.55476	7.34783	7.61899	7.41314	7.46577	7.43561	7.32337	7.26084
BUB3	9.46078	9.40702	9.33233	9.45811	9.24488	9.34667	9.37561	9.41785	9.42587	9.49439	9.27606	9.34715	9.30966	9.37496	9.32249
BUD13	9.46214	9.47058	9.49337	9.4648	9.49214	9.47748	9.42143	9.55156	9.46095	9.45679	9.65503	9.47477	9.59138	9.54496	9.5753
BUD31	11.5078	11.605	11.6361	11.6068	11.6462	11.5395	11.6125	11.4859	11.5906	11.3973	11.6255	11.6016	11.6024	11.5413	11.5981
BVES	7.35124	7.35259	7.30992	7.3312	7.39057	7.33261	7.28709	7.39326	7.31822	7.41456	7.38402	7.33897	7.34426	7.24662	7.33366
BYSL	10.2293	10.1631	10.2795	10.2369	10.2433	10.24	10.214	10.1496	10.2863	10.144	10.1232	10.2588	10.2238	10.2179	10.3256
BZW1	7.34493	7.36263	7.23722	7.37796	7.39747	7.29908	7.37381	7.36797	7.34619	7.39947	7.26266	7.36963	7.303	7.38652	7.41277
BZW2	11.7502	11.7634	11.8165	11.783	11.9104	11.8643	11.8712	11.7641	11.8817	11.9322	11.7147	11.7452	11.8179	11.7309	11.8268
C10orf10	11.2651	11.3184	11.1408	11.3607	11.0815	11.2701	11.237	11.1042	11.3106	11.1004	11.2261	11.296	11.3664	11.2992	11.4255
C10orf105	6.88397	6.78106	6.84243	6.83676	6.76863	6.98568	6.94996	6.73152	7.00188	6.96121	7.01795	7.07254	6.75942	6.98837	6.89222
C10orf11	6.1799	6.55479	6.41565	6.3956	6.58735	6.41662	6.52024	6.46689	6.41771	6.59981	6.44163	6.4453	6.31451	6.53522	6.46959
C10orf111	6.39729	6.45496	6.37248	6.29912	6.51637	6.38829	6.37693	6.43359	6.39016	6.51832	6.54411	6.48317	6.31905	6.47466	6.34661
C10orf113	6.62989	6.57078	6.43153	6.63049	6.65052	6.59536	6.5677	6.09301	6.52641	6.48933	6.57396	6.61533	6.55865	6.48113	6.5904
C10orf120	6.59077	6.46783	6.61096	6.688	6.73241	6.76755	6.63692	6.72267	6.77513	6.86374	6.6722	6.73435	6.83481	6.66937	6.47514
C10orf128	7.10642	6.87818	7.14782	6.86818	6.83444	6.96581	7.0424	7.00058	7.12655	6.79188	7.13095	7.09	7.06154	7.05357	6.89907
C10orf131	6.78288	6.56994	6.65376	6.78887	6.54175	6.56163	6.75538	6.68071	6.57838	6.86369	6.58436	6.65525	6.65514	6.46237	6.72316
C10orf53	6.52854	6.57477	6.55415	6.47252	6.44785	6.55275	6.48472	6.53565	6.50064	6.59935	6.48586	6.56103	6.49075	6.6062	6.47366
C10orf62	6.47493	6.61271	6.46572	6.47606	6.53501	6.43036	6.50679	6.68107	6.64947	6.27462	6.44017	6.55071	6.44179	6.57085	6.42002
C10orf71	6.7065	6.67621	6.46244	6.69929	6.60227	6.54965	6.54893	6.51116	6.58781	6.66569	6.53091	6.65772	6.57923	6.61018	6.58879
C10orf76	9.94878	10.0637	9.93326	10.0045	9.94296	9.99581	9.99127	10.0367	10.03	10.0352	10.0773	9.90221	10.0731	9.99265	10.0131
C10orf82	6.66346	6.62764	6.83944	6.77714	6.88776	6.6904	6.38723	6.97697	6.77555	6.58879	6.70907	6.68219	6.58486	6.74246	6.72594
C10orf88	7.06642	7.24444	7.10648	7.11505	7.16745	7.03516	7.1423	7.19369	7.11419	7.32476	6.92781	7.01527	6.84306	7.04401	6.87252
C10orf90	6.41551	6.42928	6.57431	6.36752	6.36562	6.4934	6.24049	6.4886	6.41217	6.46178	6.24141	6.38537	6.51559	6.41144	6.47101
C10orf91	6.5351	6.43079	6.3389	6.54898	6.44037	6.57816	6.56725	6.36467	6.37366	6.48495	6.20933	6.25451	6.44411	6.39189	6.43697
C10orf95	6.44267	6.58099	6.65206	6.47377	6.41515	6.41145	6.56327	6.39966	6.53314	6.67091	6.6208	6.57237	6.765	6.54677	6.46395
C10orf99	6.82048	6.79607	6.75994	6.85891	6.81806	6.71263	6.85818	6.70877	6.86857	6.79453	6.69999	6.83993	6.6352	6.68688	6.86704
C11orf1	9.90448	9.74227	9.88135	9.71293	9.84893	9.83624	9.82586	9.96433	9.70461	9.97666	9.70471	9.59976	9.66021	9.80572	9.86703
C11orf16	6.42761	6.46501	6.40701	6.45023	6.34614	6.4037	6.56857	6.39695	6.51784	6.33088	6.41387	6.44466	6.32074	6.20068	6.39584
C11orf24	8.27815	8.34089	8.51985	8.42558	8.37436	8.33813	8.19793	8.24705	8.46594	8.25443	8.23741	8.25007	8.39891	8.31967	8.36763
C11orf40	6.71884	6.60784	6.88745	6.55193	6.83782	6.6903	6.77667	6.53151	6.86274	6.75056	6.7818	6.61113	6.55368	6.58373	6.64897
C11orf42	6.56727	6.52079	6.39352	6.54748	6.51539	6.48108	6.38403	6.62633	6.53029	6.53344	6.62216	6.29505	6.33916	6.54387	6.47311
C11orf45	6.52044	6.40753	6.52129	6.50923	6.59114	6.49757	6.58477	6.43227	6.66595	6.47657	6.61727	6.47641	6.48422	6.53155	6.41575
C11orf49	7.28574	7.28137	7.23142	7.25871	7.20309	7.18386	7.26171	7.19987	7.24797	7.10903	7.15509	7.21732	7.1498	7.23679	7.21904
C11orf53	6.65647	6.70099	6.81184	6.77542	6.81651	6.77006	6.64443	6.66387	6.83289	6.77455	6.9207	6.67401	6.66304	6.84619	6.70892
C11orf54	8.95209	9.03399	9.00595	8.99634	9.12082	8.97821	8.98803	8.92925	9.03717	8.95495	8.94574	8.9328	9.06726	8.93689	8.98146
C11orf57	9.71087	9.64407	9.6163	9.61962	9.7646	9.66929	9.66032	9.57962	9.57237	9.73992	9.61394	9.65801	9.58012	9.67935	9.569
C11orf58	7.52723	7.4623	7.44446	7.47765	7.53658	7.44289	7.50067	7.58367	7.45432	7.72313	7.43276	7.41654	7.43383	7.45836	7.46309
C11orf63	7.01728	6.97986	7.06067	7.00289	7.02422	6.89437	6.96999	7.02521	6.96143	7.01497	6.91019	6.93065	7.02766	6.88798	6.96665
C11orf65	6.52612	6.55384	6.4799	6.6114	6.73009	6.47654	6.62165	6.67494	6.50081	6.37901	6.53334	6.70842	6.5083	6.65394	6.56814
C11orf68	8.48665	8.44408	8.53816	8.60585	8.53747	8.47472	8.60523	8.59075	8.54226	8.44378	8.56887	8.56955	8.66996	8.58537	8.43891
C11orf70	7.40224	7.43258	7.45097	7.46703	7.42265	7.33909	7.38437	7.46055	7.328	7.4437	7.27432	7.25311	7.29705	7.47985	7.37406
C11orf74	10.7161	10.6347	10.7444	10.661	10.6213	10.6905	10.7852	10.7153	10.6308	10.5954	10.5985	10.586	10.6012	10.5864	10.7112
C11orf80	9.41442	9.44731	9.33584	9.38504	9.36898	9.3192	9.46905	9.56524	9.24041	9.28909	9.37985	9.30963	9.49501	9.44026	9.33144
C11orf84	7.69599	7.80127	7.92887	7.94518	7.95983	7.57041	7.71268	7.68575	7.77536	7.60431	7.67959	7.73125	7.5945	7.84036	7.66061
C11orf86	6.71489	6.73382	6.7476	6.74036	6.78525	6.70609	6.73164	6.76153	6.73499	6.68379	6.84338	6.84429	6.76072	6.78712	6.6238
C11orf87	6.52491	6.56292	6.63085	6.54845	6.50215	6.48458	6.5019	6.56726	6.3746	6.67639	6.49335	6.53642	6.49653	6.54561	6.65659
C11orf88	6.72006	6.84497	6.58642	6.68085	6.64826	6.79509	6.64131	6.71114	6.67983	6.46207	6.55054	6.66925	6.58854	6.61343	6.66903
C11orf91	6.92372	7.01284	6.96516	7.00058	6.99823	7.03889	6.97416	6.98057	6.95079	6.87753	6.84151	6.83814	6.92421	6.9574	6.81311
C11orf94	6.45036	6.66002	6.56678	6.61093	6.58702	6.53683	6.49882	6.58053	6.69165	6.75466	6.85582	6.72791	6.80905	6.75452	6.78369
C11orf95	7.20656	7.03902	7.00394	6.99901	7.00788	7.06478	7.06966	7.08119	6.98359	7.0639	6.98873	7.10268	7.13038	6.98064	7.09386
C11orf96	10.2818	10.1792	10.2698	10.2711	10.1605	10.1763	10.2001	10.1844	10.1461	10.3153	10.2727	10.3038	10.2801	10.2606	10.1931
C11orf97	6.74971	6.657	6.87988	6.74845	6.71354	6.68331	6.78026	6.63106	6.72961	6.64655	6.73865	6.86223	6.73756	6.74294	6.81646
C12orf10	12.4058	12.3709	12.4635	12.4438	12.352	12.2626	12.2475	12.4317	12.366	12.5576	12.3304	12.3555	12.389	12.3249	12.4245
C12orf29	8.64801	8.48967	8.55996	8.42135	8.73839	8.44578	8.78265	8.60682	8.42718	9.00365	8.33872	8.38849	8.56267	8.49801	8.48486
C12orf4	10.1297	10.0928	10.1549	10.1049	10.2484	10.1232	10.1823	10.2199	10.1453	10.1621	10.1815	10.1902	10.1681	10.2655	10.1916
C12orf40	6.53219	6.62436	6.55475	6.62118	6.50888	6.6876	6.51295	6.64992	6.7112	6.62452	6.53519	6.62153	6.61242	6.63848	6.69398
C12orf42	6.47378	6.57208	6.46054	6.52798	6.40789	6.53947	6.2855	6.4897	6.52876	6.33554	6.24598	6.53161	6.42274	6.391	6.35157
C12orf43	8.32122	8.24015	8.23906	8.24763	8.29362	8.21033	8.25208	8.24646	8.34469	8.39392	8.21393	8.19846	8.09169	8.19133	8.13483
C12orf45	9.79794	9.66886	9.66132	9.76489	9.65462	9.8013	9.76775	9.76414	9.64473	9.69252	9.76663	9.78401	9.82518	9.82593	9.76712
C12orf49	9.07949	9.2813	9.11986	9.11127	9.19206	9.31555	9.15689	9.25813	9.17477	9.29718	9.08307	9.19507	9.07533	9.1666	9.03069
C12orf50	6.69299	6.64407	6.56638	6.84588	6.70264	6.74019	6.58022	6.68942	6.74141	6.69693	6.80905	6.62845	6.63367	6.74971	6.64733
C12orf54	6.59512	6.41281	6.61509	6.52475	6.54221	6.66227	6.58497	6.56467	6.5012	6.60878	6.4001	6.54249	6.63396	6.7882	6.70465
C12orf56	6.76527	6.73979	6.83445	6.71124	6.91522	6.82655	6.70123	6.70052	6.86809	6.84768	6.92159	6.77899	6.82277	6.82363	6.98877
C12orf57	11.9079	11.866	12.0965	11.8551	11.889	11.8193	11.9946	11.8893	11.8047	11.7577	11.8623	11.9146	11.911	11.814	11.8511
C12orf60	7.15949	7.2848	7.06868	7.19012	7.07778	7.10389	7.13244	7.06872	7.03199	7.22367	6.94395	7.02009	7.10862	7.08218	7.00773
C12orf71	6.70219	6.88659	6.78333	6.85645	6.8014	6.69397	6.7155	6.71096	6.76334	6.88139	6.89239	6.68915	6.7832	6.77764	6.7905
C12orf74	6.62232	6.58833	6.66998	6.66309	6.60257	6.77419	6.50488	6.54591	6.60287	6.61847	6.58194	6.71056	6.64011	6.72432	6.658
C12orf75	11.8601	11.7994	11.9581	11.9227	11.9592	11.8688	11.8398	11.8966	11.8064	12.0035	11.9018	11.7748	11.9285	11.8435	11.9656
C12orf76	8.79972	8.81562	8.83045	8.74534	8.77657	8.90432	8.80595	8.83948	8.75357	8.85969	8.86959	8.76133	8.75223	8.81279	8.85644
C14orf105	6.50574	5.98528	6.26992	6.36525	6.59861	6.24987	6.47259	6.43219	6.29341	6.45055	6.29369	6.39753	6.30416	6.46376	6.20643
C14orf132	6.78052	6.91915	6.69355	6.93399	6.75334	6.83362	6.80322	6.74722	6.95622	6.91969	6.61615	6.83075	6.87575	6.80187	6.56134
C14orf166	9.97804	9.91941	9.80665	9.9697	9.86682	9.75751	10.0361	9.91522	9.82876	10.0461	9.85282	9.85202	9.74466	9.6132	9.67606
C14orf177	6.60212	6.45969	6.61108	6.49157	6.56281	6.3491	6.55008	6.50752	6.57923	6.44668	6.465	6.3932	6.42317	6.40811	6.3547
C14orf178	6.64335	6.61561	6.59742	6.54565	6.76612	6.66113	6.63243	6.65173	6.56968	6.67703	6.61678	6.69338	6.66341	6.68473	6.64021
C14orf180	6.70088	6.68652	6.61033	6.6709	6.70667	6.73125	6.83127	6.55903	6.68867	6.8436	6.76107	6.81106	6.63934	6.69915	6.67962
C14orf2	10.6964	10.6094	10.5783	10.4857	10.4628	10.5405	10.551	10.5904	10.4235	10.6274	10.3427	10.3959	10.5221	10.4076	10.6191
C14orf28	7.66766	7.81726	7.57507	7.58964	7.61791	7.59169	7.5521	7.58757	7.64958	7.76304	7.70612	7.56676	7.34731	7.54282	7.8059
C14orf37	6.78537	6.96479	6.80173	6.76092	6.73847	6.66015	6.78716	6.7801	6.79413	6.86307	6.72887	6.78222	6.86597	6.76952	6.76564
C14orf39	6.63543	6.69521	6.70081	6.59594	6.73713	6.68583	6.69467	6.62544	6.74676	6.72011	6.61698	6.70704	6.62655	6.60535	6.6564
C14orf79	7.2878	7.21164	7.19257	7.28065	7.28146	7.26244	7.31063	7.49113	7.2029	7.41911	7.28223	7.22372	7.25101	7.20393	7.10525
C14orf80	9.1491	9.20355	9.20822	9.29175	9.17005	9.04771	9.12826	9.13607	9.02531	9.02866	9.04649	9.15896	9.37107	9.15446	9.10648
C14orf93	9.70049	9.6487	9.67033	9.68811	9.62461	9.62885	9.66729	9.79458	9.68066	9.75238	9.54893	9.66372	9.65591	9.58346	9.65992
C15orf32	6.7852	6.76319	6.65225	6.73997	6.62592	6.68243	6.65172	6.78193	6.82548	6.80393	6.6277	6.66581	6.70575	6.84779	6.66819
C15orf41	9.05869	9.01708	8.8417	8.86357	8.99705	9.02018	8.96269	8.90708	9.10035	9.12737	9.02087	8.94893	8.78034	8.99853	9.0009
C15orf48	7.99227	7.90548	7.94451	7.81808	7.9427	7.83368	7.91527	7.94252	7.71938	7.83368	7.8174	7.78339	7.8477	7.86753	7.79157
C15orf53	6.67973	6.6324	6.54105	6.61603	6.67564	6.64278	6.69272	6.72116	6.61572	6.67948	6.67906	6.66443	6.59233	6.71019	6.75551
C15orf56	6.42121	6.36318	6.55447	6.42923	6.5126	6.70715	6.37423	6.56678	6.22421	6.53675	6.37038	6.61569	6.55983	6.47259	6.69095
C15orf57	9.26571	9.23202	9.29906	9.15495	9.3184	9.29951	9.29872	9.28335	9.21398	9.28015	9.18321	9.20921	9.17556	9.23603	9.17158
C15orf59	6.8965	6.98946	6.86785	6.75319	6.80974	6.83447	6.7361	6.89737	7.07588	6.82779	6.63313	6.67645	6.93283	6.85524	6.78842
C15orf61	10.0118	10.0989	10.0431	10.1719	10.0864	9.97082	10.0575	10.1866	9.97601	10.1286	10.0475	9.99489	10.0107	10.0552	10.0065
C15orf62	6.89935	6.89488	6.91529	6.93695	6.9168	6.66252	6.86217	6.9783	6.79441	6.8974	6.86745	6.84405	6.95249	6.86815	6.81814
C16orf45	7.04732	6.80741	6.86988	6.9381	6.98088	7.16987	6.9603	7.1972	7.05087	6.9567	6.96491	7.11514	7.0836	6.97503	6.81164
C16orf46	6.86658	6.72195	6.69925	6.729	6.60589	6.81795	6.72185	6.8581	6.66477	6.56154	6.94878	6.73952	6.84911	6.83868	6.84266
C16orf54	6.97747	7.05285	6.83315	7.11582	6.99149	7.05211	7.07743	7.00473	7.01706	7.09662	7.01283	6.98656	6.95281	7.1005	6.96897
C16orf59	9.90901	9.89912	9.96925	9.98974	9.80817	9.91012	9.99706	9.98509	9.80505	9.7761	9.87	9.99838	9.88643	9.93971	9.90076
C16orf62	8.38887	8.327	8.27592	8.39867	8.3758	8.24796	8.18181	8.14553	8.29207	8.46838	8.19894	8.19143	8.18087	8.20759	8.26841
C16orf70	8.16511	8.28681	8.10696	8.15194	8.10812	8.24376	8.2207	8.18552	8.2363	8.31181	8.13255	8.10301	8.24717	8.10323	8.06739
C16orf71	6.48371	6.57805	6.6888	6.46575	6.61898	6.50403	6.50701	6.46587	6.60384	6.57635	6.59208	6.49001	6.58623	6.41169	6.46209
C16orf72	9.91869	9.79487	9.78893	9.81139	9.8954	9.73232	9.94554	9.97904	9.78705	9.8935	9.95461	9.85525	9.78663	9.80998	9.84429
C16orf74	7.93936	8.10274	8.16117	8.14221	8.15065	8.17188	7.92415	7.85877	8.04443	7.65927	8.16955	8.05303	8.13723	8.0874	8.17
C16orf78	6.64613	6.74302	6.59532	6.58037	6.54684	6.72692	6.86807	6.84352	6.67366	6.58051	6.68041	6.70032	6.67822	6.63893	6.80796
C16orf82	6.27351	6.35647	6.44652	6.56681	6.50804	6.38889	6.44657	6.36321	6.43908	6.10534	6.46482	6.35404	6.25171	6.41854	6.31628
C16orf86	7.93792	7.80049	7.96053	7.94978	7.77665	7.80241	7.89227	7.87917	7.87257	7.83605	7.82241	7.74555	7.77647	7.85449	7.81097
C16orf87	9.9995	10.0858	10.0308	9.93014	9.94894	10.0857	10.1078	9.89661	10.0371	9.97667	10.0359	9.92961	9.88564	10.0026	9.90183
C16orf89	6.8181	6.77117	6.78807	6.67379	6.60446	6.75621	6.7485	6.73136	6.62766	6.7791	6.7124	6.70651	6.72805	6.89231	6.93032
C16orf90	6.62899	6.49491	6.3954	6.6456	6.61717	6.64626	6.60443	6.56684	6.66831	6.70317	6.67694	6.62504	6.71099	6.60661	6.55638
C16orf91	9.88802	9.83687	9.88374	9.84144	9.83778	9.78726	9.7783	9.90573	9.85417	9.7428	9.88406	9.87406	9.8961	9.78912	9.89054
C16orf96	6.86901	7.01586	7.14063	7.0719	7.03412	7.01092	6.9647	7.01197	6.91798	6.86571	6.76452	6.92469	6.76303	7.04238	7.03397
C16orf97	6.60294	6.70234	6.51577	6.7066	6.56261	6.87928	6.77082	6.86398	6.78569	6.60675	6.95725	6.74557	6.84024	6.57495	6.7969
C17orf100	6.96834	6.89353	6.97732	6.66311	6.89765	6.84997	6.77175	6.86062	6.78971	6.89984	6.81143	6.86714	6.85649	6.7988	6.8561
C17orf107	6.80624	6.77878	6.8091	6.71049	6.79512	6.80687	6.82228	6.93671	6.82121	6.76183	6.7815	6.84927	6.83274	6.76827	6.81102
C17orf112	6.80579	6.58266	6.86861	6.58579	6.61023	6.5422	6.46266	6.44453	6.63368	6.6818	6.61989	6.68064	6.86166	6.6411	6.70153
C17orf47	6.95482	6.83599	6.90041	7.03711	6.88304	6.92031	6.9347	6.94711	7.01244	6.86315	6.98845	6.99301	6.93297	7.08235	6.83453
C17orf50	6.72974	6.67438	6.70592	6.67788	6.72665	6.79089	6.66068	6.81972	6.84429	6.67173	6.45045	6.78667	6.73945	6.88399	6.75654
C17orf51	6.88579	6.93516	6.91609	6.9124	6.84575	6.76551	6.90571	6.95908	6.77018	6.75284	6.86249	6.90078	6.83648	6.86469	6.87757
C17orf53	10.7501	10.7919	10.8179	10.9406	10.766	10.6877	10.7391	10.8467	10.8099	10.7566	10.8244	10.7702	10.7072	10.8499	10.8717
C17orf58	10.041	10.0719	10.0471	10.0203	10.0395	10.0582	10.0788	9.95493	9.99055	10.0517	9.95368	9.9318	9.93224	10.0575	10.0444
C17orf62	9.79736	9.86099	9.97803	9.81386	9.77652	9.85973	9.84836	9.75609	9.84998	9.53474	9.89925	9.82366	9.98434	9.91305	9.91391
C17orf64	7.04357	6.91254	7.0825	7.04541	6.91271	7.03516	6.85576	6.99183	6.96591	6.81452	6.8134	6.9158	6.95604	6.91927	7.08147
C17orf67	7.14281	6.89271	6.87995	7.03283	6.96948	6.87839	7.15676	7.0542	6.85016	7.01078	7.05486	7.07953	6.82104	7.14178	6.92608
C17orf74	7.18521	7.04303	7.06875	6.94683	7.24559	7.02652	6.94322	7.03604	7.06764	7.07776	7.10836	7.05047	7.02777	7.05518	7.17615
C17orf75	7.0442	7.09667	7.07971	7.13473	6.87642	7.03534	7.00872	6.97186	7.11076	7.1319	7.02855	6.9952	6.73611	6.79635	7.15009
C17orf78	7.05714	6.95445	6.93942	6.98912	6.86644	6.79802	6.94827	6.84994	6.93256	6.87373	6.94357	7.01596	6.71659	6.7763	6.86187
C17orf80	9.31729	9.24201	9.33403	9.72976	9.41113	9.47961	9.39555	9.27389	9.41593	9.22197	9.35832	9.4256	9.4011	9.4398	9.30545
C17orf82	7.67461	7.60112	7.40344	7.37952	7.49402	7.44217	7.44879	7.41292	7.57528	7.42729	7.44074	7.53195	7.58042	7.28355	7.48445
C17orf97	9.40005	9.48268	9.56311	9.61074	9.49856	9.49499	9.43681	9.44963	9.51064	9.37712	9.48365	9.50836	9.5798	9.48804	9.56595
C17orf98	6.81695	6.77411	6.7811	6.72347	6.72668	6.82778	6.88811	6.65189	6.81762	6.6645	6.75055	6.81282	6.65986	6.70594	6.81891
C18orf12	6.80449	6.87026	6.68068	6.61641	6.72839	6.72356	6.84023	6.65538	6.69693	6.75278	6.65621	6.69365	6.85443	6.76794	6.68979
C18orf21	9.88701	9.54388	9.53516	9.39074	9.58298	9.49942	9.62861	9.77078	9.4203	9.68299	9.34658	9.14945	9.35551	9.44731	9.47478
C18orf25	7.75996	7.70969	7.74549	7.83492	7.78765	7.78377	7.73473	7.7081	7.69979	7.75131	7.74004	7.70664	7.69528	7.82932	7.69783
C18orf54	9.32002	9.42784	9.13995	9.14149	9.23196	9.3834	9.26358	9.38044	9.30061	9.62068	9.31999	9.30601	9.25574	9.27528	9.26602
C18orf63	6.67032	6.52564	6.5585	6.4932	6.53084	6.63129	6.68702	6.65833	6.67174	6.59676	6.50715	6.70579	6.70767	6.79191	6.78895
C18orf8	11.6074	11.6312	11.4891	11.4914	11.5772	11.6247	11.566	11.5123	11.6138	11.6778	11.6029	11.5388	11.4481	11.5234	11.6009
C19orf12	8.1852	8.11394	8.12452	8.11343	8.22414	8.05661	8.17532	8.03293	8.03349	8.14387	8.30218	8.16639	8.0795	8.15523	8.1871
C19orf18	6.69934	6.63987	6.68406	6.50451	6.57121	6.63466	6.71028	6.65098	6.6265	6.5118	6.56166	6.69743	6.6922	6.47561	6.73732
C19orf24	9.74184	9.69481	9.76257	9.71209	9.70051	9.63686	9.83245	9.62892	9.61304	9.46293	9.67474	9.69879	9.73913	9.66312	9.72593
C19orf25	8.78755	8.80317	8.90723	8.89578	8.81377	8.7577	8.95325	8.87431	8.73934	8.87302	8.82439	8.87552	8.88983	8.97308	8.92088
C19orf33	10.4775	10.366	10.6102	10.5813	10.3599	10.4428	10.4483	10.7305	10.3769	10.4375	10.4064	10.4826	10.5006	10.4074	10.4463
C19orf38	6.86931	6.82446	6.7726	6.8214	6.78274	6.99794	6.90504	6.88233	6.73002	6.72365	6.86242	6.91931	6.74613	6.85449	6.74053
C19orf43	11.4649	11.4071	11.6069	11.4519	11.4966	11.4904	11.5204	11.3618	11.4953	11.4158	11.3446	11.4175	11.4413	11.2807	11.3818
C19orf44	7.96908	7.87915	8.00037	7.82737	7.90618	7.84513	8.01412	8.19695	7.84724	8.02606	7.90026	7.95071	7.94623	7.85404	7.81132
C19orf45	6.57464	6.39967	6.70785	6.5181	6.6273	6.46545	6.69921	6.74814	6.51391	6.754	6.52573	6.58948	6.56499	6.64938	6.62328
C19orf47	7.3239	7.49754	7.48221	7.55648	7.53909	7.54396	7.47152	7.44844	7.55047	7.37643	7.5468	7.43723	7.4829	7.31475	7.43643
C19orf48	10.4472	10.4518	10.5936	10.5736	10.483	10.4726	10.4455	10.3357	10.4659	10.1478	10.4467	10.46	10.5608	10.4642	10.421
C19orf53	12.1848	12.1539	12.3327	12.2887	12.2588	12.1334	12.1752	12.3705	12.2028	12.2133	12.1191	12.2096	12.2317	12.1671	12.2058
C19orf54	9.3671	9.42141	9.14788	9.13405	9.29314	9.20487	9.2152	9.2914	9.32969	9.38793	9.40618	9.30919	9.23064	9.28587	9.30252
C19orf57	6.84732	6.8861	6.85326	6.90189	6.87989	6.73698	6.82187	6.80652	6.85943	6.95729	6.96531	6.92272	6.94339	6.94077	6.70056
C19orf60	10.072	10.0411	10.1547	10.0925	10.0076	9.95484	10.0762	9.98698	9.99938	9.78163	10.0717	10.0425	10.0896	9.97548	10.0447
C19orf66	11.2001	11.2467	11.2164	11.2139	11.1409	11.3054	11.289	11.407	11.3614	11.4294	11.2718	11.2925	11.2454	11.2462	11.3063
C19orf70	10.7966	10.8448	10.9535	10.9696	10.8737	10.7365	10.8235	10.6717	10.6328	10.3254	10.7787	10.8327	10.9085	10.8369	10.7907
C19orf71	6.81172	6.83519	6.73058	6.79805	6.6428	6.41788	6.95017	6.79957	6.93212	6.78773	6.92156	6.72028	6.87505	6.77752	6.84382
C19orf73	6.91037	6.5681	6.92341	6.94319	7.01094	6.96967	6.93813	6.98031	6.94341	6.7323	6.78718	6.95159	6.93141	6.98076	6.8354
C19orf84	6.74457	6.7452	6.71496	6.79305	6.88783	6.79703	6.91092	6.86066	6.84681	6.75419	6.66779	6.64916	6.87203	6.90607	6.68612
C1D	6.52193	6.61143	6.61326	6.52009	6.51995	6.53269	6.60736	6.53797	6.55382	6.58225	6.5677	6.57302	6.55543	6.61111	6.66053
C1GALT1	6.91811	6.90969	6.78992	6.80511	6.90946	6.91838	6.9858	6.89307	6.85818	7.00667	6.82596	6.81425	6.79138	6.86087	6.93252
C1GALT1C1	9.32332	9.32599	9.27428	9.27091	9.21016	9.14397	9.27835	9.21771	9.10648	9.34243	9.02747	9.07901	9.0783	9.21379	9.08488
C1GALT1C1L	7.68612	7.67849	7.49592	7.53988	7.71283	7.56152	7.49433	7.54652	7.43917	7.53269	7.56285	7.56468	7.48952	7.51308	7.50435
C1orf100	6.60959	6.73407	6.75926	6.59337	6.84898	6.83649	6.6298	6.7503	6.93022	6.81683	6.83818	6.64582	6.74954	6.81001	6.63512
C1orf101	7.06653	7.21857	7.11192	7.02057	7.27485	7.02802	7.17467	7.24627	7.06883	7.1731	7.13864	6.99429	7.19281	7.17647	7.05091
C1orf105	6.84289	6.72875	6.81296	6.74852	6.71155	6.73311	6.6517	6.71887	6.76354	6.67662	6.80303	6.97273	6.78088	6.8411	6.91108
C1orf106	6.82198	6.88146	7.03151	6.87812	6.70387	6.91612	6.88959	6.83575	6.87816	7.04429	6.91766	6.91787	6.96334	6.92854	6.79681
C1orf109	9.93648	10.0126	9.88609	9.87181	10.0015	10.1354	10.0252	10.0106	10.0519	10.1163	9.99335	10.0114	10.0175	10.0178	9.92409
C1orf112	10.8285	10.949	10.9342	10.9492	10.8813	10.9469	10.9048	10.9835	10.9922	10.9112	10.8235	10.9697	10.9892	10.9262	10.8583
C1orf115	11.2827	11.4777	11.2378	11.2635	11.3882	11.2671	11.4297	11.4205	11.3301	11.4059	11.2564	11.2823	11.2492	11.3268	11.3056
C1orf116	6.57467	6.74243	6.69007	6.62178	6.66318	6.46859	6.64397	6.69722	6.55443	6.71446	6.60084	6.67474	6.66771	6.58746	6.83906
C1orf122	9.99253	9.91906	10.0783	10.1372	9.96107	10.0044	9.94142	10.0849	10.0003	9.81001	9.96002	10.0456	10.0962	10.1691	10.0493
C1orf123	11.8652	11.6701	11.7371	11.7191	11.731	11.7985	11.747	11.7429	11.7153	11.7288	11.767	11.7043	11.7678	11.7008	11.8249
C1orf127	6.75875	6.73435	6.7226	6.8334	6.66144	6.76075	6.71377	6.73498	6.85492	6.74581	6.68905	6.75348	6.81671	6.74494	6.71227
C1orf131	11.0611	11.1054	11.1127	11.0437	11.1265	10.9561	11.0486	11.0894	10.9959	11.1429	10.9306	10.896	11.0206	10.9912	11.0357
C1orf141	6.86189	6.91538	6.81419	6.78823	6.59168	6.85736	6.87538	6.57247	6.89933	6.88683	6.91713	6.71272	6.84866	6.68555	6.5339
C1orf146	6.7025	6.63353	6.55642	6.72382	6.72767	6.73193	6.68148	6.62923	6.71571	6.6679	6.57017	6.58519	6.64543	6.67285	6.57739
C1orf147	6.77771	6.75337	6.51346	6.52008	6.60464	6.36865	6.71618	6.51237	6.64139	6.65025	6.50179	6.59376	6.80614	6.64366	6.62477
C1orf158	6.68074	6.74499	6.66011	6.70219	6.70714	6.88139	6.68363	6.64024	6.63674	6.7582	6.75356	6.64346	6.87125	6.73654	6.7419
C1orf159	7.89127	8.02608	8.03808	8.0199	8.04621	8.06809	8.07701	7.9714	8.03179	7.79608	8.12995	8.18078	8.16184	8.05579	8.09818
C1orf162	8.40783	8.40282	8.4571	8.34534	8.36228	8.39861	8.29477	8.57838	8.45861	8.49396	8.33875	8.52942	8.4761	8.3584	8.3629
C1orf168	6.6755	6.74832	6.6101	6.65347	6.73926	6.73202	6.68312	6.64974	6.5067	6.60404	6.84115	6.55192	6.63009	6.7377	6.77643
C1orf174	10.2936	10.1692	10.1571	10.1993	10.1636	10.2799	10.2557	10.2196	10.2395	10.2592	10.2557	10.3127	10.1351	10.2853	10.3051
C1orf185	6.92123	6.67295	6.64046	6.79225	6.66517	6.87996	6.85086	6.79888	6.83427	6.727	6.85259	6.87483	6.74952	6.72114	6.76221
C1orf189	7.62154	7.47012	7.35331	7.39749	7.4896	7.3523	7.50491	7.41944	7.58009	7.58432	7.25648	7.55036	7.38707	7.33656	7.42522
C1orf194	6.46357	6.44909	6.64758	6.59231	6.53714	6.70873	6.64918	6.60688	6.55913	6.52901	6.66965	6.7072	6.68527	6.61993	6.58096
C1orf198	9.99971	10.2253	10.1412	10.166	10.0833	10.1298	10.0622	10.0789	10.1515	10.152	10.1143	10.1463	10.1736	10.1177	10.1042
C1orf21	6.72476	6.59031	6.64608	6.46584	6.61285	6.79587	6.57328	6.62092	6.74799	6.57954	6.69209	6.77318	6.62279	6.58578	6.68628
C1orf226	6.65689	6.64839	6.76584	6.72961	6.75118	6.75253	6.76285	6.78199	6.68938	6.70832	6.7279	6.68346	6.77282	6.58141	6.73518
C1orf228	6.69167	6.73577	6.87272	6.48824	6.66265	6.80516	6.81483	6.62888	6.90628	6.7632	7.03877	6.84631	6.83196	6.7272	6.76826
C1orf234	6.60846	6.71579	6.48054	6.73854	6.54318	6.59463	6.61239	6.5597	6.60307	6.63776	6.59513	6.55911	6.49331	6.65655	6.57976
C1orf35	9.72439	9.76336	9.72909	9.73468	9.60318	9.7165	9.7023	9.68572	9.66961	9.78991	9.80152	9.68374	9.66862	9.66747	9.71883
C1orf43	9.69145	9.58495	9.60569	9.63186	9.63414	9.51138	9.51464	9.46749	9.61008	9.58664	9.6419	9.69556	9.59101	9.66692	9.518
C1orf50	10.9808	10.9284	11.1023	11.0578	11.0161	10.9187	11.0573	11.066	10.923	10.9998	10.9092	10.9981	10.9819	10.9625	11.0145
C1orf53	9.17467	9.0518	9.23148	9.21684	9.17154	8.94676	9.08958	9.09588	8.98302	9.16813	9.01435	8.97449	9.08504	9.09776	8.97973
C1orf54	9.73228	9.55756	9.65532	9.5734	9.52144	9.59124	9.61619	9.58602	9.53728	9.64374	9.44181	9.51206	9.4453	9.61029	9.63355
C1orf56	7.44871	7.48531	7.43177	7.6609	7.61177	7.58594	7.48472	7.4858	7.57673	7.52622	7.5663	7.34382	7.4414	7.45956	7.46727
C1orf61	6.77922	6.83032	6.60335	6.97369	6.78841	6.717	6.71441	6.79029	6.64405	6.58741	6.70943	6.69429	6.90139	6.73492	6.62594
C1orf64	7.20554	7.3103	7.1316	7.08016	7.2969	7.28852	7.19373	7.15323	7.2673	7.06784	7.21974	7.27579	7.13514	7.4014	7.18827
C1orf68	6.62123	6.80825	6.61842	6.51928	6.69457	6.56697	6.4107	6.67241	6.72374	6.59539	6.59047	6.7133	6.65482	6.74267	6.74907
C1orf74	8.91759	8.91943	9.0515	8.90915	8.84935	8.97437	8.96599	8.90538	8.69807	8.86867	8.91701	8.89031	8.96545	8.87896	8.88897
C1orf87	6.72036	6.63548	6.79742	6.67323	6.65783	6.67822	6.61801	6.65956	6.68878	6.65341	6.66712	6.72153	6.65583	6.7103	6.75718
C1orf94	6.5241	6.34924	6.68305	6.52931	6.60111	6.61153	6.64496	6.45586	6.71398	6.36814	6.56658	6.47516	6.55316	6.53998	6.53253
C1QA	6.86332	7.07842	7.03579	7.16863	6.9398	7.03976	7.06736	7.18285	7.07861	6.92384	6.98113	7.07798	7.08495	7.09317	7.0556
C1QB	6.35149	6.42961	6.31331	6.51019	6.41272	6.35774	6.50313	6.41388	6.44352	6.58098	6.45501	6.38856	6.56288	6.54254	6.48948
C1QBP	12.2312	12.3282	12.3802	12.3412	12.2843	12.3104	12.3706	12.2344	12.2907	12.2857	12.4575	12.2523	12.4176	12.319	12.2849
C1QC	6.38434	6.72738	6.50855	6.59927	6.61733	6.78671	6.63544	6.65998	6.6133	6.58146	6.73246	6.60093	6.6342	6.6737	6.56225
C1QL1	6.92862	7.02919	7.07378	7.04054	7.09415	6.96996	7.0337	6.90307	6.75558	6.92116	6.88346	6.85612	6.94977	6.96898	6.92201
C1QL2	6.89093	6.70755	6.81384	6.92426	6.90485	6.84429	6.93551	6.84618	6.71194	6.858	6.7992	6.62826	6.82934	6.87203	6.77186
C1QL3	6.71109	6.68703	6.60939	6.74432	6.68764	6.82533	6.65962	6.77139	6.70882	6.69024	6.62357	6.63787	6.71508	6.63896	6.73715
C1QL4	6.5494	6.48316	6.63498	6.71985	6.70787	6.94658	6.77215	6.64776	6.67564	6.60743	6.6795	6.62589	6.69564	6.52697	6.51617
C1QTNF1	7.2632	7.27266	7.3428	7.24311	7.37853	7.2969	7.38448	7.24185	7.28424	7.40513	7.28227	7.23278	7.31432	7.29262	7.17204
C1QTNF2	6.79875	6.61325	6.67822	6.73089	6.64461	6.87533	6.86356	6.70292	6.62985	6.65542	6.75256	6.58123	6.69437	6.68929	6.71939
C1QTNF3	6.59775	6.48177	6.51798	6.70504	6.59579	6.54339	6.63829	6.52262	6.54957	6.5431	6.5609	6.55594	6.51394	6.63348	6.54414
C1QTNF4	6.64804	6.64279	6.51728	6.5364	6.67123	6.67453	6.47651	6.51295	6.56328	6.60389	6.6767	6.5754	6.6893	6.61431	6.67524
C1QTNF6	7.95492	7.8898	8.02146	8.00882	7.86412	7.93306	7.89863	7.83338	8.00473	7.81897	7.98801	7.99436	7.95518	7.96397	7.96025
C1QTNF7	6.62624	6.56278	6.51969	6.67481	6.64137	6.66851	6.63594	6.70397	6.7097	6.58648	6.68417	6.79827	6.72517	6.8741	6.77361
C1QTNF8	6.53067	6.66515	6.31328	6.46231	6.45161	6.47006	6.48351	6.57196	6.52709	6.59369	6.61753	6.63743	6.5103	6.35125	6.67933
C1QTNF9	6.71403	6.64353	6.69755	6.73728	6.72074	6.64747	6.66578	6.54948	6.69003	6.49656	6.72434	6.75493	6.78224	6.73019	6.79645
C1QTNF9B	6.63442	6.39636	6.67456	6.74067	6.8226	6.48399	6.52836	6.54027	6.67573	6.71655	6.50484	6.60518	6.46402	6.32069	6.50849
C1QTNF9B-AS1	6.74017	6.71787	6.7396	6.71537	6.82163	6.78544	6.86805	6.90496	6.83358	6.69881	6.78056	6.86376	6.80504	6.74175	6.76421
C1R	7.87357	7.94178	7.98263	8.15254	7.80868	7.95017	7.86158	7.31894	7.93936	7.07578	7.94496	8.07354	8.03647	8.09103	8.04784
C1RL-AS1	7.22307	7.06358	7.04615	7.11243	7.00964	7.10421	7.08617	7.14466	6.87298	7.0077	7.31949	7.15346	7.18543	7.16376	7.11927
C1S	8.22598	8.16627	8.19107	8.08954	8.2026	8.33026	8.24158	8.11329	8.26065	8.13078	8.28251	8.27153	8.18347	8.37571	8.2485
C2	6.48797	6.77682	6.73119	6.7731	6.76098	6.69161	6.67798	6.88692	6.50034	6.65815	6.69869	6.91138	6.80949	6.73436	6.69457
C20orf141	6.97621	6.799	6.6892	6.91186	6.78023	6.77909	6.93636	6.79357	6.64421	6.64861	6.74321	6.89043	6.88056	6.84852	6.82284
C20orf144	6.54224	6.33374	6.39264	6.40057	6.37388	6.42471	6.41652	6.25778	6.44027	6.41518	6.47093	6.35808	6.4454	6.45555	6.37475
C20orf173	6.72562	6.73053	6.7528	6.84674	6.86564	6.74372	6.82689	6.78537	6.753	6.81355	6.7318	6.74013	6.79075	6.83952	6.73344
C20orf181	6.91221	6.74664	6.87169	6.86438	6.60327	6.93076	6.91133	6.6806	6.83162	6.73455	6.82755	6.83924	6.72634	6.95527	6.75617
C20orf194	8.78003	8.82788	8.84686	8.79744	8.84076	8.84489	8.75898	8.97366	8.95983	8.98447	8.86895	8.82538	8.92066	8.92524	8.81944
C20orf202	6.93369	6.85356	6.82298	6.86527	6.85208	6.87395	6.76223	6.91012	6.9384	6.7318	6.50699	6.85006	6.86292	7.11314	6.92941
C20orf27	9.8183	9.77678	9.88074	9.92822	9.74498	9.62068	9.76567	9.93017	9.71008	9.88144	9.7076	9.81804	9.94714	9.78479	9.81745
C20orf78	6.57253	6.65768	6.60236	6.5947	6.56751	6.56743	6.52863	6.51731	6.61203	6.79935	6.59357	6.66202	6.66808	6.56743	6.67432
C20orf85	6.63832	6.8446	6.78212	6.88762	6.88875	6.75528	6.75886	6.83216	7.04812	6.86072	6.87218	6.75843	6.73945	6.90254	6.78345
C20orf96	7.34027	7.29777	7.18457	7.46643	7.27	7.29195	7.32924	7.36015	7.28328	7.42777	7.40343	7.39849	7.31	7.23815	7.16969
C21orf2	8.24937	8.26596	8.25615	8.34553	8.17922	8.19671	8.34321	8.43123	8.34263	8.38001	8.35733	8.32627	8.42125	8.34077	8.35001
C21orf33	9.85439	9.83979	9.90211	9.78194	9.81777	9.79117	9.83804	9.62367	9.82248	9.56666	9.85055	9.85855	9.82479	9.76492	9.84406
C21orf58	7.47654	7.32784	7.49724	7.50466	7.49283	7.70662	7.42246	7.34197	7.47824	7.26609	7.54736	7.60393	7.59345	7.6653	7.55593
C21orf59	8.38628	8.44406	8.32378	8.42529	8.43651	8.45194	8.47476	8.19854	8.44493	8.20515	8.35329	8.36736	8.38541	8.43236	8.46855
C21orf62	6.50407	6.57147	6.54069	6.55763	6.6924	6.34696	6.72286	6.6337	6.67258	6.43052	6.59823	6.73852	6.52359	6.62168	6.62246
C21orf62-AS1	7.05919	7.13983	6.96836	7.10341	7.11546	7.1091	7.23605	7.12297	7.05379	7.19051	7.13186	7.16749	7.14548	7.04608	7.09003
C21orf91	7.33605	7.30831	7.45478	7.26286	7.33957	7.34505	7.42336	7.27633	7.26319	7.43278	7.24311	7.3372	7.36294	7.33452	7.41987
C21orf91-OT1	6.5844	6.52961	6.78128	6.74733	6.6684	6.59057	6.45033	6.57901	6.70828	6.67643	6.86396	6.60995	6.56497	6.57123	6.60705
C22orf15	6.61058	6.6256	6.6113	6.66525	6.61318	6.69988	6.64433	6.52995	6.72613	6.66228	6.60954	6.65738	6.57575	6.57666	6.38889
C22orf23	6.643	6.94817	6.75169	6.57837	6.71215	6.76423	6.70069	6.72279	6.78696	6.89015	6.65408	6.83668	6.87462	6.65261	6.78115
C22orf24	6.6946	6.6716	7.01195	6.61113	6.73874	6.72357	6.789	6.76181	6.64596	6.6185	6.76172	6.86523	6.73397	6.91546	6.5958
C22orf29	8.43743	8.40462	8.43348	8.43121	8.36179	8.48788	8.42858	8.3575	8.46631	8.26874	8.51465	8.4467	8.53144	8.35398	8.28823
C22orf31	6.48207	6.49773	6.48345	6.49174	6.57136	6.38921	6.43669	6.34596	6.60429	6.49522	6.3845	6.508	6.47907	6.37675	6.27812
C22orf39	8.38186	8.45971	8.56456	8.2311	8.3481	8.32506	8.27671	8.39397	8.27805	8.39981	8.43913	8.34458	8.51595	8.36241	8.34173
C22orf42	6.40843	6.39266	6.23443	6.48097	6.48953	6.34063	6.33415	6.5793	6.48594	6.37761	6.45088	6.15902	6.46592	6.47903	6.5545
C22orf46	7.73164	7.72219	7.90189	7.72921	7.74806	7.63907	7.64533	7.7915	7.76335	7.67653	7.82972	7.77785	7.76639	7.88416	7.80451
C2CD2	8.48102	8.47452	8.42918	8.46985	8.38069	8.4153	8.51801	8.49186	8.5359	8.58597	8.55357	8.53664	8.52515	8.47625	8.527
C2CD2L	7.19762	7.08608	7.27903	7.13526	7.09146	7.17991	7.30575	7.10885	7.25385	6.85917	7.24737	7.30863	7.35334	7.30137	7.04872
C2CD3	6.70144	6.83486	6.75854	6.65233	6.69982	6.8072	6.73703	6.57721	6.83676	6.58593	6.90938	6.87565	6.63881	6.83183	6.80496
C2CD4A	6.66023	6.89212	6.78967	6.72902	6.87531	6.61128	6.90996	6.79969	6.77687	6.78374	6.77761	6.68031	6.62164	6.82018	6.56307
C2CD4B	8.01523	8.0087	8.11865	7.95871	8.06614	8.04696	8.02564	8.02381	8.01459	8.04605	7.9965	8.06868	8.02173	8.01266	8.00298
C2CD4C	6.77645	6.74891	6.7059	6.62207	6.88008	6.73266	6.81497	6.91494	6.70604	6.52869	6.71518	6.72229	6.82715	6.89877	6.71613
C2CD4D	6.7227	6.75047	6.56869	6.97604	6.71016	6.77258	6.74162	6.84371	6.62957	6.68372	6.76639	6.77215	6.67772	6.77399	6.64239
C2CD5	10.8985	10.9581	10.8012	10.9809	10.8878	10.7562	10.9547	10.8529	10.8149	11.0235	10.7622	10.6004	10.6137	10.7833	10.7412
C2orf15	6.8308	6.83505	6.98862	6.89114	6.79777	6.90183	6.77535	6.81085	6.71441	6.80458	6.92486	6.90774	6.79472	6.97574	6.75312
C2orf16	6.40803	6.57541	6.38653	6.50017	6.55253	6.43009	6.26463	6.3997	6.62131	6.60879	6.49929	6.48976	6.51674	6.35549	6.34831
C2orf27A	6.54535	6.71135	6.62214	6.72157	6.66797	6.64643	6.42398	6.5632	6.59359	6.57602	6.58525	6.62939	6.62275	6.61887	6.59628
C2orf27B	6.56138	6.55262	6.45884	6.70677	6.56291	6.74235	6.7409	6.58145	6.61416	6.70805	6.55963	6.68957	6.5582	6.69133	6.43143
C2orf40	6.48837	6.53753	6.6237	6.63223	6.76406	6.57464	6.63852	6.6611	6.57592	6.6307	6.67481	6.68769	6.67761	6.56495	6.49117
C2orf42	9.59924	9.50672	9.3972	9.42548	9.47715	9.47417	9.50204	9.58121	9.25669	9.53596	9.40449	9.26353	9.30887	9.30961	9.25828
C2orf49	8.98842	8.98355	9.14394	8.96657	9.03985	8.93071	8.99466	9.01998	8.88753	9.03879	8.89061	8.86907	8.96984	8.91586	8.91586
C2orf50	6.48124	6.40651	6.55166	6.57272	6.64638	6.49126	6.61408	6.70957	6.60874	6.56995	6.57369	6.56748	6.75086	6.6557	6.50433
C2orf66	6.72867	6.58446	6.4197	6.51874	6.50552	6.66754	6.51887	6.66499	6.6235	6.40268	6.50306	6.57944	6.41115	6.52254	6.53852
C2orf68	8.42095	8.25073	8.36486	8.20903	8.34006	8.43408	8.41577	8.45147	8.35105	8.36865	8.53875	8.38894	8.33962	8.40033	8.39081
C2orf69	6.48987	6.4928	6.51493	6.83329	6.6753	6.45016	6.70315	6.61605	6.65613	6.76698	6.67751	6.68866	6.86564	6.83504	6.72394
C2orf70	6.55369	6.60347	6.44601	6.49743	6.5631	6.57425	6.59628	6.55666	6.5156	6.62648	6.53519	6.67673	6.57651	6.62054	6.53605
C2orf71	6.9118	6.60671	6.57836	6.60175	6.73555	6.65755	6.71488	6.76219	6.7082	6.74121	6.65452	6.66043	6.8378	6.72487	6.68627
C2orf74	7.54016	7.51761	7.55883	7.5897	7.59523	7.45975	7.51426	7.39078	7.42311	7.62377	7.35297	7.48829	7.32944	7.62661	7.54977
C2orf76	7.31918	7.30407	7.24126	7.03491	7.26604	7.27539	7.39515	7.34715	7.28113	7.408	7.34988	7.40269	7.17185	7.2835	7.29113
C2orf78	6.66546	6.68686	6.71512	6.74981	6.67233	6.7408	6.77017	6.73111	6.6492	6.62981	6.81149	6.69212	6.67689	6.69735	6.665
C2orf80	6.4678	6.92555	6.72605	6.75032	6.7065	6.6708	6.65154	6.69143	6.63894	6.82836	6.8921	6.70883	6.8084	6.99018	6.81759
C2orf81	6.54726	6.78658	6.68545	6.66108	6.52277	6.50764	6.63447	6.72269	6.62397	6.75851	6.69663	6.66531	6.61915	6.51241	6.6722
C2orf82	6.89764	6.87249	7.08756	7.05729	6.974	6.92179	6.98542	7.07827	6.82453	6.99704	6.89921	7.00715	7.02494	6.94052	6.77132
C2orf83	6.61329	6.65511	6.62259	6.56881	6.64631	6.76494	6.74745	6.47752	6.6874	6.45225	6.50385	6.4691	6.54513	6.46731	6.51097
C2orf88	6.86438	6.75526	6.85011	6.67632	6.85345	6.86325	6.72261	6.76063	6.67715	6.88909	6.76391	6.83821	6.74015	6.73981	6.8175
C2orf91	6.76925	6.58392	6.70908	6.81629	6.76658	6.70359	6.66155	6.75025	6.61894	6.71427	6.84501	6.73518	6.56241	6.70233	6.77601
C3	7.96692	8.18357	8.19723	8.36997	8.26026	8.17983	8.18058	7.72043	8.24613	7.69929	8.15103	8.22487	8.18203	8.18371	8.1821
C3orf14	9.24907	9.24844	9.22352	9.2762	9.36846	9.32383	9.36605	9.37525	9.27641	9.26712	9.15929	9.27616	9.31272	9.27783	9.29265
C3orf18	7.1387	7.27552	7.13593	7.1308	7.10672	7.29736	7.26916	7.31634	7.15301	7.15431	7.34382	7.16602	7.34221	7.10272	7.20298
C3orf20	6.56232	6.5276	6.56225	6.60624	6.59537	6.45666	6.40207	6.33045	6.22384	6.5213	6.47264	6.51745	6.36674	6.59981	6.57164
C3orf22	7.00769	6.88081	7.12434	7.04727	6.84358	7.06308	6.83191	6.91574	6.98647	7.00044	6.92303	6.77498	6.77681	6.83598	6.9268
C3orf30	6.73498	6.76864	6.76469	6.92168	6.74246	6.78407	6.69658	6.71131	6.77358	6.76848	6.62185	6.63541	6.76183	6.61074	6.76851
C3orf36	7.08722	6.82116	7.09011	7.05312	7.05183	7.10957	6.85378	6.99759	6.71233	6.9424	7.03265	6.85931	7.01881	7.06856	6.90244
C3orf38	9.39981	9.35803	9.49419	9.52229	9.38028	9.40779	9.53228	9.36881	9.40193	9.39165	9.43446	9.40429	9.44213	9.40279	9.39668
C3orf52	8.94032	9.13458	8.99051	8.81522	8.95987	9.03497	8.90868	8.99396	8.98306	8.91634	9.01363	8.96422	8.88805	8.93002	9.03879
C3orf58	8.21209	8.24857	8.14958	8.16147	8.0782	8.16934	8.12329	8.15084	8.07807	8.38451	7.9097	7.99751	8.08083	8.06816	7.89762
C3orf67	7.06934	6.97585	7.0086	6.89922	6.90235	7.14197	6.8457	6.85574	6.8186	7.13604	7.0146	6.99016	6.87401	6.84453	7.1372
C3orf70	6.84358	6.67538	6.7443	6.64345	6.56601	6.77947	6.71977	6.78215	6.79038	6.82177	6.6631	6.69532	6.61795	6.71027	6.78906
C3orf79	6.73357	6.76143	6.79526	6.75943	6.83622	6.575	6.67335	6.80897	6.78386	6.73563	6.80218	6.7621	6.8375	6.74696	6.62155
C3orf80	6.73174	6.67182	6.71842	6.83298	6.95985	6.88069	6.7126	6.72006	6.53093	6.74813	6.89918	6.73326	6.6882	6.78194	6.67288
C3P1	6.5689	6.61766	6.69067	6.64998	6.54024	6.63031	6.56851	6.5998	6.6958	6.62296	6.59087	6.57444	6.64868	6.63584	6.64367
C4A	7.19745	7.0123	7.161	7.26735	7.04955	7.26821	6.97774	7.11156	7.1255	7.04928	6.6788	7.17238	7.1819	7.1333	7.13596
C4BPA	6.1546	6.45886	6.38424	6.40748	6.43697	6.26965	6.40543	6.28597	6.44492	6.49802	6.35492	6.23791	6.4309	6.50193	6.46269
C4BPB	6.83471	6.79413	6.94647	6.93445	6.79349	6.65801	6.91418	6.86625	6.79099	6.7806	6.92246	6.72233	6.80232	6.78836	6.84921
C4orf17	6.28363	6.51798	6.44595	6.36132	6.28739	6.45358	6.54667	6.48429	6.39886	6.56873	6.49461	6.50748	6.46363	6.50494	6.4312
C4orf19	6.56522	6.72863	6.57659	6.53839	6.58445	6.69828	6.59097	6.64429	6.62039	6.57035	6.62072	6.68818	6.64171	6.68512	6.51432
C4orf22	6.68497	6.68812	6.59523	6.63179	6.86786	6.63582	6.74017	6.66231	6.85457	6.78964	6.96282	6.70295	6.80638	6.93378	6.73448
C4orf26	6.79718	6.66566	6.60413	6.48507	6.61216	6.39669	6.69719	6.72742	6.80051	6.6789	6.42901	6.67751	6.75554	6.57097	6.59782
C4orf32	7.31021	7.16917	7.11721	7.23622	7.30723	7.28817	7.34776	7.22993	7.2672	7.19691	7.10076	7.21886	7.28249	7.34029	7.11109
C4orf36	6.89783	6.84944	6.79127	6.72259	6.78403	6.84819	6.84891	6.91984	6.89511	6.80965	6.72758	6.96481	6.83351	6.91505	6.90883
C4orf45	6.49749	6.53518	6.44604	6.4736	6.40815	6.41549	6.42957	6.55221	6.34337	6.57327	5.98093	6.44011	6.46294	6.5914	6.49175
C4orf47	6.77787	6.59591	6.60722	6.5508	6.71648	6.54735	6.7645	6.68456	6.67628	6.78497	6.68339	6.65549	6.69755	6.76658	6.74033
C4orf48	12.1028	12.0745	12.421	12.2518	12.2555	11.9947	12.0734	12.1128	11.9923	11.9429	12.0435	12.102	12.2367	12.3333	12.2148
C4orf51	6.6582	6.44673	6.59961	6.58761	6.51577	6.53188	6.90234	6.65279	6.72548	6.67215	6.73728	6.67645	6.58629	6.83718	6.79186
C5	8.79627	8.59795	8.5748	8.65808	8.64735	8.80407	8.76321	8.72877	8.77114	8.77137	8.67876	8.73141	8.68942	8.74348	8.66685
C5AR2	6.54238	6.53554	6.57344	6.49332	6.52324	6.67052	6.60576	6.68718	6.52951	6.72316	6.54498	6.35134	6.56456	6.54286	6.51905
C5orf15	12.3035	12.2487	12.2179	12.3151	12.2446	12.2408	12.3541	12.335	12.221	12.2672	12.3064	12.228	12.4527	12.3991	12.3943
C5orf22	8.39685	8.49131	8.22969	8.36837	8.36452	8.31063	8.44025	8.3388	8.39383	8.57344	8.09248	8.15834	8.09849	8.0672	8.07212
C5orf24	9.34439	9.46794	9.37027	9.42708	9.4779	9.59598	9.42954	9.46541	9.45464	9.64946	9.51094	9.2448	9.19583	9.42585	9.31943
C5orf30	9.41315	9.32446	9.19994	9.25411	9.3581	9.20386	9.37179	9.39786	9.14581	9.48803	9.20827	9.16731	9.23876	9.34607	9.34338
C5orf34	8.06473	8.08872	8.07879	8.02919	8.11537	8.19551	8.15048	8.18959	8.09866	8.04782	8.07457	8.15445	8.09997	8.04693	8.14726
C5orf38	6.38	6.33292	6.35571	6.29217	6.28882	6.18617	6.41819	6.15606	6.35387	6.3077	6.44141	6.23052	6.275	6.43663	6.17831
C5orf42	6.9017	6.93793	6.72358	6.80701	6.92046	6.94834	6.95759	6.82801	6.70784	6.81191	6.99705	6.81131	6.88409	6.77608	6.6842
C5orf46	9.0564	9.18872	9.56267	9.27823	9.46827	9.33687	9.15915	9.5914	9.1515	9.46534	9.40738	9.17084	9.28605	9.04663	9.19508
C5orf49	6.65931	6.64013	7.03397	6.79351	6.80983	6.72345	6.64112	6.79397	6.7578	6.87653	6.77421	6.73977	6.46797	6.78263	6.78268
C5orf51	11.3876	11.5197	11.288	11.4866	11.4332	11.5346	11.4497	11.4886	11.4593	11.5926	11.4368	11.5555	11.4345	11.4151	11.4021
C5orf58	6.82828	6.66751	6.64841	6.73902	6.74468	6.84067	6.71212	6.78589	6.68695	6.76198	6.71372	6.61292	6.93139	6.80919	6.82103
C5orf60	6.52896	6.44373	6.58707	6.66169	6.56569	6.66886	6.71015	6.58528	6.63639	6.54173	6.49964	6.62413	6.4513	6.74113	6.63911
C5orf66-AS2	7.3532	7.20448	7.32221	7.33315	7.21768	7.07021	7.3074	7.28236	7.18324	7.22478	7.28421	7.16833	7.18309	7.20678	7.37879
C6	6.54949	6.78799	6.89455	6.71356	6.84441	6.76448	6.73522	6.66188	6.69996	6.88006	6.63438	6.83934	6.72937	6.68789	6.80387
C6orf1	7.25776	7.34205	7.28242	7.34378	7.30299	7.35319	7.25463	7.17353	7.28993	7.15072	7.27339	7.29493	7.35577	7.2952	7.25157
C6orf10	6.42289	6.26047	6.35782	6.43467	6.6095	6.46172	6.59084	6.2705	6.40451	6.38962	6.43548	6.45813	6.41953	6.30658	6.34896
C6orf106	8.67627	8.67483	8.84437	8.79317	8.85812	8.78985	8.724	8.64493	8.82628	8.5823	8.77049	8.8701	8.87802	8.87369	8.80979
C6orf118	6.87288	6.86788	6.7691	6.58618	6.82538	6.7005	6.66951	6.75534	6.68286	6.62741	6.61215	6.74777	6.75833	6.57621	6.57223
C6orf120	6.7327	6.75409	6.75177	6.85026	6.78579	6.70116	6.6195	6.81462	6.69406	6.96098	6.66333	6.66824	6.67902	6.57493	6.73774
C6orf132	6.85758	6.85322	6.83403	6.82694	6.87594	6.88772	6.95621	6.98169	6.83388	6.89457	6.94462	6.75964	6.94793	6.82678	6.96011
C6orf15	6.7251	6.50444	6.76285	6.81329	6.72215	6.7173	6.784	6.69364	6.60449	6.57028	6.67137	6.67662	6.82987	6.63364	6.91904
C6orf163	7.27502	7.13837	7.09345	7.1381	7.04367	7.17314	7.07406	7.13821	6.75447	7.15361	7.19726	7.11093	7.29005	6.91266	6.97759
C6orf183	6.61119	6.64598	6.71489	6.72966	6.57556	6.73088	6.74013	6.53895	6.83415	6.76594	6.5828	6.62008	6.58352	6.6542	6.50456
C6orf201	6.39313	6.55047	6.58303	6.58453	6.48589	6.51969	6.64218	6.60307	6.5015	6.68538	6.62476	6.6041	6.69061	6.55555	6.50299
C6orf203	7.22166	7.15182	7.30413	7.17654	7.10946	7.24961	7.27508	7.29305	7.24449	7.23473	7.33924	7.29932	7.13327	7.25924	7.43283
C6orf222	6.76097	6.90405	6.80331	6.83344	6.71197	6.90859	6.74779	6.78354	6.65707	6.87104	6.87661	6.93428	6.73659	6.67403	7.01333
C6orf223	6.67059	6.78161	6.7475	6.604	6.85109	6.77692	6.80286	6.87903	6.75745	6.79842	6.92761	6.78436	6.97619	6.56045	6.69531
C6orf226	8.87522	8.70069	8.88795	8.76314	8.78374	8.78403	8.80496	8.86513	8.81178	8.67128	8.71004	8.77217	8.86195	8.74123	8.76531
C6orf47	9.73798	9.80808	9.86196	9.9035	9.79963	9.78707	9.72906	9.64603	9.69503	9.70109	9.70102	9.73622	9.88126	9.85359	9.82765
C6orf48	13.0907	13.0833	12.9885	12.9694	13.0619	13.0457	13.0187	13.109	12.9924	12.9611	13.0719	13.0666	12.9975	13.0047	13.0494
C6orf52	7.48584	7.40154	7.34191	7.36596	7.50457	7.41049	7.42757	7.60016	7.40741	7.33709	7.41506	7.26688	7.59798	7.43723	7.49499
C6orf58	6.81855	6.85137	6.81322	6.71235	6.61893	6.77489	6.62686	6.69883	6.74492	6.67569	6.64079	6.63323	6.76726	6.88392	6.70912
C6orf62	8.68925	8.68984	8.56243	8.54516	8.76086	8.71747	8.56391	8.57603	8.75366	8.74993	8.70485	8.71936	8.54854	8.63275	8.67781
C6orf89	8.69585	8.7357	8.88295	8.83614	8.67361	8.7366	8.82253	8.76295	8.72256	8.63753	8.78411	8.90127	8.88271	8.79837	8.63179
C6orf99	6.55385	6.70014	6.52906	6.84802	6.54482	6.62968	6.67855	6.54814	6.64706	6.74928	6.5742	6.56178	6.75889	6.81851	6.60402
C7	6.64698	6.62016	6.53821	6.36338	6.61022	6.44751	6.63087	6.47995	6.53343	6.4757	6.34208	6.48387	6.46175	6.44779	6.41215
C7orf13	7.13028	7.27137	7.28107	7.24681	7.32456	7.18587	7.21064	7.43491	7.28416	7.32135	7.25165	7.25941	7.24708	7.13639	7.15329
C7orf25	10.2144	10.3333	10.1615	10.1303	10.3082	10.2064	10.3483	10.099	10.2621	10.1894	10.2452	10.1829	10.2402	10.2886	10.2597
C7orf26	10.1834	10.189	10.2619	10.1895	10.2848	10.1374	10.1434	10.2221	10.1958	10.0645	10.2878	10.1536	10.2731	10.2829	10.2929
C7orf33	6.48942	6.33791	6.33872	6.27434	6.40926	6.32221	6.54206	6.38887	6.25918	6.2954	6.40101	6.45355	6.1992	6.41263	6.22188
C7orf34	6.48652	6.49353	6.56639	6.65497	6.63	6.4364	6.69872	6.68855	6.67785	6.58168	6.57516	6.68978	6.79527	6.56948	6.51671
C7orf43	7.92121	8.15978	7.89223	7.96254	8.18268	8.14733	8.17336	7.95042	8.17051	8.01169	8.24872	8.15731	8.11052	8.06996	8.10136
C7orf49	8.14082	8.22564	8.09225	8.2971	8.06658	8.16649	8.19223	8.26481	7.87357	8.1913	8.10365	8.07081	7.85737	8.13465	8.11397
C7orf50	12.56	12.4215	12.5892	12.5996	12.5621	12.4493	12.4401	12.4877	12.4996	12.3954	12.5057	12.4412	12.5562	12.4521	12.5686
C7orf57	8.13196	7.90046	7.86535	8.05095	8.01231	7.92908	7.97563	7.89066	7.87158	8.11538	7.89266	8.02643	7.92744	7.87868	7.98871
C7orf61	7.31088	7.43899	7.3889	7.20075	7.57393	7.53537	7.48878	7.25383	7.45968	7.33952	7.4305	7.37989	7.2763	7.49471	7.24802
C7orf62	6.60059	6.49428	6.59695	6.37866	6.56995	6.66249	6.57784	6.45582	6.50324	6.62089	6.55126	6.66886	6.55916	6.42139	6.60691
C7orf65	6.90341	6.88145	6.86153	6.91664	6.96595	6.80123	6.61469	6.79928	6.84621	6.99313	6.81021	6.89091	6.7989	7.05868	6.75539
C7orf66	6.3271	6.46936	6.46657	6.49793	6.43224	6.50739	6.35199	6.43477	6.45914	6.41343	6.399	6.32108	6.32778	6.29672	6.4396
C7orf69	6.34517	6.28638	6.25529	6.25872	6.32651	6.34832	6.14645	6.65488	6.19704	6.33269	6.2686	6.22637	6.34756	6.28643	6.15925
C7orf72	6.51587	6.61387	6.60988	6.5306	6.67076	6.60173	6.57311	6.56413	6.55417	6.5554	6.66165	6.67776	6.65865	6.60936	6.64046
C7orf77	6.75633	6.63968	6.70891	6.67083	6.6454	6.65297	6.69222	6.54237	6.64212	6.7363	6.24749	6.53972	6.70133	6.76382	6.68999
C8A	6.27446	6.31296	6.41702	6.42029	6.27946	6.25619	6.39631	6.34756	6.41742	6.57013	6.35178	6.46949	6.34609	6.46381	6.53476
C8B	6.61128	6.72011	6.62369	6.80023	6.74229	6.71158	6.6837	6.68901	6.85848	6.75676	6.80466	6.63497	6.7835	6.69826	6.76625
[truncated: 17,311 more rows]

## Sheet: Supplementary Table 2
Supplementary Table 2. Differential gene expression for control compared with TMA treatment, as assessed using LIMMA
	logFC	AveExpr	t	P.Value	adj.P.Val	B	EntrezID	Synonyms	chromosome	map_location	description					Upregulated in TMA compared with control					Downregulated in TMA compared with control
ARL6IP5	0.316935	11.2576	7.34093	4.69841e-07	0.00907216	5.83584	10550	DERP11|GTRAP3-18|HSPC127|JWA|PRAF3|Yip6b|addicsin|hp22|jmx	3	3p14.1	ADP ribosylation factor like GTPase 6 interacting protein 5						logFC	EntrezID	description			logFC	EntrezID	description
LIN9	0.364731	8.37468	6.50923	2.59205e-06	0.025025	4.45307	286826	BARA|BARPsv|Lin-9|TGS|TGS1|TGS2	1	1q42.12	lin-9 DREAM MuvB core complex component					LIN9	0.364731	286826	lin-9 DREAM MuvB core complex component		SNX1	-0.195664	6642	sorting nexin 1
PFDN5	0.255646	11.6871	6.28877	4.13931e-06	0.026642	4.06659	5204	MM-1|MM1|PFD5	12	12q13.13	prefoldin subunit 5					LY96	0.350763	23643	lymphocyte antigen 96		CCDC146	-0.208494	57639	coiled-coil domain containing 146
SNORA22	-0.403034	7.03499	-6.13757	5.72672e-06	0.0276443	3.79683	677807	ACA22|SNORA22A	7	7q11.21	small nucleolar RNA, H/ACA box 22					SDHD	0.337635	6392	succinate dehydrogenase complex subunit D		DCAF8L2	-0.231969	347442	DDB1 and CUL4 associated factor 8 like 2
DMWD	-0.329767	9.35259	-5.5732	1.97169e-05	0.0543877	2.75751	1762	D19S593E|DMR-N9|DMRN9|gene59	19	19q13.32	dystrophia myotonica, WD repeat containing					ARL6IP5	0.316935	10550	ADP ribosylation factor like GTPase 6 interacting protein 5		MYH3	-0.234046	4621	myosin heavy chain 3
PARP14	-0.295672	11.4783	-5.65446	1.64642e-05	0.0543877	2.91017	54625	ARTD8|BAL2|PARP-14|pART8	3	3q21.1	poly(ADP-ribose) polymerase family member 14					MTMR6	0.299816	9107	myotubularin related protein 6		STX16	-0.268174	8675	syntaxin 16
SHROOM1	-0.552779	7.95584	-5.6127	1.80608e-05	0.0543877	2.83184	134549	APXL2	5	5q31.1	shroom family member 1					MICU2	0.298523	221154	mitochondrial calcium uptake 2		PARP14	-0.295672	54625	poly(ADP-ribose) polymerase family member 14
TEX30	0.286711	8.86129	5.49564	2.34357e-05	0.056565	2.61088	93081	C13orf27	13	13q33.1	testis expressed 30					SNX4	0.297629	8723	sorting nexin 4		DMWD	-0.329767	1762	dystrophia myotonica, WD repeat containing
C5orf22	0.272422	8.29309	5.25147	4.05399e-05	0.0675355	2.14378	55322	-	5	5p13.3	chromosome 5 open reading frame 22					PTTG3P	0.296075	26255	pituitary tumor-transforming 3, pseudogene		SNORA22	-0.403034	677807	small nucleolar RNA, H/ACA box 22
CHMP5	0.23155	10.1214	5.15584	5.03264e-05	0.0675355	1.95868	51510	C9orf83|CGI-34|HSPC177|PNAS-2|SNF7DC2|Vps60	9	9p13.3	charged multivesicular body protein 5					UQCRHL	0.295384	440567	ubiquinol-cytochrome c reductase hinge protein like		SCARNA3	-0.479114	677679	small Cajal body-specific RNA 3
PRKCQ	0.209427	7.10519	5.13962	5.22109e-05	0.0675355	1.92717	5588	PRKCT|nPKC-theta	10	10p15.1	protein kinase C theta					TEX30	0.286711	93081	testis expressed 30		SHROOM1	-0.552779	134549	shroom family member 1
PTTG3P	0.296075	10.2806	5.24468	4.11661e-05	0.0675355	2.13067	26255	PTTG3|rcPTTG1	8	8q13.1	pituitary tumor-transforming 3, pseudogene					RSL24D1	0.28647	51187	ribosomal L24 domain containing 1
RAB15	0.218409	7.41063	5.20402	4.51271e-05	0.0675355	2.05208	376267	-	14	14q23.3	RAB15, member RAS oncogene family					C5orf22	0.272422	55322	chromosome 5 open reading frame 22
RPL9	0.237441	10.2992	5.13748	5.24643e-05	0.0675355	1.92302	6133	L9|NPC-A-16	4	4p14	ribosomal protein L9					RUNDC3B	0.267576	154661	RUN domain containing 3B
SCARNA3	-0.479114	6.94958	-5.31672	3.49965e-05	0.0675355	2.2694	677679	HBI-100	1	1q25.1	small Cajal body-specific RNA 3					NOP58	0.264326	51602	NOP58 ribonucleoprotein
ITGB3BP	0.244284	8.10236	5.09512	5.77586e-05	0.067556	1.84055	23421	CENP-R|CENPR|HSU37139|NRIF3|TAP20	1	1p31.3	integrin subunit beta 3 binding protein					MCTS1	0.258413	28985	MCTS1, re-initiation and release factor
ORC3	0.241962	9.91688	5.08221	5.94775e-05	0.067556	1.81538	23595	LAT|LATHEO|ORC3L	6	6q15	origin recognition complex subunit 3					PFDN5	0.255646	5204	prefoldin subunit 5
CCDC146	-0.208494	7.14242	-5.00447	7.09877e-05	0.0747957	1.66338	57639	-	7	7q11.23	coiled-coil domain containing 146					NDUFA4	0.25311	4697	NDUFA4, mitochondrial complex associated
TMEM126B	0.247348	11.9552	4.98862	7.35987e-05	0.0747957	1.63232	55863	HT007	11	11q14.1	transmembrane protein 126B					NUP54	0.252969	53371	nucleoporin 54
LY96	0.350763	10.9129	4.9205	8.59818e-05	0.0781852	1.49845	23643	ESOP-1|MD-2|MD2|ly-96	8	8q21.11	lymphocyte antigen 96					TMEM126B	0.247348	55863	transmembrane protein 126B
MTMR6	0.299816	7.67965	4.88558	9.31306e-05	0.0781852	1.42962	9107	-	13	13q12.13	myotubularin related protein 6					ITGB3BP	0.244284	23421	integrin subunit beta 3 binding protein
RSL24D1	0.28647	12.0554	4.90439	8.92077e-05	0.0781852	1.46671	51187	C15orf15|HRP-L30-iso|L30|RLP24|RPL24|RPL24L|TVAS3	15	15q21.3	ribosomal L24 domain containing 1					GON7	0.24346	84520	GON7, KEOPS complex subunit homolog
SNX4	0.297629	9.04068	4.90543	8.89961e-05	0.0781852	1.46876	8723	ATG24B	3	3q21.2	sorting nexin 4					ORC3	0.241962	23595	origin recognition complex subunit 3
NOP58	0.264326	10.4438	4.83198	0.000105295	0.0847141	1.32373	51602	HSPC120|NOP5|NOP5/NOP58	2	2q33.1	NOP58 ribonucleoprotein					FUNDC1	0.239971	139341	FUN14 domain containing 1
SDHD	0.337635	8.97115	4.80373	0.000112341	0.0867679	1.26781	6392	CBT1|CII-4|CWS3|PGL|PGL1|QPs3|SDH4|cybS	11	11q23.1	succinate dehydrogenase complex subunit D					RPL9	0.237441	6133	ribosomal protein L9
FUNDC1	0.239971	9.08323	4.76688	0.000122258	0.08795	1.19475	139341	-	X	Xp11.3	FUN14 domain containing 1					SLC15A1	0.235462	6564	solute carrier family 15 member 1
MICU2	0.298523	9.96878	4.76431	0.000122981	0.08795	1.18965	221154	1110008L20Rik|EFHA1	13	13q12.11	mitochondrial calcium uptake 2					CHMP5	0.23155	51510	charged multivesicular body protein 5
CCIN	0.221649	6.98206	4.73019	0.000133013	0.0917264	1.12187	881	BTBD20|KBTBD14	9	9p13.3	calicin					FAM133B	0.223481	257415	family with sequence similarity 133 member B
FOXC1	0.190845	7.62785	4.69375	0.000144644	0.0963082	1.04936	2296	ARA|FKHL7|FREAC-3|FREAC3|IGDA|IHG1|IRID1|RIEG3	6	6p25.3	forkhead box C1					SEC16B	0.222966	89866	SEC16 homolog B, endoplasmic reticulum export factor
DCAF8L2	-0.231969	6.69363	-4.60006	0.000179498	0.0974395	0.862417	347442	WDR42C	X	Xp21.3	DDB1 and CUL4 associated factor 8 like 2					CCIN	0.221649	881	calicin
FAM133B	0.223481	7.56194	4.66771	0.00015358	0.0974395	0.997477	257415	-	7	7q21.2	family with sequence similarity 133 member B					RAB15	0.218409	376267	RAB15, member RAS oncogene family
GON7	0.24346	8.58345	4.50529	0.000223415	0.0974395	0.672604	84520	C14orf142|PNAS-127	14	14q32.12	GON7, KEOPS complex subunit homolog					NDUFB9	0.217318	4715	NADH:ubiquinone oxidoreductase subunit B9
HS1BP3	0.190721	9.17247	4.5487	0.000202089	0.0974395	0.759641	64342	ETM2|HS1-BP3	2	2p24.1	HCLS1 binding protein 3					KYAT3	0.214956	56267	kynurenine aminotransferase 3
KYAT3	0.214956	8.07245	4.60945	0.000175652	0.0974395	0.881185	56267	CCBL2|KAT3|KATIII	1	1p22.2	kynurenine aminotransferase 3					SH3BP5	0.213456	9467	SH3 domain binding protein 5
MCTS1	0.258413	6.96173	4.60131	0.000178979	0.0974395	0.864923	28985	MCT-1|MCT1	X	Xq24	MCTS1, re-initiation and release factor					ERGIC2	0.213188	51290	ERGIC and golgi 2
MYH3	-0.234046	7.58761	-4.48873	0.000232131	0.0974395	0.639384	4621	DA2A|DA2B|DA8|HEMHC|MYHC-EMB|MYHSE1|SMHCE	17	17p13.1	myosin heavy chain 3					PRKCQ	0.209427	5588	protein kinase C theta
NDUFA4	0.25311	11.8024	4.5723	0.000191375	0.0974395	0.80688	4697	CI-9k|CI-MLRQ|MLRQ	7	7p21.3	NDUFA4, mitochondrial complex associated					TDRD7	0.197697	23424	tudor domain containing 7
NDUFB9	0.217318	8.07536	4.51595	0.000217973	0.0974395	0.694001	4715	B22|CI-B22|LYRM3|UQOR22	8	8q24.13	NADH:ubiquinone oxidoreductase subunit B9					FOXC1	0.190845	2296	forkhead box C1
RUNDC3B	0.267576	8.58566	4.60497	0.000177478	0.0974395	0.872223	154661	RPIB9|RPIP9	7	7q21.12	RUN domain containing 3B					HS1BP3	0.190721	64342	HCLS1 binding protein 3
SEC16B	0.222966	6.78104	4.51404	0.000218941	0.0974395	0.69016	89866	LZTR2|PGPR-p117|RGPR|SEC16S	1	1q25.2	SEC16 homolog B, endoplasmic reticulum export factor					ATP5L	0.157753	10632	ATP synthase, H+ transporting, mitochondrial Fo complex subunit G
SH3BP5	0.213456	6.93947	4.62514	0.00016941	0.0974395	0.912532	9467	SAB|SH3BP-5	3	3p25.1	SH3 domain binding protein 5
SLC15A1	0.235462	6.5737	4.49333	0.000229677	0.0974395	0.64861	6564	HPECT1|HPEPT1|PEPT1	13	13q32.2-q32.3	solute carrier family 15 member 1
SNX1	-0.195664	9.08206	-4.52482	0.000213552	0.0974395	0.711783	6642	HsT17379|VPS5	15	15q22.31	sorting nexin 1
STX16	-0.268174	11.8633	-4.55335	0.000199933	0.0974395	0.768943	8675	SYN16	20	20q13.32	syntaxin 16
TDRD7	0.197697	9.86062	4.5106	0.000220686	0.0974395	0.68327	23424	CATC4|PCTAIRE2BP|TRAP	9	9q22.33	tudor domain containing 7
UQCRHL	0.295384	10.6497	4.49616	0.00022818	0.0974395	0.654285	440567	-	1	1p36.21	ubiquinol-cytochrome c reductase hinge protein like
ATP5L	0.157753	10.9586	4.47064	0.000242051	0.098525	0.603053	10632	ATP5JG	11	11q23.3	ATP synthase, H+ transporting, mitochondrial Fo complex subunit G
ERGIC2	0.213188	7.04979	4.45958	0.000248327	0.098525	0.580826	51290	CDA14|Erv41|PTX1|cd002	12	12p11.22	ERGIC and golgi 2
NUP54	0.252969	7.92881	4.45663	0.000250025	0.098525	0.574908	53371	-	4	4q21.1	nucleoporin 54
ATP1B3	0.230319	10.6147	4.33276	0.000333107	0.111574	0.325532	483	ATPB-3|CD298	3	3q23	ATPase Na+/K+ transporting subunit beta 3
ATP5F1	0.186145	11.4739	4.34847	0.000321196	0.111574	0.357202	515	PIG47	1	1p13.2	ATP synthase, H+ transporting, mitochondrial Fo complex subunit B1
CAPG	0.205325	7.84333	4.28893	0.000368747	0.111574	0.237089	822	AFCP|HEL-S-66|MCP	2	2p11.2	capping actin protein, gelsolin like
COX14	0.240055	8.93378	4.29257	0.000365643	0.111574	0.244446	84987	C12orf62|PCAG1	12	12q13.12	COX14, cytochrome c oxidase assembly factor
GPX8	0.29727	9.99564	4.29637	0.000362442	0.111574	0.252098	493869	EPLA847|GPx-8|GSHPx-8|UNQ847	5	5q11.2	glutathione peroxidase 8 (putative)
GUSBP2	-0.194188	6.71477	-4.32003	0.000343084	0.111574	0.299859	387036	GUSBL1|GUSBP4|SMA3-L|SMAC3L|SMAC3L2|b55C20.1|bA239L20.1|bA239L20.5|bGLU-Lp	6	6p22.2	glucuronidase, beta pseudogene 2
MAPK8IP3	-0.205788	8.10673	-4.29265	0.000365578	0.111574	0.244602	23162	JIP-3|JIP3|JSAP1|SYD2|syd	16	16p13.3	mitogen-activated protein kinase 8 interacting protein 3
MIR573	-0.182316	6.70946	-4.34507	0.000323735	0.111574	0.350356	693158	MIRN573|hsa-mir-573|mir-573	4	4p15.2	microRNA 573
MRPL13	0.305931	10.9766	4.34952	0.000320418	0.111574	0.359313	28998	L13|L13A|L13mt|RPL13|RPML13	8	8q24.12	mitochondrial ribosomal protein L13
MTDH	0.201721	9.29479	4.28676	0.000370609	0.111574	0.232706	92140	3D3|AEG-1|AEG1|LYRIC|LYRIC/3D3	8	8q22.1	metadherin
NPIPB13	-0.34543	11.1913	-4.28269	0.000374123	0.111574	0.224494	613037	-	16	16p11.2	nuclear pore complex interacting protein family, member B13
RSF1	0.200092	7.3862	4.281	0.000375594	0.111574	0.221077	51773	HBXAP|RSF-1|XAP8|p325	11	11q14.1	remodeling and spacing factor 1
RUSC1	-0.166787	12.1674	-4.33458	0.00033171	0.111574	0.329187	23623	NESCA	1	1q22	RUN and SH3 domain containing 1
TCEAL8	0.169228	7.99741	4.36735	0.000307448	0.111574	0.395244	90843	WEX3	X	Xq22.1	transcription elongation factor A like 8
TRA2B	0.2441	9.90231	4.34524	0.000323609	0.111574	0.350694	6434	Htra2-beta|PPP1R156|SFRS10|SRFS10|TRA2-BETA|TRAN2B	3	3q27.2	transformer 2 beta homolog (Drosophila)
ZNF273	0.198362	6.51034	4.3901	0.000291662	0.111574	0.441071	10793	HZF9	7	7q11.21	zinc finger protein 273
LENEP	0.21333	6.47961	4.26769	0.000387372	0.11333	0.194201	55891	LEP503	1	1q21.3	lens epithelial protein
ABL2	-0.274574	7.55756	-4.20661	0.000446359	0.114376	0.0707778	27	ABLL|ARG	1	1q25.2	ABL proto-oncogene 2, non-receptor tyrosine kinase
ACER3	-0.313645	9.53957	-4.11896	0.000547107	0.114376	-0.106569	55331	APHC|PHCA	11	11q13.5	alkaline ceramidase 3
BEX1	0.159624	9.82095	4.22372	0.000428985	0.114376	0.105355	55859	BEX2|HBEX2|HGR74-h	X	Xq22.1|Xq22	brain expressed X-linked 1
C11orf94	-0.211174	6.65791	-4.11896	0.000547105	0.114376	-0.106566	143678	-	11	11p11.2	chromosome 11 open reading frame 94
CHKA	-0.154811	9.78905	-4.21042	0.00044243	0.114376	0.0784774	1119	CHK|CK|CKI|EK	11	11q13.2	choline kinase alpha
DNER	0.230716	9.53422	4.11139	0.000556806	0.114376	-0.121888	92737	UNQ26|bet	2	2q36.3	delta/notch like EGF repeat containing
DYNLT3	0.242161	7.51425	4.2355	0.000417416	0.114376	0.129165	6990	RP3|TCTE1L|TCTEX1L	X	Xp11.4	dynein light chain Tctex-type 3
EFNA3	-0.234735	6.66313	-4.1411	0.000519684	0.114376	-0.0617467	1944	EFL2|EPLG3|Ehk1-L|LERK3	1	1q21.3	ephrin A3
F2RL1	0.2366	7.69851	4.11786	0.000548507	0.114376	-0.108797	2150	GPR11|PAR2	5	5q13.3	F2R like trypsin receptor 1
GEMIN2	0.168993	9.53334	4.1952	0.000458339	0.114376	0.047706	8487	SIP1|SIP1-delta	14	14q21.1	gem nuclear organelle associated protein 2
GRPEL1	0.195593	9.32961	4.25414	0.000399741	0.114376	0.166838	80273	GrpE|HMGE|mt-GrpE__1	4	4p16.1	GrpE like 1, mitochondrial
KLK12	0.155801	6.52153	4.13741	0.000524162	0.114376	-0.069225	43849	KLK-L5|KLKL5	19	19q13.41	kallikrein related peptidase 12
LINC00493	0.181451	9.73263	4.22437	0.000428336	0.114376	0.106675	388789	-	20	20p11.23	long intergenic non-protein coding RNA 493
MBD3L3	-0.202443	6.68624	-4.12432	0.000540338	0.114376	-0.0957174	653657	-	19	19p13.2	methyl-CpG binding domain protein 3 like 3
MRPL50	0.264772	10.0832	4.21136	0.000441472	0.114376	0.0803657	54534	MRP-L50	9	9q31.1	mitochondrial ribosomal protein L50
NOL11	0.196785	10.7846	4.14544	0.000514482	0.114376	-0.0529796	25926	-	17	17q24.2	nucleolar protein 11
PCTP	0.178396	8.2166	4.23088	0.000421911	0.114376	0.119837	58488	PC-TP|STARD2	17	17q22	phosphatidylcholine transfer protein
POU6F2	0.191454	6.75054	4.13749	0.000524063	0.114376	-0.0690604	11281	RPF-1|WT5|WTSL	7	7p14.1	POU class 6 homeobox 2
PPP1R3B	0.170079	7.10488	4.24707	0.000406352	0.114376	0.152556	79660	GL|PPP1R4|PTG	8	8p23.1	protein phosphatase 1 regulatory subunit 3B
SPRY2	0.236283	9.11724	4.13573	0.000526213	0.114376	-0.0726281	10253	IGAN3|hSPRY2	13	13q31.1	sprouty RTK signaling antagonist 2
TAF7	0.213115	9.50766	4.17868	0.000476266	0.114376	0.0142801	6879	TAF2F|TAFII55	5	5q31.3	TATA-box binding protein associated factor 7
TBCC	0.215147	9.62639	4.14909	0.000510131	0.114376	-0.0455778	6903	CFC	6	6p21.1	tubulin folding cofactor C
TMEM183A	0.234731	10.5769	4.11832	0.000547928	0.114376	-0.107877	92703	C1orf37	1	1q32.1	transmembrane protein 183A
TREM2	0.184489	6.97498	4.11511	0.00055202	0.114376	-0.114363	54209	TREM-2|Trem2a|Trem2b|Trem2c	6	6p21.1	triggering receptor expressed on myeloid cells 2
VPS37A	0.21955	7.85129	4.13757	0.000523968	0.114376	-0.0689016	137492	HCRP1|PQBP2|SPG53	8	8p22	VPS37A, ESCRT-I subunit
YAP1	0.342331	8.77818	4.19818	0.000455185	0.114376	0.0537211	10413	COB1|YAP|YAP2|YAP65|YKI	11	11q22.1	Yes associated protein 1
ZNF12	0.228396	7.01043	4.12335	0.000541564	0.114376	-0.0976924	7559	GIOT-3|HZF11|KOX3|ZNF325	7	7p22.1	zinc finger protein 12
ZNF740	-0.265977	7.38443	-4.11384	0.000553658	0.114376	-0.116946	283337	Zfp740	12	12q13.13	zinc finger protein 740
CCNB1	0.261202	8.50712	4.07746	0.000602467	0.11454	-0.190606	891	CCNB	5	5q13.2	cyclin B1
ENO2	-0.185461	11.0845	-4.10355	0.000567046	0.11454	-0.137776	2026	HEL-S-279|NSE	12	12p13.31	enolase 2
MPC2	0.164158	11.3615	4.09284	0.000581326	0.11454	-0.159459	25874	BRP44	1	1q24.2	mitochondrial pyruvate carrier 2
POM121	-0.347026	6.99433	-4.08255	0.00059539	0.11454	-0.180303	9883	P145|POM121A	7	7q11.23	POM121 transmembrane nucleoporin
SAR1B	0.223308	9.40234	4.08744	0.000588661	0.11454	-0.170392	51128	ANDD|CMRD|GTBPB|SARA2	5	5q31.1	secretion associated Ras related GTPase 1B
SRRM2	-0.192939	11.8977	-4.07141	0.000610992	0.11454	-0.202858	23524	300-KD|CWF21|Cwc21|HSPC075|SRL300|SRm300	16	16p13.3	serine/arginine repetitive matrix 2
STX8	0.19872	9.6825	4.07329	0.000608331	0.11454	-0.199053	9482	CARB	17	17p13.1	syntaxin 8
TCN1	-0.203388	6.30526	-4.07174	0.000610522	0.11454	-0.202188	6947	HC|TC-1|TC1|TCI	11	11q12.1	transcobalamin 1
TRMT10C	0.30369	7.27879	4.09198	0.000582481	0.11454	-0.161191	54931	COXPD30|HNYA|MRPP1|RG9MTD1	3	3q12.3	tRNA methyltransferase 10C, mitochondrial RNase P subunit
SEC61B	0.263548	11.2863	4.06717	0.000617043	0.114562	-0.211452	10952	-	9	9q22.33	Sec61 translocon beta subunit
DGCR8	-0.170412	8.97427	-4.06289	0.000623203	0.114604	-0.220115	54487	C22orf12|DGCRK6|Gy1|pasha	22	22q11.21	DGCR8, microprocessor complex subunit
BRICD5	-0.271643	8.20757	-4.03161	0.000670163	0.117961	-0.283477	283870	C16orf79	16	16p13.3	BRICHOS domain containing 5
CCDC84	-0.35321	9.0061	-4.01121	0.000702673	0.117961	-0.324797	338657	DLNB14	11	11q23.3	coiled-coil domain containing 84
CCDC93	-0.192531	10.8586	-4.01753	0.000692441	0.117961	-0.312001	54520	-	2	2q14.1	coiled-coil domain containing 93
DUT	0.152411	8.81537	4.01629	0.00069444	0.117961	-0.314517	1854	dUTPase	15	15q21.1	deoxyuridine triphosphatase
KPNA2	0.199367	8.84068	4.00756	0.00070866	0.117961	-0.332199	3838	IPOA1|QIP2|RCH1|SRP1-alpha|SRP1alpha	17	17q24.2	karyopherin subunit alpha 2
LDHB	0.188631	10.471	4.0369	0.000661975	0.117961	-0.272754	3945	HEL-S-281|LDH-B|LDH-H|LDHBD|TRG-5	12	12p12.1	lactate dehydrogenase B
NEIL1	-0.254078	7.53998	-4.0355	0.000664136	0.117961	-0.275596	79661	FPG1|NEI1|hFPG1	15	15q24.2	nei like DNA glycosylase 1
POLQ	-0.229682	10.8963	-4.02531	0.000680045	0.117961	-0.296244	10721	PRO0327	3	3q13.33	DNA polymerase theta
TAOK1	0.883009	10.1211	4.0128	0.000700091	0.117961	-0.321587	57551	KFC-B|MAP3K16|MARKK|PSK-2|PSK2|TAO1|hKFC-B|hTAOK1	17	17q11.2	TAO kinase 1
TRHDE	-0.218703	6.52494	-4.02167	0.000685819	0.117961	-0.30362	29953	PAP-II|PGPEP2|TRH-DE	12	12q21.1	thyrotropin releasing hormone degrading enzyme
ZBTB17	0.182073	8.50469	4.02914	0.000674011	0.117961	-0.288471	7709	MIZ-1|ZNF151|ZNF60|pHZ-67	1	1p36.13	zinc finger and BTB domain containing 17
RPL23	0.289762	9.36961	4.00377	0.000714924	0.117987	-0.339876	9349	L23|rpL17	17	17q12	ribosomal protein L23
RBM33	-0.167208	8.31352	-3.99861	0.000723553	0.118399	-0.350343	155435	PRR8	7	7q36.3	RNA binding motif protein 33
WDR27	-0.186373	8.10683	-3.9919	0.000734906	0.119246	-0.363925	253769	-	6	6q27	WD repeat domain 27
RPA3	0.204389	12.1196	3.97972	0.000755995	0.121646	-0.38861	6119	REPA3|RP-A p14	7	7p21.3	replication protein A3
CKS2	0.21715	11.6543	3.96863	0.000775715	0.122283	-0.411078	1164	CKSHS2	9	9q22.2	CDC28 protein kinase regulatory subunit 2
EFNB3	-0.217485	6.66333	-3.96674	0.000779117	0.122283	-0.414896	1949	EFL6|EPLG8|LERK8	17	17p13.1	ephrin B3
RAB20	0.201334	6.85531	3.96335	0.000785287	0.122283	-0.421779	55647	-	13	13q34	RAB20, member RAS oncogene family
TFB2M	0.177337	9.40022	3.97082	0.000771774	0.122283	-0.406633	64216	Hkp1|mtTFB2	1	1q44	transcription factor B2, mitochondrial
CCAR1	0.196409	6.70553	3.95541	0.000799903	0.123024	-0.43787	55749	-	10	10q21.3	cell division cycle and apoptosis regulator 1
CLK2	-0.155001	9.21861	-3.93516	0.000838393	0.123024	-0.478881	1196	-	1	1q22	CDC like kinase 2
KRT82	0.212759	6.46479	3.93418	0.000840305	0.123024	-0.480869	3888	HB2|Hb-2|KRTHB2	12	12q13.13	keratin 82
METTL5	0.186651	11.0842	3.92898	0.000850518	0.123024	-0.491412	29081	HSPC133	2	2q31.1	methyltransferase like 5
MIR449B	0.208383	6.63734	3.93472	0.00083925	0.123024	-0.479772	693123	MIRN449B|mir-449b	5	5q11.2	microRNA 449b
NUAK2	-0.166003	9.03095	-3.92938	0.000849721	0.123024	-0.490593	81788	SNARK	1	1q32.1	NUAK family kinase 2
PAPOLA	0.225453	9.88967	3.93574	0.000837275	0.123024	-0.477716	10914	PAP	14	14q32.2	poly(A) polymerase alpha
REC8	-0.277561	8.76543	-3.92734	0.000853761	0.123024	-0.494733	9985	HR21spB|REC8L1|Rec8p	14	14q12	REC8 meiotic recombination protein
SHANK3	-0.256477	11.0634	-3.93887	0.000831204	0.123024	-0.471366	85358	DEL22q13.3|PROSAP2|PSAP2|SCZD15|SPANK-2	22	22q13.33	SH3 and multiple ankyrin repeat domains 3
STK36	-0.19137	10.7024	-3.9495	0.000810944	0.123024	-0.449832	27148	FU	2	2q35	serine/threonine kinase 36
OSTC	0.190043	9.63547	3.9235	0.000861408	0.123207	-0.502514	58505	DC2	4	4q25	oligosaccharyltransferase complex non-catalytic subunit
ARL15	-0.141136	6.93794	-3.91039	0.000888027	0.12346	-0.529075	54622	ARFRP2	5	5q11.2	ADP ribosylation factor like GTPase 15
PRKD1	0.235972	8.64388	3.91117	0.000886413	0.12346	-0.527487	5587	PKC-MU|PKCM|PKD|PRKCM	14	14q12	protein kinase D1
TARS	0.229975	9.37953	3.91004	0.000888756	0.12346	-0.529792	6897	ThrRS	5	5p13.3	threonyl-tRNA synthetase
VBP1	0.177699	11.2243	3.91872	0.000871024	0.12346	-0.512202	7411	HIBBJ46|PFD3|PFDN3|VBP-1	X	Xq28	VHL binding protein 1
MGMT	0.198948	8.92644	3.90278	0.000903859	0.124662	-0.544498	4255	-	10	10q26.3	O-6-methylguanine-DNA methyltransferase
EFNA1	0.161605	9.65596	3.89709	0.000915873	0.125405	-0.556022	1942	B61|ECKLG|EFL1|EPLG1|LERK-1|LERK1|TNFAIP4	1	1q22	ephrin A1
OSBPL7	-0.228232	8.24845	-3.88982	0.000931444	0.125405	-0.570736	114881	ORP7	17	17q21.32	oxysterol binding protein like 7
RPN2	0.268705	9.59958	3.88808	0.00093523	0.125405	-0.574277	6185	RIBIIR|RPN-II|RPNII|SWP1	20	20q11.23	ribophorin II
RPS23	0.308894	10.1725	3.89281	0.000925004	0.125405	-0.564681	6228	S23	5	5q14.2	ribosomal protein S23
GNRH1	-0.204791	8.62242	-3.87549	0.000962959	0.126328	-0.599779	2796	GNRH|GRH|LHRH|LNRH	8	8p21.2	gonadotropin releasing hormone 1
SCARNA16	-0.21378	7.67628	-3.8807	0.000951372	0.126328	-0.589213	677781	ACA47	17	17q25.2	small Cajal body-specific RNA 16
SLC25A29	-0.193978	8.49126	-3.87407	0.000966134	0.126328	-0.602652	123096	C14orf69|CACL|ORNT3	14	14q32.2	solute carrier family 25 member 29
TMEM14B	0.20245	9.73852	3.87311	0.000968284	0.126328	-0.604593	81853	-	6	6p24.2	transmembrane protein 14B
LTB4R	-0.356955	8.57283	-3.8701	0.000975074	0.12636	-0.610693	1241	BLT1|BLTR|CMKRL1|GPR16|LTB4R1|LTBR1|P2RY7|P2Y7	14	14q12	leukotriene B4 receptor
VWCE	-0.209572	9.2967	-3.86174	0.00099417	0.127976	-0.627621	220001	URG11|VWC1	11	11q12.2	von Willebrand factor C and EGF domains
SMA4	-0.334422	7.13622	-3.85408	0.00101199	0.129407	-0.643127	11039	SMA3|b55C20.2	5	5q13.2	glucuronidase beta pseudogene
SNRNP27	0.177617	9.99816	3.85103	0.00101918	0.12947	-0.649311	11017	27K|RY1	2	2p13.3	small nuclear ribonucleoprotein U4/U6.U5 subunit 27
ARPC5	0.301046	10.5209	3.83704	0.00105279	0.130751	-0.677631	10092	ARC16|dJ127C7.3|p16-Arc	1	1q25.3	actin related protein 2/3 complex subunit 5
CITED2	0.19087	9.74223	3.83559	0.00105636	0.130751	-0.680582	10370	ASD8|MRG-1|MRG1|P35SRJ|VSD2	6	6q24.1	Cbp/p300 interacting transactivator with Glu/Asp rich carboxy-terminal domain 2
FAM104A	0.190585	9.00041	3.84387	0.00103624	0.130751	-0.663803	84923	-	17	17q25.1	family with sequence similarity 104 member A
FBXO8	0.187333	9.08939	3.84049	0.00104441	0.130751	-0.670653	26269	DC10|FBS|FBX8	4	4q34.1	F-box protein 8
CDK10	-0.212389	9.52036	-3.83098	0.00106769	0.131247	-0.689898	8558	PISSLRE	16	16q24.3	cyclin dependent kinase 10
WDR88	-0.224157	6.72834	-3.82846	0.00107396	0.131247	-0.695009	126248	PQWD	19	19q13.11	WD repeat domain 88
HN1	0.165699	9.01853	3.82314	0.0010873	0.132042	-0.705785	51155	ARM2|HN1A	17	17q25.1	hematological and neurological expressed 1
C1GALT1C1	0.184242	9.19847	3.81972	0.00109596	0.132261	-0.712708	29071	C1GALT2|C38H2-L1|COSMC|HSPC067|MST143|TNPS	X	Xq24	C1GALT1 specific chaperone 1
AGAP6	-0.292105	9.45434	-3.79654	0.00115646	0.132417	-0.75962	414189	AGAP-6|CTGLF3|bA324H6.1	10	10q11.23	ArfGAP with GTPase domain, ankyrin repeat and PH domain 6
DENR	0.238275	10.821	3.81021	0.00112038	0.132417	-0.731951	8562	DRP|DRP1|SMAP-3	12	12q24.31	density regulated re-initiation and release factor
LGALSL	0.195454	8.07291	3.8098	0.00112146	0.132417	-0.732791	29094	GRP|HSPC159	2	2p14	galectin like
MAP1LC3B	0.17474	10.4496	3.8076	0.00112718	0.132417	-0.737233	81631	ATG8F|LC3B|MAP1A/1BLC3|MAP1LC3B-a	16	16q24.2	microtubule associated protein 1 light chain 3 beta
MTX2	0.144782	8.26187	3.7956	0.00115899	0.132417	-0.761521	10651	-	2	2q31.1	metaxin 2
NID1	-0.289839	9.2644	-3.79985	0.00114763	0.132417	-0.752928	4811	NID	1	1q42.3	nidogen 1
PSMA2	0.204965	8.67059	3.79307	0.00116582	0.132417	-0.766654	5683	HC3|MU|PMSA2|PSC2	7	7p14.1	proteasome subunit alpha 2
SGSM3	-0.197154	8.86558	-3.79578	0.00115852	0.132417	-0.76117	27352	CIP85|MAP|RABGAP5|RUSC3|RUTBC3|RabGAP-5|rabGAPLP	22	22q13.1	small G protein signaling modulator 3
TRIM40	-0.206947	6.74655	-3.79473	0.00116134	0.132417	-0.763295	135644	RNF35	6	6p22.1	tripartite motif containing 40
WDR90	-0.188261	7.96161	-3.80614	0.001131	0.132417	-0.740185	197335	C16orf15|C16orf16|C16orf17|C16orf18|C16orf19	16	16p13.3	WD repeat domain 90
MAN2C1	-0.216989	8.94314	-3.78739	0.00118127	0.133387	-0.778148	4123	MAN6A8|MANA|MANA1	15	15q24.2	mannosidase alpha class 2C member 1
C2CD5	0.205146	10.8286	3.77711	0.00120973	0.135807	-0.798933	9847	CDP138|KIAA0528	12	12p12.1	C2 calcium dependent domain containing 5
AGO2	-0.188675	10.7806	-3.77117	0.00122651	0.136107	-0.810952	27161	EIF2C2|Q10	8	8q24.3	argonaute 2, RISC catalytic component
GINS4	-0.7674	8.36277	-3.77303	0.00122125	0.136107	-0.807201	84296	SLD5	8	8p11.21	GINS complex subunit 4
STARD3	-0.152395	9.10013	-3.76657	0.00123964	0.136779	-0.820254	10948	CAB1|MLN64|es64	17	17q12	StAR related lipid transfer domain containing 3
SEC11C	0.19885	9.79795	3.76406	0.00124689	0.136796	-0.825338	90701	SEC11L3|SPC21|SPCS4C	18	18q21.32	SEC11 homolog C, signal peptidase complex subunit
C1QTNF7	-0.166084	6.67899	-3.75301	0.00127923	0.138998	-0.847697	114905	CTRP7|ZACRP7	4	4p15.32	C1q and tumor necrosis factor related protein 7
CRTC1	-0.208542	6.94966	-3.75032	0.00128723	0.138998	-0.853135	23373	MECT1|TORC-1|TORC1|WAMTP1	19	19p13.11	CREB regulated transcription coactivator 1
HNRNPLL	0.264486	7.56362	3.74987	0.00128855	0.138998	-0.854035	92906	HNRPLL|SRRF	2	2p22.1	heterogeneous nuclear ribonucleoprotein L like
PDE4A	0.174399	7.24665	3.73973	0.00131919	0.141513	-0.874548	5141	DPDE2|PDE4|PDE46	19	19p13.2	phosphodiesterase 4A
FANCI	0.209217	8.19383	3.73612	0.00133025	0.141903	-0.881836	55215	KIAA1794	15	15q26.1	Fanconi anemia complementation group I
PMAIP1	0.237681	7.65083	3.73377	0.00133752	0.141903	-0.886596	5366	APR|NOXA	18	18q21.32	phorbol-12-myristate-13-acetate-induced protein 1
KIFC2	-0.272255	9.21962	-3.72594	0.00136201	0.143711	-0.902432	90990	-	8	8q24.3	kinesin family member C2
CENPW	0.174673	8.45056	3.70899	0.0014165	0.148648	-0.936678	387103	C6orf173|CENP-W|CUG2	6	6q22.32	centromere protein W
UGT1A1	-0.164543	6.49026	-3.70484	0.00143018	0.149272	-0.945065	54658	BILIQTL1|GNT1|HUG-BR1|UDPGT|UDPGT 1-1|UGT1|UGT1A	2	2q37.1	UDP glucuronosyltransferase family 1 member A1
LSM6	0.172768	6.99604	3.70175	0.00144046	0.149537	-0.951316	11157	YDR378C	4	4q31.22	LSM6 homolog, U6 small nuclear RNA and mRNA degradation associated
PABPC1L	-0.421406	10.9134	-3.69458	0.00146454	0.151223	-0.965789	80336	C20orf119|EPAB|PABPC1L1|dJ1069P2.3	20	20q13.12	poly(A) binding protein cytoplasmic 1 like
GLOD4	0.193394	9.74217	3.68558	0.00149535	0.152846	-0.983964	51031	C17orf25|CGI-150|HC71	17	17p13.3	glyoxalase domain containing 4
UQCC1	0.166791	8.89989	3.68537	0.00149609	0.152846	-0.984394	55245	BFZB|C20orf44|CBP3|UQCC	20	20q11.22	ubiquinol-cytochrome c reductase complex assembly factor 1
C10orf88	0.199436	7.08084	3.6765	0.0015271	0.153828	-1.0023	80007	-	10	10q26.13	chromosome 10 open reading frame 88
CHML	0.21086	7.21929	3.66125	0.00158192	0.153828	-1.03309	1122	REP2	1	1q43	CHM like, Rab escort protein 2
DAAM2	-0.159444	9.62469	-3.66251	0.00157733	0.153828	-1.03055	23500	dJ90A20A.1	6	6p21.2	dishevelled associated activator of morphogenesis 2
DLD	0.211795	8.79499	3.6599	0.00158687	0.153828	-1.03581	1738	DLDD|DLDH|E3|GCSL|LAD|PHE3	7	7q31.1	dihydrolipoamide dehydrogenase
LRRC52	-0.195018	6.53949	-3.67048	0.00154852	0.153828	-1.01446	440699	-	1	1q24.1	leucine rich repeat containing 52
OXR1	0.284392	11.048	3.66477	0.0015691	0.153828	-1.02598	55074	Nbla00307|TLDC3	8	8q23.1	oxidation resistance 1
PLPP4	-0.155092	7.17145	-3.67635	0.00152763	0.153828	-1.0026	196051	DPPL2|PPAPDC1|PPAPDC1A	10	10q26.12	phospholipid phosphatase 4
SHROOM4	-0.22395	7.16578	-3.66371	0.00157296	0.153828	-1.02813	57477	SHAP	X	Xp11.22	shroom family member 4
SNORA61	-0.305832	10.1251	-3.65924	0.0015893	0.153828	-1.03715	677838	ACA61	1	1p35.3	small nucleolar RNA, H/ACA box 61
TMEM260	0.200032	6.99036	3.65815	0.00159333	0.153828	-1.03936	54916	C14orf101	14	14q22.3	transmembrane protein 260
VRK1	0.175289	9.41965	3.67014	0.00154974	0.153828	-1.01515	7443	PCH1|PCH1A	14	14q32.2	vaccinia related kinase 1
MLLT6	-0.164906	10.1786	-3.65206	0.00161592	0.155232	-1.05165	4302	AF17	17	17q12	MLLT6, PHD finger domain containing
FAM171A1	-0.156316	10.6271	-3.64379	0.0016471	0.156669	-1.06833	221061	C10orf38	10	10p13	family with sequence similarity 171 member A1
HCN3	-0.190696	8.78606	-3.64428	0.00164522	0.156669	-1.06733	57657	-	1	1q22	hyperpolarization activated cyclic nucleotide gated potassium channel 3
AIG1	0.167644	8.26715	3.60413	0.00180516	0.156751	-1.1483	51390	AIG-1|dJ95L4.1	6	6q24.2	androgen induced 1
ARV1	0.161275	9.88004	3.59601	0.0018393	0.156751	-1.16465	64801	EIEE38	1	1q42.2	ARV1 homolog, fatty acid homeostasis modulator
BET1	0.235834	8.1938	3.60708	0.00179289	0.156751	-1.14235	10282	HBET1	7	7q21.3	Bet1 golgi vesicular membrane trafficking protein
CORO6	-0.185735	7.70693	-3.59009	0.00186463	0.156751	-1.17658	84940	-	17	17q11.2	coronin 6
CRBN	0.18228	9.96866	3.60017	0.00182172	0.156751	-1.15627	51185	MRT2|MRT2A	3	3p26.2	cereblon
CTSV	0.161186	9.67467	3.59454	0.00184557	0.156751	-1.16762	1515	CATL2|CTSL2|CTSU	9	9q22.33	cathepsin V
DDX50	0.187925	9.9079	3.6051	0.00180111	0.156751	-1.14634	79009	GU2|GUB|RH-II/GuB|mcdrh	10	10q22.1	DExD-box helicase 50
DENND3	-0.155283	9.92836	-3.61996	0.00174035	0.156751	-1.11639	22898	-	8	8q24.3	DENN domain containing 3
ETFRF1	0.266677	9.23963	3.63944	0.00166375	0.156751	-1.07711	144363	LYRM5	12	12p12.1	electron transfer flavoprotein regulatory factor 1
FAM134C	-0.159191	7.87956	-3.62532	0.00171894	0.156751	-1.10559	162427	-	17	17q21.2	family with sequence similarity 134 member C
FKBP3	0.177478	8.00217	3.6309	0.00169692	0.156751	-1.09434	2287	FKBP-25|FKBP-3|FKBP25|PPIase	14	14q21.2	FK506 binding protein 3
FNBP4	-0.223358	11.6604	-3.59447	0.00184588	0.156751	-1.16777	23360	FBP30	11	11p11.2	formin binding protein 4
HIF1A	0.153387	7.99168	3.5895	0.00186714	0.156751	-1.17776	3091	HIF-1-alpha|HIF-1A|HIF-1alpha|HIF1|HIF1-ALPHA|MOP1|PASD8|bHLHe78	14	14q23.2	hypoxia inducible factor 1 alpha subunit
KDM3A	0.247594	7.23152	3.59647	0.00183734	0.156751	-1.16372	55818	JHDM2A|JHMD2A|JMJD1|JMJD1A|TSGA	2	2p11.2	lysine demethylase 3A
MIR525	-0.207047	6.47967	-3.62717	0.00171157	0.156751	-1.10184	574470	MIRN525|hsa-mir-525	19	19q13.42	microRNA 525
NMD3	0.266064	8.42628	3.60934	0.00178355	0.156751	-1.13779	51068	CGI-07	3	3q26.1	NMD3 ribosome export adaptor
NOL7	0.208374	12.8881	3.60064	0.00181976	0.156751	-1.15533	51406	C6orf90|PQBP3|RARG-1|dJ223E5.2	6	6p23	nucleolar protein 7
PCMT1	0.252701	12.1651	3.60962	0.00178241	0.156751	-1.13723	5110	PIMT	6	6q25.1	protein-L-isoaspartate (D-aspartate) O-methyltransferase
PGAM5	-0.14321	8.94489	-3.63256	0.00169039	0.156751	-1.09097	192111	BXLBV68	12	12q24.33	PGAM family member 5, mitochondrial serine/threonine protein phosphatase
PRMT3	0.210702	9.31878	3.61165	0.00177406	0.156751	-1.13313	10196	HRMT1L3	11	11p15.1	protein arginine methyltransferase 3
PSMA6	0.144694	12.0599	3.61636	0.00175489	0.156751	-1.12365	5687	IOTA|PROS27|p27K	14	14q13.2	proteasome subunit alpha 6
RHNO1	-0.150867	10.4639	-3.63905	0.00166524	0.156751	-1.07789	83695	C12orf32|HKMT1188|RHINO	12	12p13.33	RAD9-HUS1-RAD1 interacting nuclear orphan 1
RNY4	0.215269	7.08449	3.62113	0.00173563	0.156751	-1.11402	6086	HY4|Y4	7	7q36.1	RNA, Ro-associated Y4
SLC17A9	-0.160043	8.31097	-3.59071	0.00186195	0.156751	-1.17533	63910	C20orf59|POROK8|VNUT	20	20q13.33	solute carrier family 17 member 9
STIM2	-0.159842	7.67405	-3.62722	0.0017114	0.156751	-1.10175	57620	-	4	4p15.2	stromal interaction molecule 2
TROAP	-0.160823	11.0921	-3.62816	0.00170767	0.156751	-1.09985	10024	TASTIN	12	12q13.12	trophinin associated protein
TXNDC17	0.183494	11.2754	3.61776	0.00174923	0.156751	-1.12083	84817	TRP14|TXNL5	17	17p13.1	thioredoxin domain containing 17
KDELC2	0.17495	10.62	3.58286	0.00189601	0.158485	-1.19115	143888	-	11	11q22.3	KDEL motif containing 2
HMBOX1	-0.157722	8.28815	-3.57271	0.00194093	0.160623	-1.21158	79618	HNF1LA|HOT1|PBHNF	8	8p21.1-p12	homeobox containing 1
LEPROTL1	0.209553	9.42714	3.57146	0.00194654	0.160623	-1.2141	23484	HSPC112|Vps55|my047	8	8p12	leptin receptor overlapping transcript-like 1
TXNDC9	0.251156	7.84068	3.57147	0.00194648	0.160623	-1.21407	10190	APACD|PHLP3	2	2q11.2	thioredoxin domain containing 9
APBB3	-0.185665	9.64048	-3.55407	0.00202618	0.162487	-1.24909	10307	FE65L2|SRA	5	5q31.3	amyloid beta precursor protein binding family B member 3
HEATR3	-0.491905	7.99798	-3.55983	0.00199947	0.162487	-1.23751	55027	SYO1	16	16q12.1	HEAT repeat containing 3
LINC00998	0.185977	11.3632	3.55444	0.00202446	0.162487	-1.24834	401397	-	7	7q31.1	long intergenic non-protein coding RNA 998
LOC100128563	0.175662	6.66953	3.55595	0.00201742	0.162487	-1.24531	100128563	-	2	2q37.3	uncharacterized LOC100128563
NIFK	0.185157	10.5293	3.55368	0.00202803	0.162487	-1.24988	84365	MKI67IP|Nopp34	2	2q14.3	nucleolar protein interacting with the FHA domain of MKI67
SNAPC4	-0.142972	10.142	-3.56087	0.00199466	0.162487	-1.23541	6621	PTFalpha|SNAP190	9	9q34.3	small nuclear RNA activating complex polypeptide 4
WFDC9	-0.177925	6.56676	-3.56142	0.00199212	0.162487	-1.2343	259240	WAP9|dJ688G8.2	20	20q13.12	WAP four-disulfide core domain 9
AMH	-0.279218	8.13344	-3.5506	0.00204246	0.162967	-1.25607	268	MIF|MIS	19	19p13.3	anti-Mullerian hormone
HACD3	0.155288	10.6708	3.5481	0.00205426	0.163233	-1.26109	51495	B-IND1|BIND1|HSPC121|PTPLAD1	15	15q22.31	3-hydroxyacyl-CoA dehydratase 3
INTS7	0.206813	7.85671	3.53796	0.00210283	0.165743	-1.28148	25896	C1orf73|INT7	1	1q32.3	integrator complex subunit 7
SNORD104	-0.217191	9.25488	-3.53793	0.00210301	0.165743	-1.28155	692227	U104	17	17q23.3	small nucleolar RNA, C/D box 104
IFI16	0.162586	11.7048	3.52948	0.00214436	0.166461	-1.29854	3428	IFNGIP1|PYHIN2	1	1q23.1	interferon gamma inducible protein 16
RNF144B	-0.183107	11.6502	-3.53382	0.002123	0.166461	-1.28981	255488	IBRDC2|PIR2|bA528A10.3|p53RFP	6	6p22.3	ring finger protein 144B
SCNN1D	-0.182786	8.23053	-3.52902	0.00214661	0.166461	-1.29945	6339	ENaCd|ENaCdelta|SCNED|dNaCh	1	1p36.33	sodium channel epithelial 1 delta subunit
TMED7	0.220604	9.3869	3.52983	0.00214263	0.166461	-1.29784	51014	CGI-109|p24g3|p24gamma3|p27	5	5q22.3	transmembrane p24 trafficking protein 7
GCA	0.243132	9.87868	3.52593	0.00216195	0.16698	-1.30567	25801	GCL	2	2q24.2	grancalcin
BROX	0.219223	6.54836	3.51237	0.00223056	0.168139	-1.33292	148362	C1orf58	1	1q41	BRO1 domain and CAAX motif containing
EID2B	0.202789	7.39448	3.50336	0.00227732	0.168139	-1.35101	126272	EID-2B|EID-3	19	19q13.2	EP300 interacting inhibitor of differentiation 2B
IGF2BP3	0.278696	10.6398	3.51247	0.00223004	0.168139	-1.33271	10643	CT98|IMP-3|IMP3|KOC|KOC1|VICKZ3	7	7p15.3	insulin like growth factor 2 mRNA binding protein 3
MCUB	0.245336	10.5966	3.51434	0.00222048	0.168139	-1.32897	55013	CCDC109B	4	4q25	mitochondrial calcium uniporter dominant negative beta subunit
MND1	0.188707	7.82087	3.5046	0.00227084	0.168139	-1.34853	84057	GAJ	4	4q31.3	meiotic nuclear divisions 1
PBK	0.31127	10.8503	3.50439	0.00227191	0.168139	-1.34894	55872	CT84|HEL164|Nori-3|SPK|TOPK	8	8p21.1	PDZ binding kinase
PIEZO1	-0.119975	11.9164	-3.50581	0.00226452	0.168139	-1.3461	9780	DHS|FAM38A|LMPH3|Mib	16	16q24.3	piezo type mechanosensitive ion channel component 1
PINLYP	-0.175473	7.66278	-3.51664	0.00220874	0.168139	-1.32435	390940	-	19	19q13.31	phospholipase A2 inhibitor and LY6/PLAUR domain containing
RPL23AP32	-0.254641	7.51147	-3.50257	0.00228145	0.168139	-1.35259	56969	RPL23A_9_220	2	2p16.2	ribosomal protein L23a pseudogene 32
SETD9	0.213992	9.6475	3.51538	0.00221514	0.168139	-1.32687	133383	C5orf35	5	5q11.2	SET domain containing 9
STK26	-0.167829	7.00142	-3.50435	0.00227211	0.168139	-1.34902	51765	MASK|MST4	X	Xq26.2	serine/threonine kinase 26
XAF1	-0.169857	12.3526	-3.51684	0.00220771	0.168139	-1.32394	54739	BIRC4BP|HSXIAPAF1|XIAPAF1	17	17p13.1	XIAP associated factor 1
EGR1	-0.19016	9.81953	-3.48585	0.00237095	0.169316	-1.38615	1958	AT225|G0S30|KROX-24|NGFI-A|TIS8|ZIF-268|ZNF225	5	5q31.2	early growth response 1
FAM3D	-0.173356	6.40619	-3.47961	0.00240526	0.169316	-1.39868	131177	EF7|OIT1	3	3p14.2	family with sequence similarity 3 member D
LIME1	-0.189681	9.13934	-3.49193	0.00233804	0.169316	-1.37396	54923	LIME|dJ583P15.4	20	20q13.33	Lck interacting transmembrane adaptor 1
MAMDC4	-0.201846	7.10547	-3.47991	0.00240359	0.169316	-1.39808	158056	AEGP	9	9q34.3	MAM domain containing 4
MEG3	-0.39045	7.47078	-3.486	0.00237014	0.169316	-1.38585	55384	FP504|GTL2|LINC00023|NCRNA00023|PRO0518|PRO2160|onco-lncRNA-83|prebp1	14	14q32.2	maternally expressed 3 (non-protein coding)
NACA	0.135277	12.968	3.48268	0.00238831	0.169316	-1.39251	4666	HSD48|NAC-alpha|NACA1|skNAC	12	12q13.3	nascent polypeptide-associated complex alpha subunit
PBDC1	0.209319	9.74139	3.47914	0.00240784	0.169316	-1.39962	51260	CXorf26	X	Xq13.3	polysaccharide biosynthesis domain containing 1
RPIA	0.189762	9.18715	3.47849	0.00241141	0.169316	-1.40091	22934	RPI|RPIAD	2	2p11.2	ribose 5-phosphate isomerase A
RRP1B	-0.179937	9.82945	-3.48972	0.00234995	0.169316	-1.37839	23076	KIAA0179|NNP1L|Nnp1|PPP1R136|RRP1	21	21q22.3	ribosomal RNA processing 1B
TOR4A	-0.203718	11.2085	-3.48011	0.00240245	0.169316	-1.39766	54863	C9orf167	9	9q34.3	torsin family 4 member A
TYW5	0.166575	6.65218	3.49077	0.00234428	0.169316	-1.37629	129450	C2orf60|hTYW5	2	2q33.1	tRNA-yW synthesizing protein 5
USB1	-0.171059	10.9014	-3.48517	0.00237468	0.169316	-1.38752	79650	C16orf57|HVSL1|Mpn1|PN|hUsb1	16	16q21	U6 snRNA biogenesis phosphodiesterase 1
ZNF622	0.147981	10.8923	3.49019	0.00234742	0.169316	-1.37745	90441	ZPR9	5	5p15.1	zinc finger protein 622
MACF1	-0.267405	9.56479	-3.47202	0.00244756	0.171232	-1.41388	23499	ABP620|ACF7|MACF|OFC4	1	1p34.3	microtubule-actin crosslinking factor 1
ADGRF3	0.185482	6.94254	3.46974	0.00246047	0.171514	-1.41847	165082	GPR113|PGR23	2	2p23.3	adhesion G protein-coupled receptor F3
MCCC1	0.14388	9.49651	3.46277	0.00250018	0.171801	-1.43243	56922	MCC-B|MCCA	3	3q27.1	methylcrotonoyl-CoA carboxylase 1
RAPGEF1	-0.145673	8.28713	-3.46346	0.00249625	0.171801	-1.43106	2889	C3G|GRF2	9	9q34.13	Rap guanine nucleotide exchange factor 1
SETD2	-0.14293	11.0965	-3.46423	0.00249181	0.171801	-1.4295	29072	HBP231|HIF-1|HIP-1|HSPC069|HYPB|KMT3A|LLS|SET2|p231HBP	3	3p21.31	SET domain containing 2
SRP19	0.126706	10.8697	3.46517	0.00248644	0.171801	-1.42762	6728	-	5	5q22.2	signal recognition particle 19
KBTBD8	0.192735	7.99775	3.46102	0.0025103	0.171884	-1.43595	84541	TA-KRP|TAKRP	3	3p14.1	kelch repeat and BTB domain containing 8
AMT	-0.365078	8.54317	-3.44896	0.00258082	0.172057	-1.46011	275	GCE|GCST|GCVT|NKH	3	3p21.31	aminomethyltransferase
CSN1S2BP	0.20924	6.67233	3.44852	0.00258341	0.172057	-1.46098	100337616	CSN1S2B	4	4q13.3	casein alpha s2-like B, pseudogene
KPRP	-0.237039	6.42713	-3.45716	0.00253267	0.172057	-1.44369	448834	C1orf45	1	1q21.3	keratinocyte proline rich protein
OLFML3	0.160706	6.8546	3.45753	0.00253048	0.172057	-1.44293	56944	HNOEL-iso|OLF44	1	1p13.2	olfactomedin like 3
RPUSD4	0.184254	10.499	3.45569	0.00254121	0.172057	-1.44662	84881	-	11	11q24.2	RNA pseudouridylate synthase domain containing 4
TMEM52	0.169127	7.10554	3.44841	0.0025841	0.172057	-1.46121	339456	-	1	1p36.33	transmembrane protein 52
UBAP2L	-0.145759	12.2265	-3.44843	0.00258398	0.172057	-1.46117	9898	NICE-4|NICE4	1	1q21.3	ubiquitin associated protein 2 like
ZNF250	0.193175	7.99528	3.45388	0.00255179	0.172057	-1.45025	58500	ZFP647|ZNF647	8	8q24.3	zinc finger protein 250
GK5	-0.189406	8.41987	-3.44209	0.00262189	0.173973	-1.47387	256356	-	3	3q23	glycerol kinase 5 (putative)
ASAP1-IT1	-0.263536	7.06028	-3.43582	0.00265989	0.17529	-1.48641	29065	ASAP1-IT|ASAP1IT|ASAP1IT1|DDEF1IT1|HSPC054|NCRNA00050	8	8q24.21	ASAP1 intronic transcript 1
CHAC2	0.220171	6.82011	3.4361	0.0026582	0.17529	-1.48586	494143	-	2	2p16.2	ChaC cation transport regulator homolog 2
CNIH4	0.230441	9.99149	3.42589	0.00272123	0.177585	-1.50629	29097	CNIH-4|HSPC163	1	1q42.11	cornichon family AMPA receptor auxiliary protein 4
PHAX	0.145572	8.51998	3.42502	0.00272667	0.177585	-1.50802	51808	RNUXA	5	5q23.2	phosphorylated adaptor for RNA export
PTPN9	0.122718	8.15385	3.42425	0.00273151	0.177585	-1.50957	5780	MEG2|PTPMEG2	15	15q24.2	protein tyrosine phosphatase, non-receptor type 9
RPS27A	0.128854	12.3604	3.42736	0.00271208	0.177585	-1.50335	6233	CEP80|HEL112|S27A|UBA80|UBC|UBCEP1|UBCEP80	2	2p16.1	ribosomal protein S27a
AURKAIP1	0.195445	11.7873	3.40544	0.002852	0.177792	-1.54719	54998	AIP|AKIP|MRP-S38	1	1p36.33	aurora kinase A interacting protein 1
BTNL3	0.23411	6.61196	3.40015	0.00288682	0.177792	-1.55776	10917	BTN9.1|BTNLR	5	5q35.3	butyrophilin like 3
CFAP36	0.145484	7.20403	3.41035	0.00282003	0.177792	-1.53737	112942	BARTL1|CCDC104	2	2p16.1	cilia and flagella associated protein 36
CNIH1	0.136351	11.1186	3.41213	0.00280857	0.177792	-1.53382	10175	CNIH|CNIH-1|CNIL|TGAM77	14	14q22.2	cornichon family AMPA receptor auxiliary protein 1
DNAH2	-0.221601	6.60769	-3.41977	0.00275973	0.177792	-1.51853	146754	DNAHC2|DNHD3	17	17p13.1	dynein axonemal heavy chain 2
E2F3	0.241073	9.12197	3.39671	0.00290964	0.177792	-1.56463	1871	E2F-3	6	6p22.3	E2F transcription factor 3
ECI2	0.150858	8.64309	3.40489	0.00285556	0.177792	-1.54828	10455	ACBD2|DRS-1|DRS1|HCA88|PECI|dJ1013A10.3	6	6p25.2	enoyl-CoA delta isomerase 2
FARP2	-0.202693	7.29215	-3.40628	0.00284647	0.177792	-1.5455	9855	FIR|FRG|PLEKHC3	2	2q37.3	FERM, ARH/RhoGEF and pleckstrin domain protein 2
GPR6	0.133292	6.65022	3.40251	0.00287121	0.177792	-1.55304	2830	-	6	6q21	G protein-coupled receptor 6
LAYN	-0.175703	7.64218	-3.41259	0.00280558	0.177792	-1.53289	143903	-	11	11q23.1	layilin
LRPPRC	-0.130215	10.836	-3.40392	0.00286193	0.177792	-1.55022	10128	CLONE-23970|GP130|LRP130|LSFC	2	2p21	leucine rich pentatricopeptide repeat containing
PARPBP	0.170743	8.23575	3.40263	0.0028704	0.177792	-1.55279	55010	AROM|C12orf48|PARI	12	12q23.2	PARP1 binding protein
SETD1A	-0.152201	9.96217	-3.39842	0.00289831	0.177792	-1.56123	9739	KMT2F|Set1|Set1A	16	16p11.2	SET domain containing 1A
SLC35B3	0.207484	8.97027	3.39719	0.00290644	0.177792	-1.56367	51000	C6orf196|CGI-19|PAPST2	6	6p24.3	solute carrier family 35 member B3
SNORA55	-0.131995	6.84303	-3.41294	0.00280334	0.177792	-1.53219	677834	ACA55	1	1p34.3	small nucleolar RNA, H/ACA box 55
TPM2	-0.217851	8.71259	-3.40898	0.00282894	0.177792	-1.54012	7169	AMCD1|DA1|DA2B|HEL-S-273|NEM4|TMSB	9	9p13.3	tropomyosin 2 (beta)
UBR2	-0.139007	9.55482	-3.40013	0.0028869	0.177792	-1.55779	23304	C6orf133|bA49A4.1|dJ242G1.1|dJ392M17.3	6	6p21.1	ubiquitin protein ligase E3 component n-recognin 2
UGDH	0.215924	8.14926	3.41465	0.00279235	0.177792	-1.52877	7358	GDH|UDP-GlcDH|UDPGDH|UGD	4	4p14	UDP-glucose 6-dehydrogenase
USP34	-0.204227	9.98298	-3.41055	0.00281876	0.177792	-1.53697	9736	-	2	2p15	ubiquitin specific peptidase 34
ATRAID	0.123967	11.9927	3.39371	0.00292971	0.177875	-1.57062	51374	APR--3|APR-3|APR3|C2orf28|HSPC013|PRO240|p18	2	2p23.3	all-trans retinoic acid induced differentiation factor
MADCAM1	0.205372	6.59947	3.39346	0.00293145	0.177875	-1.57113	8174	MACAM1	19	19p13.3	mucosal vascular addressin cell adhesion molecule 1
PHYH	0.158769	9.11914	3.39239	0.00293864	0.177875	-1.57327	5264	LN1|LNAP1|PAHX|PHYH1|RD	10	10p13	phytanoyl-CoA 2-hydroxylase
ACP7	-0.239783	6.93536	-3.38631	0.00297985	0.179806	-1.5854	390928	PAPL|PAPL1	19	19q13.2	acid phosphatase 7, tartrate resistant (putative)
CROCC	-0.164886	7.79732	-3.3834	0.00299977	0.179884	-1.5912	9696	ROLT|TAX1BP2	1	1p36.13	ciliary rootlet coiled-coil, rootletin
SNORA36A	0.155835	6.53521	3.38385	0.00299673	0.179884	-1.59032	677817	ACA36	X	Xq28	small nucleolar RNA, H/ACA box 36A
ABCD3	0.171741	8.92164	3.36862	0.00310309	0.180642	-1.6207	5825	ABC43|CBAS5|PMP70|PXMP1|ZWS2	1	1p21.3	ATP binding cassette subfamily D member 3
CCL16	0.139375	6.75237	3.36742	0.00311166	0.180642	-1.62311	6360	CKb12|HCC-4|ILINCK|LCC-1|LEC|LMC|Mtn-1|NCC-4|NCC4|SCYA16|SCYL4	17	17q12	C-C motif chemokine ligand 16
DDB1	-0.214411	9.27726	-3.36559	0.00312467	0.180642	-1.62674	1642	DDBA|UV-DDB1|XAP1|XPCE|XPE|XPE-BF	11	11q12.2	damage specific DNA binding protein 1
EVC2	0.164323	6.54174	3.36624	0.00312009	0.180642	-1.62547	132884	LBN|WAD	4	4p16.2	EvC ciliary complex subunit 2
HDGFRP3	0.216975	8.09482	3.36653	0.003118	0.180642	-1.62488	50810	CGI-142|HDGF-2|HDGF2|HRP-3	15	15q25.2	hepatoma-derived growth factor, related protein 3
MAIP1	0.210003	10.1349	3.377	0.00304408	0.180642	-1.60398	79568	C2orf47	2	2q33.1	matrix AAA peptidase interacting protein 1
MGC72080	0.226947	8.24989	3.36602	0.00312162	0.180642	-1.62589	389538	-	7	7q21.3	MGC72080 pseudogene
RARG	-0.16259	6.69266	-3.37423	0.00306347	0.180642	-1.60951	5916	NR1B3|RARC	12	12q13.13	retinoic acid receptor gamma
RNF20	0.185277	8.76556	3.37882	0.00303145	0.180642	-1.60036	56254	BRE1|BRE1A|hBRE1	9	9q31.1	ring finger protein 20
SENP1	0.133043	7.45524	3.37293	0.00307264	0.180642	-1.61211	29843	SuPr-2	12	12q13.11	SUMO1/sentrin specific peptidase 1
SEPHS1	0.158413	9.04155	3.37686	0.00304506	0.180642	-1.60426	22929	SELD|SPS|SPS1	10	10p13	selenophosphate synthetase 1
UTP18	0.156479	8.50585	3.37362	0.0030678	0.180642	-1.61074	51096	CGI-48|WDR50	17	17q21.33	UTP18, small subunit processome component
HPF1	0.184335	8.59047	3.3585	0.00317586	0.181428	-1.6409	54969	C4orf27	4	4q33	histone PARylation factor 1
LINC00029	-0.180478	6.91997	-3.36036	0.00316236	0.181428	-1.63718	100144596	C20orf51|NCRNA00029	20	20q13.33	long intergenic non-protein coding RNA 29
NT5C2	0.144134	10.3661	3.35957	0.00316804	0.181428	-1.63875	22978	GMP|NT5B|PNT5|SPG45|SPG65|cN-II	10	10q24.32-q24.33	5^-nucleotidase, cytosolic II
SMIM8	0.157806	7.46744	3.36177	0.00315215	0.181428	-1.63437	57150	C6orf162|dJ102H19.2	6	6q15	small integral membrane protein 8
LOC100133091	-0.20792	6.7041	-3.35368	0.00321105	0.181824	-1.65049	100133091	-	7	7q11.23	uncharacterized LOC100133091
MARCH6	-0.291063	10.4705	-3.35464	0.00320399	0.181824	-1.64858	10299	DOA10|MARCH-VI|RNF176|TEB4	5	5p15.2	membrane associated ring-CH-type finger 6
OIP5-AS1	0.14109	10.5722	3.35559	0.00319703	0.181824	-1.64668	729082	cyrano	15	15q15.1	OIP5 antisense RNA 1
AKAP17A	-0.131523	10.7493	-3.34933	0.00324323	0.182859	-1.65918	8227	721P|AKAP-17A|CCDC133|CXYorf3|DXYS155E|PRKA17A|SFRS17A|XE7|XE7Y	X|Y	Xp22.33 and Yp11.2	A-kinase anchoring protein 17A
NDUFAB1	0.226666	10.1369	3.34865	0.00324826	0.182859	-1.66053	4706	ACP|FASN2A|SDAP	16	16p12.2	NADH:ubiquinone oxidoreductase subunit AB1
ANLN	0.166127	9.44857	3.3203	0.00346581	0.184527	-1.71697	54443	FSGS8|Scraps|scra	7	7p14.2	anillin actin binding protein
CCDC181	0.196164	6.81525	3.32276	0.00344637	0.184527	-1.71207	57821	C1orf114	1	1q24.2	coiled-coil domain containing 181
COQ8A	0.174811	8.87277	3.33261	0.00336959	0.184527	-1.69246	56997	ADCK3|ARCA2|CABC1|COQ10D4|COQ8|SCAR9	1	1q42.13	coenzyme Q8A
DKK3	0.127501	9.09195	3.31272	0.00352635	0.184527	-1.73205	27122	REIC|RIG	11	11p15.3	dickkopf WNT signaling pathway inhibitor 3
FASN	0.148246	14.3195	3.31415	0.00351484	0.184527	-1.7292	2194	FAS|OA-519|SDR27X1	17	17q25.3	fatty acid synthase
FAT3	0.196684	6.94721	3.33825	0.00332643	0.184527	-1.68123	120114	CDHF15|CDHR10|hFat3	11	11q14.3	FAT atypical cadherin 3
FHOD1	-0.133392	10.2176	-3.33219	0.00337289	0.184527	-1.69331	29109	FHOS	16	16q22.1	formin homology 2 domain containing 1
FZD6	0.246653	7.31178	3.32266	0.0034471	0.184527	-1.71226	8323	FZ-6|FZ6|HFZ6|NDNC10	8	8q22.3	frizzled class receptor 6
HIST2H2AC	0.154652	11.0641	3.31318	0.00352261	0.184527	-1.73112	8338	H2A|H2A-GL101|H2A/q|H2AFQ	1	1q21.2	histone cluster 2 H2A family member c
IFIH1	0.167412	11.35	3.31574	0.0035021	0.184527	-1.72604	64135	AGS7|Hlcd|IDDM19|MDA-5|MDA5|RLR-2|SGMRT1	2	2q24.2	interferon induced with helicase C domain 1
ITCH	0.157323	9.35221	3.32447	0.00343294	0.184527	-1.70868	83737	ADMFD|AIF4|AIP4|NAPP1	20	20q11.22	itchy E3 ubiquitin protein ligase
ITGA10	-0.177101	11.943	-3.31413	0.00351498	0.184527	-1.72923	8515	PRO827	1	1q21.1	integrin subunit alpha 10
LOC100505501	0.156514	8.16855	3.32672	0.00341533	0.184527	-1.7042	100505501	-	8	8q12.1	uncharacterized LOC100505501
MRPS17	0.185599	10.3166	3.32046	0.00346451	0.184527	-1.71665	51373	HSPC011|MRP-S17|RPMS17|S17mt	7	7p11.2	mitochondrial ribosomal protein S17
NISCH	-0.193503	10.2128	-3.31904	0.00347581	0.184527	-1.71948	11188	I-1|IR1|IRAS|hIRAS	3	3p21.1	nischarin
PGRMC2	0.169662	9.73193	3.32972	0.00339197	0.184527	-1.69822	10424	DG6|PMBP	4	4q28.2	progesterone receptor membrane component 2
PSMD14	0.171025	10.0839	3.33643	0.00334034	0.184527	-1.68487	10213	PAD1|POH1|RPN11	2	2q24.2	proteasome 26S subunit, non-ATPase 14
RBX1	0.200793	10.5523	3.31924	0.00347419	0.184527	-1.71907	9978	BA554C12.1|RNF75|ROC1	22	22q13.2	ring-box 1
REC114	0.156262	6.66342	3.33855	0.00332415	0.184527	-1.68064	283677	C15orf60|CT147	15	15q24.1	REC114 meiotic recombination protein
RNF207	-0.168018	7.06271	-3.32036	0.00346533	0.184527	-1.71685	388591	C1orf188	1	1p36.31	ring finger protein 207
SND1-IT1	-0.406923	7.42228	-3.31954	0.00347183	0.184527	-1.71848	27099	C7orf54|NAG8|NSG-X	7	7q32.1	SND1 intronic transcript 1
STX7	0.144092	8.35992	3.31566	0.00350271	0.184527	-1.72619	8417	-	6	6q23.2	syntaxin 7
TBC1D9	0.223635	7.47576	3.32846	0.00340173	0.184527	-1.70073	23158	GRAMD9|MDR1	4	4q31.21	TBC1 domain family member 9
TM2D1	0.162345	9.4985	3.3195	0.00347213	0.184527	-1.71856	83941	BBP	1	1p31.3	TM2 domain containing 1
YY2	-0.202693	6.9007	-3.31643	0.00349655	0.184527	-1.72466	404281	ZNF631	X	Xp22.12	YY2 transcription factor
ZSWIM6	0.221235	9.74979	3.33753	0.00333194	0.184527	-1.68268	57688	AFND	5	5q12.1	zinc finger SWIM-type containing 6
RPL34	0.151971	9.81518	3.31121	0.00353853	0.184663	-1.73505	6164	L34	4	4q25	ribosomal protein L34
TBC1D23	0.17519	8.57395	3.30729	0.00357029	0.185319	-1.74283	55773	NS4ATP1	3	3q12.1-q12.2	TBC1 domain family member 23
TULP3	-0.138785	9.03896	-3.30839	0.00356135	0.185319	-1.74064	7289	TUBL3	12	12p13.33	tubby like protein 3
AURKAPS1	-0.158736	7.29145	-3.30582	0.00358231	0.185445	-1.74575	6791	AurAps1|STK6P	1	1q41	aurora kinase A pseudogene 1
DNAAF2	0.222012	7.13599	3.30397	0.00359752	0.185734	-1.74944	55172	C14orf104|CILD10|KTU|PF13	14	14q21.3	dynein axonemal assembly factor 2
CCDC69	-0.166635	7.35813	-3.29974	0.00363236	0.186373	-1.75783	26112	-	5	5q33.1	coiled-coil domain containing 69
FAM96A	0.187345	10.6842	3.29896	0.00363886	0.186373	-1.75938	84191	CIA2A	15	15q22.31	family with sequence similarity 96 member A
FOXP1-IT1	-0.408344	7.91869	-3.29928	0.00363617	0.186373	-1.75874	100506815	-	3	-	FOXP1 intronic transcript 1
PKN3	-0.145679	9.82261	-3.29674	0.00365738	0.186826	-1.7638	29941	UTDP4-1	9	9q34.11	protein kinase N3
NDUFAF6	0.183599	8.30069	3.29249	0.00369303	0.18815	-1.77224	137682	C8orf38	8	8q22.1	NADH:ubiquinone oxidoreductase complex assembly factor 6
TERB1	-0.122757	6.63321	-3.29072	0.00370796	0.188413	-1.77575	283847	CCDC79	16	16q22.1	telomere repeat binding bouquet formation protein 1
GPC2	-0.201837	7.24985	-3.28728	0.00373712	0.188834	-1.78257	221914	-	7	7q22.1	glypican 2
LHX6	-0.169555	10.5789	-3.28356	0.00376897	0.188834	-1.78995	26468	LHX6.1	9	9q33.2	LIM homeobox 6
LRRC57	0.229753	7.8963	3.28287	0.00377493	0.188834	-1.79133	255252	-	15	15q15.2	leucine rich repeat containing 57
MIR373	0.25103	7.08168	3.2838	0.00376693	0.188834	-1.78948	442918	MIRN373|hsa-mir-373|miRNA373|mir-373	19	19q13.42	microRNA 373
SDHAF3	0.178709	7.96634	3.2876	0.00373441	0.188834	-1.78194	57001	ACN9|DC11|LYRM10|Sdh7	7	7q21.3	succinate dehydrogenase complex assembly factor 3
SNORD54	-0.156283	6.63447	-3.28434	0.00376233	0.188834	-1.78842	26795	RNU54|U54	8	8q12.1	small nucleolar RNA, C/D box 54
SNORD100	-0.169717	7.63211	-3.28037	0.00379651	0.188987	-1.79629	594838	HBII-429	6	6q23.2	small nucleolar RNA, C/D box 100
STAG1	0.165986	8.98003	3.28025	0.00379755	0.188987	-1.79653	10274	SA1|SCC3A	3	3q22.3	stromal antigen 1
TOMM7	0.136788	13.1453	3.27277	0.00386287	0.191743	-1.81136	54543	TOM7	7	7p15.3	translocase of outer mitochondrial membrane 7
CHTF18	-0.161517	9.93459	-3.27067	0.00388145	0.19178	-1.81554	63922	C16orf41|C321D2.2|C321D2.3|C321D2.4|CHL12|Ctf18|RUVBL	16	16p13.3	chromosome transmission fidelity factor 18
LINC01913	0.181126	6.89011	3.27044	0.00388347	0.19178	-1.81599	388942	-	2	2p21	long intergenic non-protein coding RNA 1913
FAM95A	-0.160071	6.93232	-3.26804	0.00390477	0.19234	-1.82075	90499	-	2	2q11.1	family with sequence similarity 95 member A
ARMC1	0.237736	8.48922	3.26373	0.00394327	0.19325	-1.82929	55156	Arcp	8	8q13.1	armadillo repeat containing 1
PMPCB	0.17296	11.8141	3.26445	0.00393684	0.19325	-1.82787	9512	Beta-MPP|MPP11|MPPB|MPPP52|P-52	7	7q22.1	peptidase, mitochondrial processing beta subunit
CA11	0.133772	7.40961	3.25116	0.0040578	0.1936	-1.85419	770	CARPX1	19	19q13.33	carbonic anhydrase 11
CALU	-0.144793	12.6682	-3.25294	0.00404144	0.1936	-1.85067	813	-	7	7q32.1	calumenin
CDC5L	0.184309	8.17896	3.24681	0.00409825	0.1936	-1.86281	988	CDC5|CDC5-LIKE|CEF1|PCDC5RP|dJ319D22.1	6	6p21.1	cell division cycle 5 like
ESD	0.122095	10.6456	3.24985	0.00406992	0.1936	-1.85678	2098	FGH	13	13q14.2	esterase D
EXOSC3	0.187398	10.1814	3.24693	0.00409714	0.1936	-1.86258	51010	CGI-102|PCH1B|RRP40|Rrp40p|bA3J10.7|hRrp-40|p10	9	9p13.2	exosome component 3
FAM86DP	0.189935	7.03942	3.25745	0.00400008	0.1936	-1.84173	692099	FAM86D	3	3p12.3	family with sequence similarity 86 member D, pseudogene
FYTTD1	0.172789	7.92126	3.24692	0.00409717	0.1936	-1.86258	84248	UIF	3	3q29	forty-two-three domain containing 1
HSPA4	0.141279	8.74437	3.25115	0.0040579	0.1936	-1.85421	3308	APG-2|HEL-S-5a|HS24/P52|HSPH2|RY|hsp70|hsp70RY	5	5q31.1	heat shock protein family A (Hsp70) member 4
IER3IP1	0.297423	8.21907	3.25014	0.00406722	0.1936	-1.8562	51124	HSPC039|MEDS|PRO2309	18	18q21.1	immediate early response 3 interacting protein 1
MFSD1	0.162025	10.2094	3.26009	0.00397617	0.1936	-1.83651	64747	SMAP4	3	3q25.32	major facilitator superfamily domain containing 1
NPTN	0.151036	8.72942	3.24814	0.00408579	0.1936	-1.86017	27020	GP55|GP65|SDFR1|SDR1|np55|np65	15	15q24.1	neuroplastin
PPP2R5A	-0.129446	10.2393	-3.24877	0.00408001	0.1936	-1.85893	5525	B56A|PR61A	1	1q32.3	protein phosphatase 2 regulatory subunit B^alpha
SMIM4	0.117404	8.84197	3.24842	0.00408321	0.1936	-1.85962	440957	C3orf78	3	3p21.1	small integral membrane protein 4
SSSCA1	0.260682	8.14752	3.24653	0.00410081	0.1936	-1.86336	10534	p27	11	11q13.1	Sjogren syndrome/scleroderma autoantigen 1
ZNF276	-0.179934	7.30311	-3.25584	0.00401485	0.1936	-1.84493	92822	CENP-Z|CENPZ|ZADT|ZFP276|ZNF477	16	16q24.3	zinc finger protein 276
BEND5	0.130638	6.63813	3.23884	0.00417326	0.194641	-1.87859	79656	C1orf165	1	1p33	BEN domain containing 5
IDNK	0.173228	9.38915	3.24135	0.00414944	0.194641	-1.87361	414328	C9orf103|bA522I20.2|hGntK	9	9q21.32	IDNK, gluconokinase
NCK1	0.203384	10.6914	3.23974	0.00416474	0.194641	-1.87681	4690	NCK|NCKalpha|nck-1	3	3q22.3	NCK adaptor protein 1
SNX2	0.16247	11.6459	3.24178	0.00414538	0.194641	-1.87276	6643	TRG-9	5	5q23.2	sorting nexin 2
ZNF132	0.157645	7.39523	3.24014	0.00416093	0.194641	-1.87601	7691	pHZ-12	19	19q13.43	zinc finger protein 132
ATP5O	0.141091	12.5764	3.23125	0.00424588	0.197551	-1.89358	539	ATPO|HMC08D05|OSCP	21	21q22.11	ATP synthase, H+ transporting, mitochondrial F1 complex, O subunit
C3orf58	0.179214	8.11399	3.22691	0.004288	0.19842	-1.90217	205428	DIA1|GoPro49|HASF	3	3q24	chromosome 3 open reading frame 58
DENND4C	0.207336	6.97031	3.22581	0.00429875	0.19842	-1.90434	55667	C9orf55|C9orf55B|RAB10GEF|bA513M16.3	9	9p22.1	DENN domain containing 4C
OR52R1	-0.182926	6.45102	-3.22604	0.00429648	0.19842	-1.90388	119695	OR11-22	11	11p15.4	olfactory receptor family 52 subfamily R member 1 (gene/pseudogene)
PDGFC	0.220159	7.92204	3.22511	0.00430565	0.19842	-1.90574	56034	FALLOTEIN|SCDGF	4	4q32.1	platelet derived growth factor C
PDE4C	-0.160695	7.2456	-3.22287	0.00432761	0.198957	-1.91016	5143	DPDE1|PDE21	19	19p13.11	phosphodiesterase 4C
PRR22	-0.199059	7.29847	-3.22163	0.0043398	0.199043	-1.91261	163154	-	19	19p13.3	proline rich 22
CELSR3	-0.144839	8.11514	-3.21996	0.00435629	0.199326	-1.9159	1951	ADGRC3|CDHF11|EGFL1|FMI1|HFMI1|MEGF2|RESDA1	3	3p21.31	cadherin EGF LAG seven-pass G-type receptor 3
NSA2	0.133957	11.0599	3.21504	0.00440534	0.201094	-1.92563	10412	CDK105|HCL-G1|HCLG1|HUSSY-29|HUSSY29|TINP1	5	5q13.3	NSA2, ribosome biogenesis homolog
FAM107B	-0.252787	11.5223	-3.21045	0.0044515	0.201236	-1.93469	83641	C10orf45|HITS	10	10p13	family with sequence similarity 107 member B
LINC00961	-0.123617	9.59894	-3.21112	0.00444469	0.201236	-1.93336	158376	SPAR	9	9p13.3	long intergenic non-protein coding RNA 961
LOC100129034	-0.134243	9.96574	-3.21041	0.00445193	0.201236	-1.93478	100129034	-	9	9q33.3	uncharacterized LOC100129034
SYNRG	-0.158738	6.86434	-3.20973	0.00445879	0.201236	-1.93612	11276	AP1GBP1|SYNG	17	17q12	synergin gamma
TMEM55A	0.210217	7.84442	3.20955	0.00446057	0.201236	-1.93646	55529	-	8	8q21.3	transmembrane protein 55A
ARMT1	0.140299	8.44309	3.20811	0.00447519	0.201325	-1.93931	79624	C6orf211	6	6q25.1	acidic residue methyltransferase 1
TDRD3	-0.172488	7.00345	-3.20731	0.00448339	0.201325	-1.9409	81550	-	13	13q21.2	tudor domain containing 3
CDCA3	0.150979	8.36133	3.20328	0.0045246	0.201619	-1.94885	83461	GRCC8|TOME-1	12	12p13.31	cell division cycle associated 3
CLDND2	-0.16117	8.57098	-3.19618	0.00459813	0.201619	-1.96286	125875	-	19	19q13.41	claudin domain containing 2
DDX58	-0.192935	10.4325	-3.20126	0.00454537	0.201619	-1.95283	23586	RIG-I|RIGI|RLR-1|SGMRT2	9	9p21.1	DExD/H-box helicase 58
FH	0.181713	9.61649	3.20454	0.00451167	0.201619	-1.94636	2271	FMRD|HLRCC|LRCC|MCL|MCUL1	1	1q43	fumarate hydratase
GFM1	0.268789	10.1224	3.20489	0.00450809	0.201619	-1.94567	85476	COXPD1|EFG|EFG1|EFGM|EGF1|GFM|hEFG1	3	3q25.32	G elongation factor mitochondrial 1
PCDHA12	-0.137561	6.68452	-3.20044	0.00455384	0.201619	-1.95445	56137	PCDH-ALPHA12	5	5q31.3	protocadherin alpha 12
PSMA3	0.16946	10.0543	3.19782	0.00458098	0.201619	-1.95961	5684	HC8|PSC3	14	14q23.1	proteasome subunit alpha 3
PYGL	0.160004	10.1558	3.19832	0.00457588	0.201619	-1.95864	5836	GSD6	14	14q22.1	glycogen phosphorylase L
RAF1	-0.124439	10.7835	-3.19554	0.00460479	0.201619	-1.96411	5894	CMD1NN|CRAF|NS5|Raf-1|c-Raf	3	3p25.2	Raf-1 proto-oncogene, serine/threonine kinase
SNORD115-48	-0.207668	6.65374	-3.19879	0.00457098	0.201619	-1.95771	100033822	HBII-52-48	15	15q11.2	small nucleolar RNA, C/D box 115-48
ZNF331	-0.168785	7.05469	-3.19639	0.00459593	0.201619	-1.96244	55422	RITA|ZNF361|ZNF463	19	19q13.42	zinc finger protein 331
CYP2J2	0.160761	6.91842	3.19316	0.00462976	0.202089	-1.96881	1573	CPJ2|CYPIIJ2	1	1p32.1	cytochrome P450 family 2 subfamily J member 2
FAHD1	0.126144	8.60394	3.19172	0.00464487	0.202089	-1.97164	81889	C16orf36|YISKL	16	16p13.3	fumarylacetoacetate hydrolase domain containing 1
IDE	0.126179	9.6538	3.19153	0.00464692	0.202089	-1.97203	3416	INSULYSIN	10	10q23.33	insulin degrading enzyme
AFP	0.216043	6.70587	3.18195	0.00474895	0.202566	-1.9909	174	AFPD|FETA|HPAFP	4	4q13.3	alpha fetoprotein
ARL5A	0.153345	9.80484	3.18546	0.00471138	0.202566	-1.984	26225	ARFLP5|ARL5	2	2q23.3	ADP ribosylation factor like GTPase 5A
FAM234A	0.15244	10.7293	3.18067	0.00476281	0.202566	-1.99343	83986	C16orf9|ITFG3|gs19	16	16p13.3	family with sequence similarity 234 member A
HTR2B	0.195559	6.72191	3.18472	0.00471924	0.202566	-1.98544	3357	5-HT(2B)|5-HT-2B|5-HT2B	2	2q37.1	5-hydroxytryptamine receptor 2B
NDE1	-0.142775	9.92145	-3.18538	0.00471217	0.202566	-1.98414	54820	HOM-TES-87|LIS4|MHAC|NDE|NUDE|NUDE1	16	16p13.11	nudE neurodevelopment protein 1
NRAS	0.153794	9.83598	3.18757	0.00468883	0.202566	-1.97983	4893	ALPS4|CMNS|N-ras|NCMS|NRAS1|NS6	1	1p13.2	neuroblastoma RAS viral oncogene homolog
PARN	0.153853	10.3527	3.18243	0.00474385	0.202566	-1.98996	5073	DAN|DKCB6|PFBMFT4	16	16p13.12	poly(A)-specific ribonuclease
RPL10A	0.125595	10.5461	3.18668	0.00469835	0.202566	-1.98159	4736	CSA19|Csa-19|L10A|NEDD6	6	6p21.31	ribosomal protein L10a
STK3	0.205107	9.83605	3.18361	0.00473119	0.202566	-1.98764	6788	KRS1|MST2	8	8q22.2	serine/threonine kinase 3
TMEM126A	0.162253	11.2022	3.18092	0.00476011	0.202566	-1.99293	84233	OPA7	11	11q14.1	transmembrane protein 126A
CORO1A	0.205169	7.25019	3.1787	0.0047841	0.203024	-1.9973	11151	CLABP|CLIPINA|HCORO1|IMD8|TACO|p57	16	16p11.2	coronin 1A
RGS21	0.173936	7.09025	3.17666	0.00480631	0.20352	-2.00132	431704	-	1	1q31.2	regulator of G-protein signaling 21
AHSA2	-0.23988	8.66828	-3.1699	0.00488055	0.203727	-2.01464	130872	AHA1|Hch1	2	2p15	activator of HSP90 ATPase homolog 2
MFAP1	0.122714	10.7149	3.17104	0.00486789	0.203727	-2.01238	4236	-	15	15q15.3	microfibrillar associated protein 1
NBPF10	-0.615494	11.1547	-3.16961	0.00488372	0.203727	-2.0152	100132406	AB6|AG1|NBPF9	1	1q21.1	neuroblastoma breakpoint family member 10
PPP2R3C	0.172681	9.14083	3.17414	0.0048339	0.203727	-2.0063	55012	C14orf10|G4-1|G5pr	14	14q13.2	protein phosphatase 2 regulatory subunit B^^gamma
SCFD1	0.127843	8.6091	3.17037	0.0048753	0.203727	-2.0137	23256	C14orf163|RA410|SLY1|SLY1P|STXBP1L2	14	14q12	sec1 family domain containing 1
TMEM101	0.162327	10.3628	3.16949	0.00488506	0.203727	-2.01544	84336	-	17	17q21.31	transmembrane protein 101
ZNF436-AS1	-0.135699	6.99573	-3.17094	0.00486904	0.203727	-2.01259	148898	C1orf213	1	1p36.12	ZNF436 antisense RNA 1
N6AMT1	0.148422	8.20356	3.16767	0.00490524	0.203957	-2.01902	29104	C21orf127|HEMK2|MTQ2|N6AMT|PRED28|m.HsaHemK2P	21	21q21.3	N-6 adenine-specific DNA methyltransferase 1 (putative)
ZNF383	0.147227	7.00643	3.16709	0.0049117	0.203957	-2.02016	163087	HSD17	19	19q13.12	zinc finger protein 383
RPL19	0.164455	11.8144	3.16539	0.00493062	0.203961	-2.0235	6143	L19	17	17q12	ribosomal protein L19
SEC24D	0.225132	7.51855	3.16519	0.00493291	0.203961	-2.0239	9871	CLCRP2	4	4q26	SEC24 homolog D, COPII coat complex component
GML	-0.161795	6.48259	-3.16218	0.00496662	0.204073	-2.02982	2765	LY6DL	8	8q24.3	glycosylphosphatidylinositol anchored molecule like
PJA2	0.231388	11.457	3.16118	0.0049779	0.204073	-2.03179	9867	Neurodap1|RNF131	5	5q21.3	praja ring finger ubiquitin ligase 2
UFSP2	0.146197	9.26725	3.16177	0.00497127	0.204073	-2.03063	55325	BHD|C4orf20	4	4q35.1	UFM1 specific peptidase 2
WNK4	-0.166666	8.6357	-3.16297	0.00495775	0.204073	-2.02827	65266	PHA2B|PRKWNK4	17	17q21.2	WNK lysine deficient protein kinase 4
IL10RB	0.128186	9.49763	3.15659	0.00502994	0.205545	-2.04082	3588	CDW210B|CRF2-4|CRFB4|D21S58|D21S66|IL-10R2	21	21q22.11	interleukin 10 receptor subunit beta
TIGAR	0.136541	9.94311	3.15614	0.00503509	0.205545	-2.04171	57103	C12orf5|FR2BP	12	12p13.32	TP53 induced glycolysis regulatory phosphatase
BLVRA	0.185215	10.077	3.15416	0.00505769	0.205671	-2.04559	644	BLVR|BVR|BVRA	7	7p13	biliverdin reductase A
CCDC191	-0.17699	7.14919	-3.154	0.00505949	0.205671	-2.0459	57577	KIAA1407	3	3q13.31	coiled-coil domain containing 191
NETO2	0.197011	10.3705	3.14873	0.00512031	0.207466	-2.05628	81831	BTCL2|NEOT2	16	16q12.1	neuropilin and tolloid like 2
RPS18	0.147103	12.6406	3.14831	0.00512515	0.207466	-2.0571	6222	D6S218E|HKE3|KE-3|KE3|S18	6	6p21.32	ribosomal protein S18
SNORA12	0.253602	8.47894	3.14649	0.00514632	0.207888	-2.06068	677800	U108	10	10q24.31	small nucleolar RNA, H/ACA box 12
CCDC189	-0.140761	9.24709	-3.1404	0.00521773	0.208112	-2.07264	90835	C16orf93	16	16p11.2	coiled-coil domain containing 189
CNOT6	-0.136751	9.87468	-3.13903	0.00523385	0.208112	-2.07532	57472	CCR4|Ccr4a	5	5q35.3	CCR4-NOT transcription complex subunit 6
ELMSAN1	-0.118294	8.78896	-3.14011	0.0052211	0.208112	-2.0732	91748	C14orf117|C14orf43|LSR68|MIDEAS|c14_5541	14	14q24.3	ELM2 and Myb/SANT domain containing 1
HLA-G	0.148399	7.73157	3.14218	0.00519667	0.208112	-2.06913	3135	MHC-G	6	6p22.1	major histocompatibility complex, class I, G
LINC01000	-0.139603	7.03478	-3.13825	0.00524307	0.208112	-2.07684	402483	-	7	7q32.1	long intergenic non-protein coding RNA 1000
MMADHC	0.143293	11.0765	3.13735	0.0052538	0.208112	-2.07862	27249	C2orf25|CL25022|cblD	2	2q23.2	methylmalonic aciduria and homocystinuria, cblD type
SPTBN5	-0.164957	6.94953	-3.14257	0.0051921	0.208112	-2.06836	51332	BSPECV|HUBSPECV|HUSPECV	15	15q15.1	spectrin beta, non-erythrocytic 5
TAPT1	0.13817	7.09775	3.13686	0.00525966	0.208112	-2.07959	202018	CMVFR|OCLSBG	4	4p15.32	transmembrane anterior posterior transformation 1
TTK	0.186274	9.75413	3.13998	0.0052227	0.208112	-2.07346	7272	CT96|ESK|MPH1|MPS1|MPS1L1|PYT	6	6q14.1	TTK protein kinase
VSIG10	-0.161703	7.03154	-3.13742	0.005253	0.208112	-2.07848	54621	-	12	12q24.23	V-set and immunoglobulin domain containing 10
PGGHG	-0.264837	8.51107	-3.13356	0.00529905	0.209172	-2.08606	80162	ATHL1	11	11p15.5	protein-glucosylgalactosylhydroxylysine glucosidase
PTPMT1	0.152056	11.0126	3.13216	0.00531581	0.209172	-2.0888	114971	DUSP23|MOSP|PLIP|PNAS-129	11	11p11.2	protein tyrosine phosphatase, mitochondrial 1
SCARNA1	-0.174021	6.53773	-3.1319	0.00531894	0.209172	-2.08931	677774	ACA35	1	1p35.3	small Cajal body-specific RNA 1
ARHGAP21	0.172974	10.636	3.13069	0.00533355	0.20932	-2.09169	57584	ARHGAP10	10	10p12.1|10p12.3	Rho GTPase activating protein 21
MIR1910	-0.159851	6.6356	-3.12939	0.00534924	0.20951	-2.09424	100302261	MIRN1910|hsa-mir-1910|mir-1910	16	16q24.1	microRNA 1910
LACTB2	0.20794	9.60716	3.12764	0.00537045	0.209915	-2.09767	51110	CGI-83	8	8q13.3	lactamase beta 2
ATAD1	0.185732	9.7417	3.12161	0.00544413	0.211094	-2.1095	84896	AFDC1|FNP001|THORASE	10	10q23.31	ATPase family, AAA domain containing 1
FKBP6	-0.159213	6.51879	-3.12325	0.00542401	0.211094	-2.10629	8468	FKBP36	7	7q11.23	FK506 binding protein 6
SAP25	-0.264007	8.05178	-3.12349	0.00542103	0.211094	-2.10581	100316904	-	7	7q22.1	Sin3A associated protein 25
SNRK	0.157689	11.1622	3.12159	0.00544434	0.211094	-2.10953	54861	HSNFRK	3	3p22.1	SNF related kinase
CADM3-AS1	0.288732	6.49834	3.11793	0.0054896	0.211096	-2.11671	100131825	-	1	1q23.2	CADM3 antisense RNA 1
NUP35	0.131256	8.58233	3.11649	0.00550751	0.211096	-2.11954	129401	MP-44|MP44|NP44|NUP53	2	2q32.1	nucleoporin 35
NUP43	0.175245	9.35738	3.11648	0.00550762	0.211096	-2.11956	348995	bA350J20.1|p42	6	6q25.1	nucleoporin 43
RHOB	0.295303	9.57445	3.11453	0.00553185	0.211096	-2.12337	388	ARH6|ARHB|MST081|MSTP081|RHOH6	2	2p24.1	ras homolog family member B
STK17A	0.129171	7.53954	3.1158	0.00551608	0.211096	-2.12089	9263	DRAK1	7	7p13	serine/threonine kinase 17a
STRAP	0.200447	11.0284	3.11575	0.00551662	0.211096	-2.12097	11171	MAWD|PT-WD|UNRIP	12	12p12.3	serine/threonine kinase receptor associated protein
STX11	0.177436	9.07172	3.11625	0.00551039	0.211096	-2.11999	8676	FHL4|HLH4|HPLH4	6	6q24.2	syntaxin 11
TOMM40L	0.120688	9.33806	3.11519	0.00552368	0.211096	-2.12208	84134	TOMM40B	1	1q23.3	translocase of outer mitochondrial membrane 40 like
C2orf42	0.172203	9.42004	3.10948	0.00559533	0.211838	-2.13326	54980	-	2	2p13.3	chromosome 2 open reading frame 42
CHMP2B	0.157937	9.88055	3.11166	0.00556793	0.211838	-2.12901	25978	ALS17|CHMP2.5|DMT1|VPS2-2|VPS2B	3	3p11.2	charged multivesicular body protein 2B
CMA1	0.136925	6.89149	3.10941	0.0055962	0.211838	-2.1334	1215	CYH|MCT1|chymase	14	14q12	chymase 1
KPNB1	0.213181	11.3885	3.1106	0.0055812	0.211838	-2.13107	3837	IMB1|IPO1|IPOB|Impnb|NTF97	17	17q21.32	karyopherin subunit beta 1
RAB22A	-0.172902	10.5642	-3.10863	0.00560615	0.211838	-2.13494	57403	-	20	20q13.32	RAB22A, member RAS oncogene family
ZWILCH	0.142163	7.16224	3.10723	0.00562389	0.212093	-2.13768	55055	KNTC1AP|hZwilch	15	15q22.31	zwilch kinetochore protein
ZNF384	-0.13748	8.45506	-3.10497	0.00565259	0.21276	-2.1421	171017	CAGH1|CAGH1A|CIZ|ERDA2|NMP4|NP|TNRC1	12	12p13.31	zinc finger protein 384
CCND3	-0.13199	13.2707	-3.10299	0.00567787	0.212997	-2.14597	896	-	6	6p21.1	cyclin D3
FAM58A	0.137733	8.98014	3.10275	0.00568094	0.212997	-2.14643	92002	STAR	X	Xq28	family with sequence similarity 58 member A
COMMD10	0.169722	8.40661	3.09956	0.0057221	0.214076	-2.1527	51397	PTD002	5	5q23.1	COMM domain containing 10
HAT1	0.184686	8.11592	3.0988	0.0057319	0.214076	-2.15418	8520	KAT1	2	2q31.1	histone acetyltransferase 1
ANAPC4	-0.146598	10.1081	-3.09338	0.00580232	0.216288	-2.16477	29945	APC4	4	4p15.2	anaphase promoting complex subunit 4
ANXA1	0.129433	13.5403	3.092	0.0058205	0.216547	-2.16748	301	ANX1|LPC1	9	9q21.13	annexin A1
LRRC37A4P	-0.142825	7.16904	-3.089	0.00585995	0.216762	-2.17334	55073	LRRC37|LRRC37A4	17	17q21.31	leucine rich repeat containing 37 member A4, pseudogene
PQLC3	0.16315	10.3452	3.08918	0.00585758	0.216762	-2.17299	130814	C2orf22	2	2p25.1	PQ loop repeat containing 3
SH3GLB2	-0.151765	12.2051	-3.0899	0.00584804	0.216762	-2.17157	56904	PP6569|PP9455|RRIG1	9	9q34.11	SH3 domain containing GRB2 like endophilin B2
AP1S2	0.197174	11.5073	3.08643	0.00589407	0.217455	-2.17837	8905	DC22|MRX59|MRXS21|MRXS5|MRXSF|PGS|SIGMA1B	X	Xp22.2	adaptor related protein complex 1 sigma 2 subunit
NT5E	0.19014	9.59768	3.08542	0.00590742	0.217455	-2.18033	4907	CALJA|CD73|E5NT|NT|NT5|NTE|eN|eNT	6	6q14.3	5^-nucleotidase ecto
SPON1	0.142456	6.95266	3.08504	0.00591248	0.217455	-2.18108	10418	VSGP/F-spondin|f-spondin	11	11p15.2	spondin 1
IER3	-0.158849	12.9371	-3.08404	0.00592582	0.217532	-2.18303	8870	DIF-2|DIF2|GLY96|IEX-1|IEX-1L|IEX1|PRG1	6	6p21.33	immediate early response 3
STGC3	-0.137852	8.96077	-3.08044	0.00597407	0.218887	-2.19006	474171	-	3	3p21	uncharacterized STGC3
CLEC10A	-0.154933	6.75516	-3.07796	0.00600756	0.219697	-2.19491	10462	CD301|CLECSF13|CLECSF14|HML|HML2|MGL	17	17p13.1	C-type lectin domain family 10 member A
HP1BP3	-0.197662	9.03848	-3.07609	0.00603295	0.220208	-2.19856	50809	HP1-BP74|HP1BP74	1	1p36.12	heterochromatin protein 1 binding protein 3
LYSMD2	0.227252	9.00898	3.07451	0.00605441	0.220575	-2.20164	256586	-	15	15q21.2	LysM domain containing 2
C8orf44	-0.300706	7.11264	-3.06465	0.00619043	0.220593	-2.22089	56260	-	8	8q13.1	chromosome 8 open reading frame 44
CEP44	0.133337	8.42135	3.06254	0.0062198	0.220593	-2.22499	80817	KIAA1712|PS1TP3	4	4q34.1	centrosomal protein 44
EBLN1	-0.13774	6.64773	-3.06903	0.00612965	0.220593	-2.21234	340900	EBLN-1	10	10p12.31	endogenous Bornavirus-like nucleoprotein 1
GDPD3	-0.155632	8.25035	-3.06757	0.00614981	0.220593	-2.21519	79153	GDE7	16	16p11.2	glycerophosphodiester phosphodiesterase domain containing 3
GLRX	0.120286	12.8409	3.0703	0.00611221	0.220593	-2.20987	2745	GRX|GRX1	5	5q15	glutaredoxin
NME7	0.14667	8.13493	3.06742	0.00615191	0.220593	-2.21548	29922	CFAP67|MN23H7|NDK 7|NDK7|nm23-H7	1	1q24.2	NME/NM23 family member 7
PGBD4	0.155512	7.28158	3.06208	0.00622628	0.220593	-2.2259	161779	-	15	15q14	piggyBac transposable element derived 4
PLCZ1	-0.130181	6.71189	-3.06822	0.00614079	0.220593	-2.21392	89869	NYD-SP27|PLC-zeta-1|PLCzeta|SPGF17	12	12p12.3	phospholipase C zeta 1
RBM18	0.123332	9.24043	3.06524	0.00618219	0.220593	-2.21974	92400	-	9	9q33.2	RNA binding motif protein 18
SLC35F5	0.171758	9.97035	3.0633	0.00620925	0.220593	-2.22352	80255	-	2	2q14.1	solute carrier family 35 member F5
SNORD15B	-0.173494	7.00728	-3.0636	0.00620505	0.220593	-2.22294	114599	RNU15B|U15B	11	11q13.4	small nucleolar RNA, C/D box 15B
SNORD66	0.17011	6.60246	3.0725	0.0060819	0.220593	-2.20557	692107	HBII-142	3	3q27.1	small nucleolar RNA, C/D box 66
SPEM1	0.162231	6.85213	3.06473	0.00618922	0.220593	-2.22072	374768	C17orf83	17	17p13.1	spermatid maturation 1
TRAPPC2B	0.184893	8.80278	3.07074	0.00610614	0.220593	-2.20901	10597	MIP-2A|SEDLP|SEDLP1|TRAPPC2P1	19	19q13.43	trafficking protein particle complex 2B
ZNF839	-0.156297	8.29347	-3.06942	0.0061242	0.220593	-2.21157	55778	C14orf131	14	14q32.31	zinc finger protein 839
MMP16	0.125213	6.70694	3.05745	0.00629157	0.221686	-2.23494	4325	C8orf57|MMP-X2|MT-MMP2|MT-MMP3|MT3-MMP	8	8q21.3	matrix metallopeptidase 16
PRKCA	0.139316	8.59788	3.05776	0.00628712	0.221686	-2.23432	5578	AAG6|PKC-alpha|PKCA|PRKACA	17	17q24.2	protein kinase C alpha
ZNF812P	0.126338	6.70276	3.05866	0.00627442	0.221686	-2.23257	729648	ZNF812	19	19p13.2	zinc finger protein 812, pseudogene
HADHB	0.115622	10.0675	3.0564	0.00630645	0.221706	-2.23698	3032	ECHB|MSTP029|MTPB|TP-BETA	2	2p23.3	hydroxyacyl-CoA dehydrogenase/3-ketoacyl-CoA thiolase/enoyl-CoA hydratase (trifunctional protein), beta subunit
SLC38A2	0.219494	9.71591	3.05579	0.00631509	0.221706	-2.23817	54407	ATA2|PRO1068|SAT2|SNAT2	12	12q13.11	solute carrier family 38 member 2
ARHGEF9	-0.180138	7.64101	-3.05317	0.00635235	0.221804	-2.24326	23229	COLLYBISTIN|EIEE8|HPEM-2|PEM-2|PEM2	X	Xq11.1	Cdc42 guanine nucleotide exchange factor 9
CLDN3	-0.133942	6.60644	-3.05412	0.00633883	0.221804	-2.24142	1365	C7orf1|CPE-R2|CPETR2|HRVP1|RVP1	7	7q11.23	claudin 3
HYAL4	-0.15856	7.26063	-3.0539	0.00634189	0.221804	-2.24184	23553	CSHY	7	7q31.32	hyaluronoglucosaminidase 4
CCDC186	-0.189905	7.10832	-3.05103	0.00638295	0.22247	-2.24743	55088	C10orf118	10	10q25.3	coiled-coil domain containing 186
B3GNT5	0.155684	6.57552	3.04899	0.00641242	0.222693	-2.25142	84002	B3GN-T5|beta3Gn-T5	3	3q27.1	UDP-GlcNAc:betaGal beta-1,3-N-acetylglucosaminyltransferase 5
CRYGS	-0.260655	7.88751	-3.04941	0.00640627	0.222693	-2.25059	1427	CRYG8|CTRCT20	3	3q27.3	crystallin gamma S
CDK1	0.182181	8.96081	3.04243	0.00650755	0.223983	-2.26417	983	CDC2|CDC28A|P34CDC2	10	10q21.2	cyclin dependent kinase 1
KIFC3	-0.195438	6.76196	-3.04403	0.00648428	0.223983	-2.26107	3801	-	16	16q21	kinesin family member C3
NCR3	-0.124276	6.41439	-3.0431	0.00649784	0.223983	-2.26288	259197	1C7|CD337|LY117|MALS|NKp30	6	6p21.33	natural cytotoxicity triggering receptor 3
SLC9B2	0.127797	6.87575	3.04422	0.00648145	0.223983	-2.26069	133308	NHA2|NHE10|NHEDC2	4	4q24	solute carrier family 9 member B2
TIMP1	-0.14074	13.9658	-3.0428	0.00650217	0.223983	-2.26346	7076	CLGI|EPA|EPO|HCI|TIMP|TIMP-1	X	Xp11.3	TIMP metallopeptidase inhibitor 1
ICE1	0.203158	7.17161	3.04156	0.00652032	0.224023	-2.26587	23379	KIAA0947	5	5p15.32	interactor of little elongation complex ELL subunit 1
BBC3	-0.151102	8.07619	-3.03891	0.00655933	0.224486	-2.27104	27113	JFY-1|JFY1|PUMA	19	19q13.32	BCL2 binding component 3
MCF2	-0.147077	6.55049	-3.03827	0.00656869	0.224486	-2.27227	4168	ARHGEF21|DBL	X	Xq27.1	MCF.2 cell line derived transforming sequence
SH3RF2	-0.159573	8.07796	-3.0392	0.006555	0.224486	-2.27047	153769	HEPP1|POSHER|PPP1R39|RNF158	5	5q32	SH3 domain containing ring finger 2
ZSCAN4	0.138431	6.68432	3.03654	0.00659436	0.224966	-2.27565	201516	ZNF494	19	19q13.43	zinc finger and SCAN domain containing 4
ETF1	0.133499	10.0019	3.03439	0.00662629	0.225529	-2.27983	2107	D5S1995|ERF|ERF1|RF1|SUP45L1|TB3-1	5	5q31.2	eukaryotic translation termination factor 1
ORAI1	-0.146804	9.04141	-3.03385	0.00663425	0.225529	-2.28087	84876	CRACM1|IMD9|ORAT1|TAM2|TMEM142A	12	12q24.31	ORAI calcium release-activated calcium modulator 1
FLG2	0.137778	6.56452	3.03177	0.00666526	0.226186	-2.28491	388698	IFPS	1	1q21.3	filaggrin family member 2
ADAMTS6	-0.134927	7.81183	-3.02989	0.00669353	0.226349	-2.28857	11174	ADAM-TS 6|ADAM-TS6|ADAMTS-6	5	5q12.3	ADAM metallopeptidase with thrombospondin type 1 motif 6
HIPK2	-0.166817	8.73975	-3.03021	0.00668875	0.226349	-2.28796	28996	PRO0593	7	7q34	homeodomain interacting protein kinase 2
CLPTM1	-0.328879	10.8723	-3.02897	0.00670733	0.226419	-2.29036	1209	-	19	19q13.32	CLPTM1, transmembrane protein
DSG3	0.125512	6.67742	3.02803	0.00672151	0.22644	-2.29219	1830	CDHF6|PVA	18	18q12.1	desmoglein 3
GPM6B	0.108145	6.51593	3.02738	0.00673139	0.22644	-2.29346	2824	M6B	X	Xp22.2	glycoprotein M6B
ACADVL	-0.231852	10.4546	-3.02515	0.0067651	0.226739	-2.29778	37	ACAD6|LCACD|VLCAD	17	17p13.1	acyl-CoA dehydrogenase, very long chain
DCC	-0.130093	6.64821	-3.02292	0.00679901	0.226739	-2.30211	1630	CRC18|CRCR1|IGDCC1|MRMV1|NTN1R1	18	18q21.2	DCC netrin 1 receptor
LL22NC03-63E9.3	0.164215	6.78555	3.02433	0.00677752	0.226739	-2.29937	648691	-	22	22q11.22	uncharacterized LOC648691
PNISR	-0.206203	10.1138	-3.02322	0.00679451	0.226739	-2.30154	25957	C6orf111|HSPC306|SFRS18|SRrp130|bA98I9.2	6	6q16.2	PNN interacting serine and arginine rich protein
TBC1D8	-0.178357	10.6722	-3.02348	0.00679046	0.226739	-2.30102	11138	AD3|GRAMD8|HBLP1|TBC1D8A|VRP	2	2q11.2	TBC1 domain family member 8
FAM109B	0.168842	7.70915	3.02162	0.00681892	0.227011	-2.30464	150368	IPIP27B|Ses2	22	22q13.2	family with sequence similarity 109 member B
EXOSC9	0.130822	9.62963	3.01821	0.00687132	0.228362	-2.31127	5393	PM/Scl-75|PMSCL1|RRP45|Rrp45p|p5|p6	4	4q27	exosome component 9
ACTG1P4	-0.208889	6.62253	-3.01182	0.00697055	0.228725	-2.32368	648740	ACTGP4	1	1p21.1	actin gamma 1 pseudogene 4
CLDN20	0.155471	7.25925	3.0114	0.00697702	0.228725	-2.32448	49861	-	6	6q25.3	claudin 20
EDIL3	0.155557	7.29812	3.01431	0.00693169	0.228725	-2.31884	10085	DEL1	5	5q14.3	EGF like repeats and discoidin domains 3
FBXO46	-0.115064	8.8486	-3.01217	0.006965	0.228725	-2.32299	23403	20D7-FC4|FBXO34L|Fbx46	19	19q13.32	F-box protein 46
KLHL3	-0.142697	9.91333	-3.01644	0.00689871	0.228725	-2.31471	26249	PHA2D	5	5q31.2	kelch like family member 3
LOC100631378	0.150297	6.66261	3.0116	0.00697396	0.228725	-2.3241	100631378	-	19	19q13.13	uncharacterized 100631378
SNORD114-13	0.164692	6.526	3.0151	0.00691937	0.228725	-2.3173	767591	14q(II-13)	14	14q32.31	small nucleolar RNA, C/D box 114-13
ZNF816	0.159475	9.10664	3.01461	0.00692706	0.228725	-2.31826	125893	ZNF816A	19	19q13.41	zinc finger protein 816
PDZD3	-0.160472	6.61642	-3.00993	0.00700004	0.229091	-2.32733	79849	IKEPP|NHERF4|PDZK2	11	11q23.3	PDZ domain containing 3
HLA-DPB2	-0.115086	6.67633	-3.00871	0.00701923	0.22933	-2.3297	3116	DP2B|DPB2|DPbeta2|HLA-DP2B	6	6p21.32	major histocompatibility complex, class II, DP beta 2 (pseudogene)
EML6	-0.141116	6.7378	-3.00454	0.00708515	0.230622	-2.33779	400954	-	2	2p16.1	echinoderm microtubule associated protein like 6
RHOT2	-0.178994	10.4045	-3.0032	0.00710654	0.230622	-2.3404	89941	ARHT2|C16orf39|MIRO-2|MIRO2|RASL	16	16p13.3	ras homolog family member T2
SARAF	0.141327	12.1663	3.00384	0.00709628	0.230622	-2.33915	51669	FOAP-7|HSPC035|TMEM66|XTP3	8	8p12	store-operated calcium entry associated regulatory factor
WNK1	-0.194535	8.16604	-3.0048	0.00708108	0.230622	-2.33729	65125	HSAN2|HSN2|KDP|PPP1R167|PRKWNK1|PSK|p65	12	12p13.33	WNK lysine deficient protein kinase 1
IFT74	0.162142	7.37604	2.99947	0.00716609	0.232105	-2.34762	80173	BBS20|CCDC2|CMG-1|CMG1	9	9p21.2	intraflagellar transport 74
RAMP1	0.150344	6.49335	2.99884	0.00717626	0.232105	-2.34885	10267	-	2	2q37.3	receptor activity modifying protein 1
DCST1	-0.132758	6.78236	-2.99591	0.00722357	0.233026	-2.35453	149095	-	1	1q21.3	DC-STAMP domain containing 1
IFNB1	0.132559	7.64748	2.99558	0.00722888	0.233026	-2.35517	3456	IFB|IFF|IFN-beta|IFNB	9	9p21.3	interferon beta 1
JADE2	-0.126299	10.9006	-2.99275	0.00727486	0.234117	-2.36065	23338	JADE-2|PHF15	5	5q31.1	jade family PHD finger 2
CR1L	-0.16739	6.64945	-2.9868	0.0073724	0.234778	-2.37217	1379	-	1	1q32.2	complement C3b/C4b receptor 1 like
LCORL	0.132298	6.64275	2.98709	0.00736752	0.234778	-2.3716	254251	MLR1	4	4p15.31	ligand dependent nuclear receptor corepressor like
MBIP	0.138014	8.8575	2.98484	0.00740482	0.234778	-2.37597	51562	-	14	14q13.3	MAP3K12 binding inhibitory protein 1
MRPL15	0.180769	8.15218	2.98729	0.00736422	0.234778	-2.37121	29088	HSPC145|L15mt|MRP-L15|MRP-L7|RPML7	8	8q11.23	mitochondrial ribosomal protein L15
NDUFS4	0.146164	12.24	2.98755	0.00736	0.234778	-2.37072	4724	AQDQ|CI-18|CI-18 kDa|CI-AQDQ	5	5q11.2	NADH:ubiquinone oxidoreductase subunit S4
PPT1	0.162152	10.8405	2.98583	0.00738834	0.234778	-2.37404	5538	CLN1|INCL|PPT	1	1p34.2	palmitoyl-protein thioesterase 1
RPL37A	0.163687	11.746	2.98801	0.00735246	0.234778	-2.36983	6168	L37A	2	2q35	ribosomal protein L37a
SARS	0.147211	9.21045	2.98542	0.00739518	0.234778	-2.37484	6301	SERRS|SERS	1	1p13.3	seryl-tRNA synthetase
ZNF692	-0.158487	9.1057	-2.9867	0.00737395	0.234778	-2.37235	55657	AREBP|Zfp692	1	1q44	zinc finger protein 692
LOC100506562	0.17963	7.40008	2.984	0.00741862	0.23483	-2.37758	100506562	-	22	22q13.2	protein LLP homolog
CCDC114	0.154505	6.2896	2.98093	0.00746971	0.23606	-2.38351	93233	CILD20	19	19q13.33	coiled-coil domain containing 114
ARHGAP32	-0.153471	7.4098	-2.97787	0.00752108	0.236908	-2.38944	9743	GC-GAP|GRIT|PX-RICS|RICS|p200RhoGAP|p250GAP	11	11q24.3	Rho GTPase activating protein 32
OR5A1	0.174527	6.84676	2.97832	0.00751355	0.236908	-2.38857	219982	OR11-249|OR5A1P|OST181	11	11q12.1	olfactory receptor family 5 subfamily A member 1
ATP6V1A	0.142982	11.6351	2.97468	0.00757486	0.237055	-2.3956	523	ATP6A1|ATP6V1A1|HO68|VA68|VPP2|Vma1	3	3q13.31	ATPase H+ transporting V1 subunit A
LYPLAL1	0.134321	9.61831	2.97562	0.00755895	0.237055	-2.39378	127018	Q96AV0	1	1q41	lysophospholipase like 1
MARCH10	0.134081	6.54465	2.97595	0.00755345	0.237055	-2.39315	162333	MARCH-X|RNF190	17	17q23.2	membrane associated ring-CH-type finger 10
OR2L3	0.132858	6.77103	2.97515	0.00756702	0.237055	-2.3947	391192	-	1	1q44	olfactory receptor family 2 subfamily L member 3
DTX3	-0.137005	8.7887	-2.97396	0.00758721	0.237057	-2.39701	196403	RNF154|deltex3	12	12q13.3	deltex E3 ubiquitin ligase 3
REV3L	-0.170842	8.90003	-2.97037	0.00764827	0.238579	-2.40394	5980	POLZ|REV3	6	6q21	REV3 like, DNA directed polymerase zeta catalytic subunit
FZD9	0.154274	8.01369	2.96944	0.00766412	0.238688	-2.40573	8326	CD349|FZD3	7	7q11.23	frizzled class receptor 9
SLC39A12	0.155088	6.68508	2.96863	0.00767813	0.238739	-2.4073	221074	LZT-Hs8|ZIP-12|bA570F3.1	10	10p12.33	solute carrier family 39 member 12
DCAF11	-0.162117	6.91189	-2.96496	0.00774131	0.23967	-2.41439	80344	GL014|PRO2389|WDR23	14	14q12	DDB1 and CUL4 associated factor 11
HMGN5	0.147728	7.2953	2.9633	0.00777012	0.23967	-2.4176	79366	NBP-45|NSBP1	X	Xq21.1	high mobility group nucleosome binding domain 5
IQSEC3	0.176436	6.76601	2.96524	0.00773646	0.23967	-2.41385	440073	-	12	12p13.33	IQ motif and Sec7 domain 3
KLHDC2	0.271886	10.21	2.96397	0.00775849	0.23967	-2.4163	23588	HCLP-1|HCLP1|LCP	14	14q21.3	kelch domain containing 2
TUSC3	0.139583	10.1713	2.96444	0.00775036	0.23967	-2.4154	7991	D8S1992|M33|MRT22|MRT7|N33|OST3A	8	8p22	tumor suppressor candidate 3
RRP15	0.176435	10.2981	2.96168	0.0077983	0.240155	-2.42073	51018	CGI-115|KIAA0507	1	1q41	ribosomal RNA processing 15 homolog
TSPAN6	0.129153	8.46867	2.95933	0.00783926	0.241032	-2.42526	7105	T245|TM4SF6|TSPAN-6	X	Xq22.1	tetraspanin 6
LINC01512	-0.170562	7.00336	-2.95656	0.00788797	0.241377	-2.43061	100132354	HI-LNC77	6	6p21.1	long intergenic non-protein coding RNA 1512
RASAL1	0.145792	6.83138	2.95673	0.00788496	0.241377	-2.43028	8437	RASAL	12	12q24.13	RAS protein activator like 1
ZSCAN30	-0.179743	7.02747	-2.95721	0.00787644	0.241377	-2.42935	100101467	ZNF-WYM|ZNF397OS|ZNF917	18	18q12.2	zinc finger and SCAN domain containing 30
TEFM	0.135859	9.17988	2.95171	0.00797378	0.243617	-2.43996	79736	C17orf42	17	17q11.2	transcription elongation factor, mitochondrial
SLC25A34	-0.160024	7.27796	-2.95007	0.00800292	0.244047	-2.44311	284723	-	1	1p36.21	solute carrier family 25 member 34
TAF1C	-0.149187	8.74498	-2.9495	0.00801314	0.244047	-2.44421	9013	MGC:39976|SL1|TAFI110|TAFI95	16	16q24.1	TATA-box binding protein associated factor, RNA polymerase I subunit C
CCDC88C	-0.307917	8.64086	-2.94553	0.00808445	0.245416	-2.45187	440193	DAPLE|HKRP2|KIAA1509|SCA40	14	14q32.11-q32.12	coiled-coil domain containing 88C
INO80D	-0.150743	8.40602	-2.94628	0.00807103	0.245416	-2.45043	54891	-	2	2q33.3	INO80 complex subunit D
LOC388242	-0.199384	6.85046	-2.94488	0.00809624	0.245416	-2.45313	388242	-	16	16p11.2	SAGA complex associated factor 29 pseudogene
SLC12A7	0.146995	6.51802	2.94405	0.00811118	0.245484	-2.45472	10723	KCC4	5	5p15.33	solute carrier family 12 member 7
LAMA5	-0.136428	13.484	-2.94109	0.00816489	0.246459	-2.46042	3911	-	20	20q13.33	laminin subunit alpha 5
MXD1	-0.162249	8.82319	-2.94087	0.00816893	0.246459	-2.46085	4084	BHLHC58|MAD|MAD1	2	2p13.3	MAX dimerization protein 1
SYT16	-0.219929	6.81852	-2.93867	0.00820904	0.247283	-2.46508	83851	CHR14SYT|SYT14L|Strep14|syt14r|yt14r	14	14q23.2	synaptotagmin 16
TMEM259	-0.169214	9.45401	-2.9375	0.00823053	0.247544	-2.46734	91304	ASBABP1|C19orf6|MBRL|MEMBRALIN|R32184_3	19	19p13.3	transmembrane protein 259
CTSZ	-0.54277	10.0525	-2.93464	0.0082831	0.248738	-2.47283	1522	CTSX	20	20q13.32	cathepsin Z
CANT1	-0.147554	10.9842	-2.93349	0.00830441	0.24899	-2.47505	124583	DBQD|DBQD1|SCAN-1|SCAN1|SHAPY	17	17q25.3	calcium activated nucleotidase 1
MRPL48	0.207933	7.61379	2.93247	0.00832326	0.249169	-2.47701	51642	CGI-118|HSPC290|L48MT|MRP-L48	11	11q13.4	mitochondrial ribosomal protein L48
BNIP3	0.16041	11.7115	2.92984	0.0083722	0.249894	-2.48208	664	NIP3	10	10q26.3	BCL2 interacting protein 3
MIR1324	0.129715	6.61685	2.92978	0.00837336	0.249894	-2.48219	100302212	MIRN1324|hsa-mir-1324	3	3p12.3	microRNA 1324
C14orf177	0.136618	6.48027	2.92517	0.00845977	0.250063	-2.49106	283598	-	14	14q32.2	chromosome 14 open reading frame 177
DCUN1D2	-0.130341	8.63117	-2.92655	0.0084338	0.250063	-2.4884	55208	C13orf17	13	13q34	defective in cullin neddylation 1 domain containing 2
GMFB	0.183437	9.86193	2.92327	0.00849559	0.250063	-2.49471	2764	GMF	14	14q22.2	glia maturation factor beta
HERC2	-0.148855	10.3945	-2.924	0.00848182	0.250063	-2.49331	8924	D15F37S1|MRT38|SHEP1|jdf2|p528	15	15q13.1	HECT and RLD domain containing E3 ubiquitin protein ligase 2
MRPS6	0.113237	12.3951	2.92665	0.00843191	0.250063	-2.48821	64968	C21orf101|MRP-S6|RPMS6|S6mt	21	21q22.11	mitochondrial ribosomal protein S6
PCNX3	-0.192907	9.79982	-2.9252	0.00845912	0.250063	-2.49099	399909	PCNXL3	11	11q13.1	pecanex homolog 3 (Drosophila)
PKD1	-0.204208	7.85617	-2.92865	0.00839453	0.250063	-2.48438	5310	PBP|Pc-1|TRPP1	16	16p13.3	polycystin 1, transient receptor potential channel interacting
PRRT2	-0.263115	7.25847	-2.92356	0.00849013	0.250063	-2.49415	112476	BFIC2|BFIS2|DSPB3|DYT10|EKD1|FICCA|ICCA|IFITMD1|PKC	16	16p11.2	proline rich transmembrane protein 2
ZNF227	0.183317	7.58211	2.92769	0.00841241	0.250063	-2.48621	7770	-	19	19q13.31	zinc finger protein 227
SLC23A2	-0.122424	7.69937	-2.92256	0.00850914	0.250081	-2.49608	9962	NBTL1|SLC23A1|SVCT2|YSPL2|hSVCT2	20	20p13	solute carrier family 23 member 2
GJB1	-0.206675	6.735	-2.91837	0.00858872	0.250813	-2.50412	2705	CMTX|CMTX1|CX32	X	Xq13.1	gap junction protein beta 1
LOC728175	-0.172481	6.70423	-2.91951	0.00856704	0.250813	-2.50194	728175	-	4	4q35.1	uncharacterized LOC728175
TUBG2	-0.151328	9.98317	-2.91861	0.00858428	0.250813	-2.50367	27175	-	17	17q21.2	tubulin gamma 2
UBE2N	0.203488	9.8084	2.9204	0.00854999	0.250813	-2.50022	7334	HEL-S-71|UBC13|UBCHBEN; UBC13|UbcH-ben|UbcH13	12	12q22	ubiquitin conjugating enzyme E2 N
ZBTB11-AS1	0.177502	7.48713	2.91784	0.008599	0.250813	-2.50515	100009676	-	3	3q12.3	ZBTB11 antisense RNA 1
RAC3	0.355386	7.76194	2.91563	0.0086414	0.251669	-2.5094	5881	-	17	17q25.3	ras-related C3 botulinum toxin substrate 3 (rho family, small GTP binding protein Rac3)
ADO	0.217137	9.3436	2.91051	0.00874022	0.251952	-2.51921	84890	C10orf22	10	10q21.3	2-aminoethanethiol dioxygenase
ANXA2R	0.176235	9.89664	2.90944	0.0087611	0.251952	-2.52127	389289	AX2R|AXIIR|C5orf39	5	5p12	annexin A2 receptor
FBXW12	0.16014	6.69442	2.91191	0.0087132	0.251952	-2.51654	285231	FBW12|FBXO12|FBXO35	3	3p21.31	F-box and WD repeat domain containing 12
HBA2	0.157896	7.1509	2.90906	0.00876854	0.251952	-2.522	3040	HBA-T2|HBH	16	16p13.3	hemoglobin subunit alpha 2
LRRN1	0.148526	6.93858	2.90941	0.00876169	0.251952	-2.52133	57633	FIGLER3|NLRR-1	3	3p26.2	leucine rich repeat neuronal 1
PNPLA7	-0.166036	8.55414	-2.91196	0.00871211	0.251952	-2.51643	375775	C9orf111|NTE-R1|NTEL1	9	9q34.3	patatin like phospholipase domain containing 7
PPP2R5E	0.215086	11.4168	2.91264	0.00869893	0.251952	-2.51512	5529	-	14	14q23.2	protein phosphatase 2 regulatory subunit B^epsilon
WRNIP1	0.127975	9.97182	2.90932	0.00876342	0.251952	-2.5215	56897	WHIP|bA420G6.2	6	6p25.2	Werner helicase interacting protein 1
ZNF140	0.15172	6.9358	2.91224	0.00870677	0.251952	-2.5159	7699	pHZ-39	12	12q24.33	zinc finger protein 140
TDH	-0.173284	6.37102	-2.90813	0.00878672	0.252099	-2.52379	157739	SDR14E1P	8	8p23.1	L-threonine dehydrogenase (pseudogene)
ARPC5L	-0.156361	10.5384	-2.90383	0.00887107	0.252461	-2.53203	81873	ARC16-2	9	9q33.3	actin related protein 2/3 complex subunit 5 like
CPNE3	0.128037	11.9334	2.90675	0.00881377	0.252461	-2.52644	8895	CPN3|PRO1071	8	8q21.3	copine 3
ISOC1	0.143018	8.42186	2.90369	0.00887393	0.252461	-2.53231	51015	CGI-111	5	5q23.3	isochorismatase domain containing 1
MTCL1	-0.197931	7.7624	-2.90252	0.00889692	0.252461	-2.53454	23255	CCDC165|KIAA0802|SOGA2	18	18p11.22	microtubule crosslinking factor 1
PSMA5	0.125695	12.9699	2.90502	0.00884775	0.252461	-2.52976	5686	PSC5|ZETA	1	1p13.3	proteasome subunit alpha 5
SNORA69	-0.162201	6.66151	-2.90442	0.00885954	0.252461	-2.53091	26779	RNU69|U69|U69A	X	Xq24	small nucleolar RNA, H/ACA box 69
TMEM14A	0.168735	10.6866	2.90242	0.00889896	0.252461	-2.53474	28978	C6orf73|PTD011	6	6p12.2	transmembrane protein 14A
USO1	0.160571	9.41223	2.90217	0.00890392	0.252461	-2.53522	8615	P115|TAP|VDP	4	4q21.1	USO1 vesicle transport factor
ATF6B	-0.159242	7.64059	-2.90107	0.00892563	0.252496	-2.53732	1388	CREB-RP|CREBL1|G13	6	6p21.32	activating transcription factor 6 beta
DCHS1	-0.137984	8.61603	-2.90079	0.00893131	0.252496	-2.53787	8642	CDH19|CDH25|CDHR6|FIB1|MVP2|PCDH16|VMLDS1	11	11p15.4	dachsous cadherin-related 1
NOC3L	0.224649	8.31659	2.89891	0.00896855	0.252808	-2.54146	64318	AD24|C10orf117|FAD24	10	10q23.33	NOC3 like DNA replication regulator
SELENOF	0.259709	10.1434	2.89913	0.00896423	0.252808	-2.54105	9403	SEP15	1	1p22.3	selenoprotein F
ATMIN	0.131055	7.38868	2.89536	0.00903962	0.25444	-2.54827	23300	ASCIZ|ZNF822	16	16q23.2	ATM interactor
BUB1	0.189999	8.83917	2.89124	0.0091227	0.254922	-2.55616	699	BUB1A|BUB1L|hBUB1	2	2q13	BUB1 mitotic checkpoint serine/threonine kinase
CYCS	-0.16525	8.03895	-2.89315	0.00908421	0.254922	-2.55252	54205	CYC|HCS|THC4	7	7p15.3	cytochrome c, somatic
FAM156A	-0.168862	7.16714	-2.89224	0.00910254	0.254922	-2.55425	29057	PRO0659|TMEM29	X	Xp11.22	family with sequence similarity 156 member A
PCDHB14	0.148947	6.99315	2.89374	0.00907229	0.254922	-2.55138	56122	PCDH-BETA14	5	5q31.3	protocadherin beta 14
SOCS2	0.152136	8.10365	2.89124	0.00912274	0.254922	-2.55617	8835	CIS2|Cish2|SOCS-2|SSI-2|SSI2|STATI2	12	12q22	suppressor of cytokine signaling 2
BRIX1	0.117705	10.1052	2.89001	0.00914764	0.255248	-2.55852	55299	BRIX|BXDC2	5	5p13.2	BRX1, biogenesis of ribosomes
TMEM206	0.15484	9.23333	2.88659	0.00921742	0.256824	-2.56507	55248	C1orf75	1	1q32.3	transmembrane protein 206
BRSK1	-0.182157	7.3098	-2.88573	0.00923494	0.256942	-2.56671	84446	hSAD1	19	19q13.42	BR serine/threonine kinase 1
AQP9	-0.156677	6.49595	-2.86841	0.00959652	0.25732	-2.59982	366	AQP-9|HsT17287|SSC1|T17287	15	15q21.3	aquaporin 9
C11orf84	0.164969	7.74573	2.8715	0.00953113	0.25732	-2.59393	144097	-	11	11q13.1	chromosome 11 open reading frame 84
C18orf21	0.233229	9.51437	2.86314	0.0097092	0.25732	-2.60988	83608	HsT3108|PNAS-124|PNAS-131|XTP13	18	18q12.2	chromosome 18 open reading frame 21
C1orf53	0.138989	9.08541	2.87311	0.00949717	0.25732	-2.59085	388722	-	1	1q31.3	chromosome 1 open reading frame 53
CDK5RAP3	-0.155519	11.3654	-2.87358	0.00948729	0.25732	-2.58995	80279	C53|HSF-27|IC53|LZAP|MST016|OK/SW-cl.114|PP1553	17	17q21.32	CDK5 regulatory subunit associated protein 3
CDKN3	0.129553	10.9905	2.88331	0.00928464	0.25732	-2.57134	1033	CDI1|CIP2|KAP|KAP1	14	14q22.2	cyclin dependent kinase inhibitor 3
COPS4	0.119891	10.6616	2.87895	0.00937498	0.25732	-2.57969	51138	CSN4|SGN4	4	4q21.22	COP9 signalosome subunit 4
EQTN	0.143036	6.50537	2.88285	0.00929422	0.25732	-2.57223	54586	AFAF|C9orf11|SPACA8	9	9p21.2	equatorin
FAM160A1	0.173969	7.01906	2.8776	0.00940305	0.25732	-2.58226	729830	-	4	4q31.3	family with sequence similarity 160 member A1
FAM192A	-0.125423	9.57783	-2.87647	0.00942657	0.25732	-2.58442	80011	C16orf94|CDA018|CDA10|NIP30	16	16q13	family with sequence similarity 192 member A
FLOT1	0.123809	12.3268	2.87642	0.00942772	0.25732	-2.58452	10211	-	6	6p21.33	flotillin 1
HAO1	-0.119599	6.70644	-2.86724	0.00962146	0.25732	-2.60206	54363	GOX|GOX1|HAOX1	20	20p12.3	hydroxyacid oxidase 1
INTS3	-0.15689	10.8134	-2.87034	0.00955555	0.25732	-2.59613	65123	C1orf193|C1orf60|INT3|SOSS-A|SOSSA	1	1q21.3	integrator complex subunit 3
KDELR3	0.112821	9.64538	2.8639	0.00969304	0.25732	-2.60844	11015	ERD2L3	22	22q13.1	KDEL endoplasmic reticulum protein retention receptor 3
KLHL15	0.163042	7.01298	2.86524	0.0096642	0.25732	-2.60588	80311	HEL-S-305	X	Xp22.11	kelch like family member 15
KRTAP10-6	0.149508	6.77314	2.86513	0.00966654	0.25732	-2.60608	386674	KAP10.6|KAP18.6|KRTAP18-6|KRTAP18.6	21	21q22.3	keratin associated protein 10-6
MRRF	-0.136265	8.0391	-2.86288	0.00971496	0.25732	-2.61039	92399	MRFF|MTRRF|RRF	9	9q33.2	mitochondrial ribosome recycling factor
OR4F15	0.130599	6.60418	2.88237	0.00930418	0.25732	-2.57315	390649	-	15	15q26.3	olfactory receptor family 4 subfamily F member 15
PPP1R9A	0.159759	6.49573	2.86893	0.0095856	0.25732	-2.59884	55607	NRB1|NRBI|Neurabin-I	7	7q21.3	protein phosphatase 1 regulatory subunit 9A
PRPF19	0.131131	10.4884	2.87535	0.00945003	0.25732	-2.58656	27339	NMP200|PRP19|PSO4|SNEV|UBOX4|hPSO4	11	11q12.2	pre-mRNA processing factor 19
PSMA4	0.139558	11.6292	2.87739	0.00940735	0.25732	-2.58266	5685	HC9|HsT17706|PSC9	15	15q25.1	proteasome subunit alpha 4
RADIL	0.109229	6.49399	2.86884	0.00958746	0.25732	-2.599	55698	RASIP2	7	7p22.1	Rap associating with DIL domain
RAP2A	0.207226	9.68677	2.86444	0.00968132	0.25732	-2.6074	5911	K-REV|KREV|RAP2|RbBP-30	13	13q32.1	RAP2A, member of RAS oncogene family
RHBDF1	-0.153764	11.949	-2.86552	0.00965829	0.25732	-2.60535	64285	C16orf8|Dist1|EGFR-RS|gene-89|gene-90|hDist1	16	16p13.3	rhomboid 5 homolog 1
RPS24	0.126141	11.3098	2.87423	0.00947357	0.25732	-2.5887	6229	DBA3|S24	10	10q22.3	ribosomal protein S24
SLC9C1	0.147006	6.61643	2.86993	0.00956438	0.25732	-2.59693	285335	NHE|NHE-10|SLC9A10|sperm-NHE	3	3q13.2	solute carrier family 9 member C1
SMAD3	-0.13109	10.9134	-2.86923	0.00957921	0.25732	-2.59826	4088	HSPC193|HsT17436|JV15-2|LDS1C|LDS3|MADH3	15	15q22.33	SMAD family member 3
SYNE4	-0.151199	6.97401	-2.86853	0.0095941	0.25732	-2.5996	163183	C19orf46|DFNB76|Nesp4	19	19q13.12	spectrin repeat containing nuclear envelope family member 4
TMC8	0.126943	6.89104	2.87019	0.00955891	0.25732	-2.59643	147138	EV2|EVER2|EVIN2	17	17q25.3	transmembrane channel like 8
TOR1AIP2	0.12677	7.37416	2.87464	0.00946507	0.25732	-2.58793	163590	IFRG15|LULL1|NET9	1	1q25.2	torsin 1A interacting protein 2
UQCRC2	0.149904	8.29849	2.87663	0.00942338	0.25732	-2.58412	7385	MC3DN5|QCR2|UQCR2	16	16p12.2	ubiquinol-cytochrome c reductase core protein II
USP3-AS1	-0.128754	6.71818	-2.87945	0.00936465	0.25732	-2.57874	100130855	-	15	15q22.31	USP3 antisense RNA 1
WWC2	0.131568	6.69032	2.87721	0.00941116	0.25732	-2.58301	80014	BOMB	4	4q35.1	WW and C2 domain containing 2
YTHDF1	-0.135326	11.2322	-2.86514	0.00966638	0.25732	-2.60607	54915	C20orf21	20	20q13.33	YTH N6-methyladenosine RNA binding protein 1
ZNF280D	0.128609	7.40154	2.88245	0.00930237	0.25732	-2.57298	54816	SUHW4|ZNF634	15	15q21.3	zinc finger protein 280D
DPYD	0.212147	7.94693	2.86006	0.00977569	0.257909	-2.61576	1806	DHP|DHPDHASE|DPD	1	1p21.3	dihydropyrimidine dehydrogenase
EPHB6	-0.139459	6.64773	-2.85876	0.00980399	0.257909	-2.61825	2051	HEP	7	7q34	EPH receptor B6
MEX3B	0.134944	8.18393	2.86089	0.00975782	0.257909	-2.61418	84206	MEX-3B|RKHD3|RNF195	15	15q25.2	mex-3 RNA binding family member B
SPATA25	-0.135052	6.79528	-2.85906	0.00979744	0.257909	-2.61767	128497	C20orf165|TSG23|dJ337O18.8	20	20q13.12	spermatogenesis associated 25
SUPT16H	-0.154513	13.0551	-2.85876	0.00980393	0.257909	-2.61824	11198	CDC68|FACTP140|SPT16|SPT16/CDC68	14	14q11.2	SPT16 homolog, facilitates chromatin remodeling subunit
CDC7	0.175008	8.45634	2.85809	0.00981843	0.257935	-2.61952	8317	CDC7L1|HsCDC7|Hsk1|huCDC7	1	1p22.1	cell division cycle 7
TAAR9	-0.15648	6.72303	-2.85748	0.00983168	0.257935	-2.62068	134860	TA3|TAR3|TAR9|TRAR3	6	6q23.2	trace amine associated receptor 9 (gene/pseudogene)
NUCB2	0.178756	8.27706	2.8565	0.009853	0.258143	-2.62255	4925	HEL-S-109|NEFA	11	11p15.1	nucleobindin 2
EBLN2	-0.204215	8.35964	-2.85505	0.00988482	0.258563	-2.62532	55096	EBLN-2	3	3p13	endogenous Bornavirus-like nucleoprotein 2
SNORD61	-0.159226	6.58842	-2.85455	0.0098958	0.258563	-2.62628	26787	HBII-342|RNU61|U61	X	Xq26.3	small nucleolar RNA, C/D box 61
LYPD6B	0.136835	6.71875	2.85343	0.00992028	0.258852	-2.62841	130576	CT116|LYPD7	2	2q23.2	LY6/PLAUR domain containing 6B
C18orf63	-0.144591	6.63501	-2.85218	0.0099478	0.25922	-2.6308	644041	DKFZP781G0119	18	18q22.3	chromosome 18 open reading frame 63
CCDC77	0.167286	9.48913	2.85071	0.00998005	0.25971	-2.63358	84318	-	12	12p13.33	coiled-coil domain containing 77
HOXD4	-0.132164	6.85837	-2.84959	0.0100048	0.259797	-2.63572	3233	HHO.C13|HOX-5.1|HOX4|HOX4B|Hox-4.2	2	2q31.1	homeobox D4
LOC100130264	0.140027	6.68022	2.84935	0.0100103	0.259797	-2.63619	100130264	-	20	20p11.23	uncharacterized LOC100130264
AP4B1	-0.122052	10.4826	-2.84402	0.0101289	0.26112	-2.64633	10717	BETA-4|CPSQ5|SPG47	1	1p13.2	adaptor related protein complex 4 beta 1 subunit
CTSH	0.122906	9.62651	2.84438	0.0101209	0.26112	-2.64565	1512	ACC-4|ACC-5|ACC4|ACC5|CPSB	15	15q25.1	cathepsin H
DPM1	0.158759	11.0995	2.84564	0.0100927	0.26112	-2.64325	8813	CDGIE|MPDS	20	20q13.13	dolichyl-phosphate mannosyltransferase subunit 1, catalytic
EPHX4	0.181571	7.84352	2.84421	0.0101246	0.26112	-2.64597	253152	ABHD7|EH4|EPHXRP	1	1p22.1	epoxide hydrolase 4
LCE3B	-0.173914	6.33923	-2.84637	0.0100765	0.26112	-2.64187	353143	LEP14	1	1q21.3	late cornified envelope 3B
ARL4C	-0.129261	6.98257	-2.84055	0.010207	0.262065	-2.65295	10123	ARL7|LAK	2	2q37.1	ADP ribosylation factor like GTPase 4C
KLF10	-0.144349	8.08353	-2.83878	0.010247	0.262065	-2.65631	7071	EGR-alpha|EGRA|TIEG|TIEG1	8	8q22.3	Kruppel like factor 10
MPC1	0.134369	9.82617	2.84163	0.0101826	0.262065	-2.65088	51660	BRP44L|CGI-129|MPYCD|dJ68L15.3	6	6q27	mitochondrial pyruvate carrier 1
MT1IP	-0.132071	6.87059	-2.83976	0.0102247	0.262065	-2.65444	644314	MT1|MT1I|MTE	16	16q13	metallothionein 1I, pseudogene
PIGH	0.130485	7.51288	2.83916	0.0102382	0.262065	-2.65558	5283	GPI-H	14	14q24.1	phosphatidylinositol glycan anchor biosynthesis class H
USP38	0.203472	8.0774	2.83881	0.0102462	0.262065	-2.65624	84640	HP43.8KD	4	4q31.21	ubiquitin specific peptidase 38
CNBP	0.111565	10.4832	2.83707	0.0102857	0.262707	-2.65956	7555	CNBP1|DM2|PROMM|RNF163|ZCCHC22|ZNF9	3	3q21.3	CCHC-type zinc finger nucleic acid binding protein
SDCBP	0.165015	11.0955	2.83599	0.0103104	0.262989	-2.66162	6386	MDA-9|MDA9|ST1|SYCL|TACIP18	8	8q12.1	syndecan binding protein
OR4A5	-0.116224	6.63141	-2.83486	0.0103361	0.26328	-2.66377	81318	OR11-111	11	11q11	olfactory receptor family 4 subfamily A member 5
SGCZ	0.164874	6.56962	2.83429	0.0103491	0.26328	-2.66485	137868	ZSG1	8	8p22	sarcoglycan zeta
CCDC136	-0.158924	8.41307	-2.83205	0.0104004	0.2636	-2.66911	64753	NAG6	7	7q32.1	coiled-coil domain containing 136
DHX36	0.132461	8.5691	2.83072	0.010431	0.2636	-2.67163	170506	DDX36|G4R1|MLEL1|RHAU	3	3q25.2	DEAH-box helicase 36
EI24	0.112391	9.2818	2.83047	0.0104368	0.2636	-2.67212	9538	EPG4|PIG8|TP53I8	11	11q24.2	EI24, autophagy associated transmembrane protein
GUSBP4	-0.129136	7.33344	-2.83257	0.0103885	0.2636	-2.66812	375513	C6orf216|GUSBL2|SMA3-L|SMAC3L	6	6p11.2	glucuronidase, beta pseudogene 4
RPS15A	0.119046	12.4309	2.83097	0.0104253	0.2636	-2.67116	6210	S15a	16	16p12.3	ribosomal protein S15a
SNORD7	-0.138609	6.82483	-2.83018	0.0104435	0.2636	-2.67267	692076	Z30|mgU6-47	17	17q12	small nucleolar RNA, C/D box 7
ATP6V1G1	0.226851	11.2411	2.82776	0.0104995	0.264322	-2.67727	9550	ATP6G|ATP6G1|ATP6GL|ATP6J|Vma10	9	9q32	ATPase H+ transporting V1 subunit G1
TMX1	0.1514	12.3029	2.8282	0.0104891	0.264322	-2.67642	81542	PDIA11|TMX|TXNDC|TXNDC1	14	14q22.1	thioredoxin related transmembrane protein 1
ICAM5	-0.155085	6.75248	-2.82639	0.0105313	0.264777	-2.67987	7087	TLCN|TLN	19	19p13.2	intercellular adhesion molecule 5
DYNC1LI2	-0.113974	12.5211	-2.82491	0.0105657	0.264953	-2.68268	1783	DNCLI2|LIC2	16	16q22.1	dynein cytoplasmic 1 light intermediate chain 2
TIPIN	0.148596	8.07233	2.82538	0.0105548	0.264953	-2.68179	54962	-	15	15q22.31	TIMELESS interacting protein
CPS1-IT1	-0.167286	6.66807	-2.82394	0.0105882	0.265173	-2.68451	29034	CPS1-IT|CPS1IT|CPS1IT1|PRO0132	2	2q34	CPS1 intronic transcript 1
GGPS1	0.113054	9.11479	2.82081	0.0106617	0.265293	-2.69047	9453	GGPPS|GGPPS1	1	1q42.3	geranylgeranyl diphosphate synthase 1
MCHR2-AS1	-0.113217	6.73585	-2.82185	0.0106372	0.265293	-2.68849	728012	-	6	6q16.2-q16.3	MCHR2 antisense RNA 1
MTMR12	0.152226	11.2244	2.82138	0.0106482	0.265293	-2.68937	54545	3-PAP|PIP3AP	5	5p13.3	myotubularin related protein 12
PLCXD1	-0.172446	8.8267	-2.82264	0.0106186	0.265293	-2.68698	55344	LL0XNC01-136G2.1	X|Y	Xp22.33 and Yp11.32-p11.31	phosphatidylinositol specific phospholipase C X domain containing 1
ZNF438	-0.134291	8.74182	-2.82158	0.0106437	0.265293	-2.68901	220929	bA330O11.1	10	10p11.23	zinc finger protein 438
C16orf62	0.143807	8.27662	2.82013	0.0106777	0.265349	-2.69176	57020	-	16	16p12.3	chromosome 16 open reading frame 62
TDRD5	-0.130565	6.32898	-2.81867	0.0107121	0.265861	-2.69452	163589	TUDOR3	1	1q25.2	tudor domain containing 5
METTL16	0.304069	8.67414	2.81609	0.0107734	0.267039	-2.69943	79066	METT10D	17	17p13.3	methyltransferase like 16
PRSS35	0.152381	7.20347	2.81471	0.0108061	0.267164	-2.70204	167681	C6orf158|dJ223E3.1	6	6q14.2	protease, serine 35
WDYHV1	0.137443	9.26832	2.81519	0.0107947	0.267164	-2.70113	55093	C8orf32	8	8q24.13	WDYHV motif containing 1
TIMMDC1	0.129261	7.87952	2.81402	0.0108227	0.267231	-2.70336	51300	C3orf1	3	3q13.33	translocase of inner mitochondrial membrane domain containing 1
SGTB	0.204045	6.84002	2.81208	0.010869	0.268034	-2.70703	54557	SGT2	5	5q12.3	small glutamine rich tetratricopeptide repeat containing beta
CXXC5	0.127307	10.4238	2.81098	0.0108954	0.268051	-2.70911	51523	CF5|HSPC195|RINF|WID	5	5q31.2	CXXC finger protein 5
FRG1	0.140733	8.73283	2.81089	0.0108975	0.268051	-2.70928	2483	FRG1A|FSG1	4	4q35.2	FSHD region gene 1
MAML1	-0.132952	7.50902	-2.80726	0.0109849	0.269514	-2.71616	9794	Mam-1|Mam1	5	5q35.3	mastermind like transcriptional coactivator 1
ZNHIT3	0.132176	10.0771	2.80734	0.0109831	0.269514	-2.71601	9326	TRIP3	17	17q12	zinc finger HIT-type containing 3
WDSUB1	0.205276	9.23774	2.80659	0.0110012	0.269572	-2.71743	151525	UBOX6|WDSAM1	2	2q24.2	WD repeat, sterile alpha motif and U-box domain containing 1
ZBTB34	-0.140036	10.0728	-2.80584	0.0110193	0.269673	-2.71884	403341	ZNF918	9	9q33.3	zinc finger and BTB domain containing 34
PABPC1L2A	-0.166252	6.71335	-2.80514	0.0110363	0.269747	-2.72017	340529	RBM32A	X	Xq13.2	poly(A) binding protein cytoplasmic 1 like 2A
FXYD4	0.158086	6.32368	2.80305	0.0110874	0.270653	-2.72414	53828	CHIF	10	10q11.21	FXYD domain containing ion transport regulator 4
RPL5	0.196469	11.0099	2.80005	0.0111608	0.272101	-2.72982	6125	DBA6|L5|MSTP030|PPP1R135	1	1p22.1	ribosomal protein L5
TSPAN15	-0.158993	8.41312	-2.79939	0.011177	0.272153	-2.73107	23555	2700063A19Rik|NET-7|NET7|TM4SF15	10	10q22.1	tetraspanin 15
ABHD14A	0.120032	9.18609	2.79558	0.0112713	0.272507	-2.73828	25864	DORZ1	3	3p21.2	abhydrolase domain containing 14A
ADAT2	-0.13065	6.63272	-2.79434	0.0113021	0.272507	-2.74063	134637	DEADC1|TAD2|dJ20N2|dJ20N2.1	6	6q24.2	adenosine deaminase, tRNA specific 2
ECHDC2	-0.176483	11.8016	-2.79743	0.0112254	0.272507	-2.73478	55268	-	1	1p32.3	enoyl-CoA hydratase domain containing 2
GRK7	0.133696	6.61485	2.79571	0.0112679	0.272507	-2.73803	131890	GPRK7	3	3q23	G protein-coupled receptor kinase 7
LOC728392	-0.132165	9.1828	-2.79376	0.0113165	0.272507	-2.74173	728392	-	17	17p13.2	uncharacterized LOC728392
LZTR1	-0.124966	11.043	-2.79463	0.0112948	0.272507	-2.74007	8216	BTBD29|LZTR-1|NS10|SWNTS2	22	22q11.21|22q11.1-q11.2	leucine zipper like transcription regulator 1
NAA40	-0.18481	7.58046	-2.79666	0.0112445	0.272507	-2.73624	79829	NAT11|PATT1	11	11q13.1	N(alpha)-acetyltransferase 40, NatD catalytic subunit
NLRC5	-0.205166	7.56741	-2.79716	0.0112322	0.272507	-2.7353	84166	CLR16.1|NOD27|NOD4	16	16q13	NLR family CARD domain containing 5
ZMYM4	0.134025	8.89029	2.79367	0.0113186	0.272507	-2.74188	9202	CDIR|MYM|ZNF198L3|ZNF262	1	1p34.3	zinc finger MYM-type containing 4
ANOS1	-0.174169	6.35628	-2.78685	0.0114899	0.272888	-2.7548	3730	ADMLX|HH1|HHA|KAL|KAL1|KALIG-1|KMS|WFDC19	X	Xp22.31	anosmin 1
ATP6AP2	0.17517	12.5753	2.79068	0.0113934	0.272888	-2.74755	10159	APT6M8-9|ATP6IP2|ATP6M8-9|ELDF10|HT028|M8-9|MRXE|MRXSH|MSTP009|PRR|RENR|XMRE|XPDS	X	Xp11.4	ATPase H+ transporting accessory protein 2
C9orf3	0.124201	7.36892	2.78718	0.0114815	0.272888	-2.75417	84909	AOPEP|AP-O|APO|C90RF3|ONPEP	9	9q22.32	chromosome 9 open reading frame 3
HRC	0.13261	6.72099	2.79007	0.0114086	0.272888	-2.74869	3270	-	19	19q13.33	histidine rich calcium binding protein
LCN15	0.153448	7.61341	2.7878	0.0114657	0.272888	-2.75299	389812	PRO6093|UNQ2541	9	9q34.3	lipocalin 15
MIR181D	-0.129358	6.59662	-2.78889	0.0114384	0.272888	-2.75094	574457	MIRN181D|mir-181d	19	19p13.12	microRNA 181d
MIR937	-0.113892	6.58985	-2.7886	0.0114456	0.272888	-2.75148	100126338	MIRN937|hsa-mir-937|mir-937	8	8q24.3	microRNA 937
OTOS	-0.12688	6.41606	-2.78869	0.0114433	0.272888	-2.75131	150677	OTOSP	2	2q37.3	otospiralin
UBE2E1	0.178598	8.9912	2.79023	0.0114047	0.272888	-2.7484	7324	UBCH6	3	3p24.2	ubiquitin conjugating enzyme E2 E1
UBE4B	0.143765	9.2681	2.78844	0.0114495	0.272888	-2.75177	10277	E4|HDNB1|UBOX3|UFD2|UFD2A	1	1p36.22	ubiquitination factor E4B
UEVLD	0.124146	7.25252	2.78805	0.0114594	0.272888	-2.75252	55293	ATTP|UEV3	11	11p15.1	UEV and lactate/malate dehyrogenase domains
BRD7	0.0935078	9.38554	2.78198	0.0116135	0.273802	-2.76399	29117	BP75|CELTIX1|NAG4	16	16q12.1	bromodomain containing 7
BRD7P3	0.132867	7.74471	2.78235	0.011604	0.273802	-2.76329	23629	BP75	6	6q22.31	bromodomain containing 7 pseudogene 3
NAV2	-0.178146	9.5998	-2.78344	0.0115761	0.273802	-2.76122	89797	HELAD1|POMFIL2|RAINB1|STEERIN2|UNC53H2	11	11p15.1	neuron navigator 2
PRTFDC1	0.169406	8.11083	2.78104	0.0116375	0.273802	-2.76577	56952	HHGP	10	10p12.1	phosphoribosyl transferase domain containing 1
SCX	-0.161051	7.04169	-2.78223	0.0116069	0.273802	-2.76351	642658	SCXA|SCXB|bHLHa48	8	8q24.3	scleraxis bHLH transcription factor
TMEM132E	-0.138399	6.47055	-2.78301	0.0115871	0.273802	-2.76203	124842	DFNB99	17	17q12	transmembrane protein 132E
TUFT1	0.149876	9.74403	2.78162	0.0116226	0.273802	-2.76466	7286	-	1	1q21.3	tuftelin 1
ZCCHC14	-0.146581	10.4787	-2.78087	0.0116418	0.273802	-2.76608	23174	BDG-29|BDG29	16	16q24.2	zinc finger CCHC-type containing 14
EP400	-0.188831	9.82354	-2.78	0.0116641	0.273855	-2.76773	57634	CAGH32|P400|TNRC12	12	12q24.33	E1A binding protein p400
PTBP3	0.177803	10.6965	2.77968	0.0116724	0.273855	-2.76834	9991	ROD1	9	9q32	polypyrimidine tract binding protein 3
ACTR6	0.228143	8.28559	2.77604	0.011766	0.274099	-2.7752	64431	ARP6|CDA12|HSPC281|MSTP136|hARP6|hARPX	12	12q23.1	ARP6 actin-related protein 6 homolog
FBXO27	-0.153627	6.66322	-2.77596	0.011768	0.274099	-2.77535	126433	FBG5|Fbx27	19	19q13.2	F-box protein 27
LRRC24	0.172869	6.68618	2.77645	0.0117555	0.274099	-2.77443	441381	LRRC14OS	8	8q24.3	leucine rich repeat containing 24
NBPF14	-0.20279	7.07133	-2.77634	0.0117582	0.274099	-2.77463	25832	DJ328E19.C1.1|NBPF	1	1q21.2	neuroblastoma breakpoint family member 14
NUDT7	0.175415	8.49152	2.77726	0.0117346	0.274099	-2.77291	283927	-	16	16q23.1	nudix hydrolase 7
RAB40B	0.142509	8.47664	2.77858	0.0117006	0.274099	-2.77042	10966	RAR|SEC4L	17	17q25.3	RAB40B, member RAS oncogene family
COA3	0.10459	12.5736	2.77387	0.0118222	0.274245	-2.77929	28958	CCDC56|COX25|HSPC009|MITRAC12	17	17q21.2	cytochrome c oxidase assembly factor 3
EEF2	-0.107635	13.9621	-2.77359	0.0118296	0.274245	-2.77983	1938	EEF-2|EF-2|EF2|SCA26	19	19p13.3	eukaryotic translation elongation factor 2
PITX3	0.176043	6.76377	2.77353	0.0118311	0.274245	-2.77994	5309	ASMD|ASOD|CTPP4|CTRCT11|PTX3	10	10q24.32	paired like homeodomain 3
RECQL4	-0.151564	9.69824	-2.77389	0.0118218	0.274245	-2.77927	9401	RECQ4	8	8q24.3	RecQ like helicase 4
DGKQ	-0.118218	9.10592	-2.77265	0.0118538	0.274443	-2.78159	1609	DAGK|DAGK4|DAGK7	4	4p16.3	diacylglycerol kinase theta
CCDC71	-0.47963	7.59619	-2.77108	0.0118948	0.274697	-2.78456	64925	-	3	3p21.31	coiled-coil domain containing 71
DLST	-0.473346	9.49582	-2.76897	0.0119501	0.274697	-2.78854	1743	DLTS	14	14q24.3	dihydrolipoamide S-succinyltransferase
MIR1297	0.147424	6.69576	2.76949	0.0119365	0.274697	-2.78756	100302187	MIRN1297|hsa-mir-1297|mir-1297	13	13q14.3	microRNA 1297
MIR147A	-0.173098	6.58811	-2.76931	0.0119412	0.274697	-2.7879	406939	MIR147|MIRN147|hsa-mir-147a	9	9q33.2	microRNA 147a
RIPK1	-0.15707	10.6109	-2.76914	0.0119456	0.274697	-2.78821	8737	RIP|RIP-1|RIP1	6	6p25.2	receptor interacting serine/threonine kinase 1
SLC9A1	-0.11856	11.7715	-2.76965	0.0119322	0.274697	-2.78725	6548	APNH|LIKNS|NHE-1|NHE1|PPP1R143	1	1p36.11	solute carrier family 9 member A1
DEFB112	0.190175	6.68839	2.76767	0.0119843	0.275155	-2.79099	245915	DEFB-12	6	6p12.3	defensin beta 112
NPR2	-0.148199	10.1394	-2.76685	0.0120057	0.275319	-2.79253	4882	AMDM|ANPRB|ANPb|ECDM|GUC2B|GUCY2B|NPRB|NPRBi|SNSK	9	9p13.3	natriuretic peptide receptor 2
MIR221	-0.26474	8.34206	-2.76599	0.0120284	0.275512	-2.79415	407006	MIRN221|miRNA221|mir-221	X	Xp11.3	microRNA 221
GPR31	-0.127661	6.63295	-2.76459	0.0120655	0.275708	-2.79679	2853	12-HETER|HETER|HETER1	6	6q27	G protein-coupled receptor 31
HELZ2	-0.119086	13.2093	-2.76492	0.0120567	0.275708	-2.79617	85441	PDIP-1|PRIC285	20	20q13.33	helicase with zinc finger 2
SCARNA17	-0.157941	6.72903	-2.76328	0.0121002	0.276174	-2.79926	677769	U91	18	18q21.1	small Cajal body-specific RNA 17
GALNTL5	-0.220517	6.54105	-2.76114	0.0121572	0.277147	-2.80329	168391	GALNACT19|GALNT15|GalNAc-T5L	7	7q36.1	polypeptide N-acetylgalactosaminyltransferase-like 5
HCAR3	-0.17788	6.55215	-2.76059	0.0121719	0.277154	-2.80433	8843	GPR109B|HCA3|HM74|PUMAG|Puma-g	12	12q24.31	hydroxycarboxylic acid receptor 3
ACOT11	0.110541	7.51961	2.75752	0.0122539	0.277321	-2.8101	26027	BFIT|STARD14|THEA|THEM1	1	1p32.3	acyl-CoA thioesterase 11
BEX5	0.118261	6.73208	2.75966	0.0121968	0.277321	-2.80608	340542	NGFRAP1L1	X	Xq22.1	brain expressed X-linked 5
GABRR2	-0.15995	6.41359	-2.75765	0.0122506	0.277321	-2.80986	2570	-	6	6q15	gamma-aminobutyric acid type A receptor rho2 subunit
MED12L	0.129855	6.59663	2.75787	0.0122445	0.277321	-2.80944	116931	NOPAR|TNRC11L|TRALP|TRALPUSH	3	3q25.1	mediator complex subunit 12 like
SNORD6	-0.164654	6.99771	-2.7571	0.0122654	0.277321	-2.8109	692075	mgh28S-2412	11	11q21	small nucleolar RNA, C/D box 6
ZC3H12A	-0.118194	9.51704	-2.75774	0.0122482	0.277321	-2.80969	80149	MCPIP|MCPIP-1|MCPIP1|Reg1|dJ423B22.1	1	1p34.3	zinc finger CCCH-type containing 12A
MEIS3P1	0.188143	8.4811	2.7559	0.0122978	0.277728	-2.81316	4213	MEIS3|MEIS4|MRG2	17	17p12	Meis homeobox 3 pseudogene 1
FUT8	0.27924	7.38034	2.75511	0.0123191	0.277885	-2.81465	2530	-	14	14q23.3	fucosyltransferase 8
MAMDC2	0.190724	10.098	2.75358	0.0123604	0.278491	-2.81752	256691	-	9	9q21.12	MAM domain containing 2
MRPS30	0.139258	11.4451	2.75049	0.0124444	0.280057	-2.82333	10884	MRP-S30|PAP|PDCD9|S30mt	5	5p12	mitochondrial ribosomal protein S30
ATXN3L	-0.143937	6.58644	-2.74983	0.0124622	0.280132	-2.82456	92552	MJDL	X	Xp22.2	ataxin 3 like
PSAT1	0.0996334	8.90477	2.74599	0.0125675	0.281842	-2.83178	29968	EPIP|NLS2|PSA|PSAT|PSATD	9	9q21.2	phosphoserine aminotransferase 1
SLC25A42	-0.121858	8.54683	-2.74639	0.0125567	0.281842	-2.83104	284439	-	19	19p13.11	solute carrier family 25 member 42
LINC01704	-0.204492	6.60219	-2.74516	0.0125906	0.282032	-2.83336	646268	-	1	1q23.1	long intergenic non-protein coding RNA 1704
MIR384	-0.163303	6.51244	-2.74449	0.0126091	0.282119	-2.83462	494333	MIRN384|hsa-mir-384	X	Xq21.1	microRNA 384
DENND6A	0.170053	7.61033	2.74289	0.0126531	0.282468	-2.83761	201627	AFI1A|FAM116A	3	3p14.3	DENN domain containing 6A
NANS	0.134553	9.27379	2.74286	0.0126539	0.282468	-2.83766	54187	HEL-S-100|SAS|SEMDCG|SEMDG	9	9q22.33	N-acetylneuraminate synthase
LSM3	0.126123	12.1386	2.74228	0.0126702	0.282505	-2.83877	27258	SMX4|USS2|YLR438C	3	3p25.1	LSM3 homolog, U6 small nuclear RNA and mRNA degradation associated
SNORA67	-0.160669	9.6245	-2.74091	0.0127081	0.283023	-2.84133	26781	RNU67|U67	17	17p13.1	small nucleolar RNA, H/ACA box 67
HNRNPA2B1	-0.201616	9.76215	-2.7401	0.0127307	0.283199	-2.84285	3181	HNRNPA2|HNRNPB1|HNRPA2|HNRPA2B1|HNRPB1|IBMPFD2|RNPA2|SNRPB1	7	7p15.2	heterogeneous nuclear ribonucleoprotein A2/B1
EP400NL	-0.106569	7.06996	-2.73916	0.012757	0.283457	-2.84462	347918	-	12	12q24.33	EP400 N-terminal like
HIST1H4C	0.13797	14.4479	2.73784	0.012794	0.283952	-2.8471	8364	H4/g|H4FG|dJ221C16.1	6	6p22.2	histone cluster 1 H4 family member c
INTS10	0.141793	10.6452	2.73641	0.012834	0.284187	-2.84978	55174	C8orf35|INT10	8	8p21.3	integrator complex subunit 10
TMED10	-0.188405	10.2528	-2.73642	0.0128337	0.284187	-2.84976	10972	P24(DELTA)|S31I125|S31III125|TMP21|Tmp-21-I|p23|p24d1	14	14q24.3	transmembrane p24 trafficking protein 10
EMC3	0.107134	12.1678	2.73516	0.012869	0.284311	-2.85212	55831	POB|TMEM111	3	3p25.3	ER membrane protein complex subunit 3
TM9SF2	0.217604	9.82796	2.73545	0.0128608	0.284311	-2.85157	9375	P76	13	13q32.3	transmembrane 9 superfamily member 2
COPS9	0.128755	6.67006	2.73067	0.0129961	0.28518	-2.86055	150678	CSNAP|MYEOV2	2	2q37.3	COP9 signalosome subunit 9
CYP2C8	-0.150726	6.51553	-2.73297	0.0129309	0.28518	-2.85623	1558	CPC8|CYPIIC8|MP-12/MP-20	10	10q23.33	cytochrome P450 family 2 subfamily C member 8
MTOR	-0.124735	11.316	-2.73064	0.012997	0.28518	-2.86061	2475	FRAP|FRAP1|FRAP2|RAFT1|RAPT1|SKS	1	1p36.22	mechanistic target of rapamycin
PPM1D	0.181673	8.41889	2.73149	0.0129726	0.28518	-2.859	8493	PP2C-DELTA|WIP1	17	17q23.2	protein phosphatase, Mg2+/Mn2+ dependent 1D
RPS6KL1	-0.125171	8.3735	-2.73177	0.0129648	0.28518	-2.85848	83694	RSKL2	14	14q24.3	ribosomal protein S6 kinase like 1
SLC25A35	-0.142481	7.76167	-2.73081	0.0129921	0.28518	-2.86028	399512	-	17	17p13.1	solute carrier family 25 member 35
PCDH17	-0.10618	6.76555	-2.72833	0.0130627	0.286297	-2.86493	27253	PCDH68|PCH68	13	13q21.1	protocadherin 17
AP4E1	-0.118661	10.5227	-2.72408	0.0131846	0.288629	-2.8729	23431	CPSQ4|SPG51|STUT1	15	15q21.2	adaptor related protein complex 4 epsilon 1 subunit
TMC2	-0.126648	6.82415	-2.72358	0.013199	0.288629	-2.87383	117532	C20orf145	20	20p13	transmembrane channel like 2
AP3D1	-0.11908	8.9929	-2.72113	0.0132698	0.289194	-2.87842	8943	ADTD|HPS10|hBLVR	19	19p13.3	adaptor related protein complex 3 delta 1 subunit
COL3A1	-0.182263	6.64896	-2.72194	0.0132465	0.289194	-2.87691	1281	EDS4A	2	2q32.2	collagen type III alpha 1 chain
HSP90B3P	0.124086	6.58613	2.72118	0.0132684	0.289194	-2.87832	343477	GRP94C|TRA1P2|TRAP2	1	1p22.1	heat shock protein 90 beta family member 3, pseudogene
CC2D1B	-0.243463	7.59579	-2.71954	0.0133159	0.289234	-2.88139	200014	-	1	1p32.3	coiled-coil and C2 domain containing 1B
CD1B	0.153048	6.63849	2.71465	0.013459	0.289234	-2.89055	910	CD1|CD1A|R1	1	1q23.1	CD1b molecule
CEP131	-0.126928	10.6884	-2.71409	0.0134753	0.289234	-2.89159	22994	AZ1|AZI1|ZA1	17	17q25.3	centrosomal protein 131
CNDP2	-0.107398	13.5733	-2.71866	0.0133417	0.289234	-2.88305	55748	CN2|CPGL|HEL-S-13|HsT2298|PEPA	18	18q22.3	CNDP dipeptidase 2 (metallopeptidase M20 family)
EIF1B	0.202032	9.81455	2.7163	0.0134105	0.289234	-2.88746	10289	GC20	3	3p22.1	eukaryotic translation initiation factor 1B
KHDRBS1	0.152793	12.2024	2.71955	0.0133157	0.289234	-2.88138	10657	Sam68|p62|p68	1	1p35.2	KH RNA binding domain containing, signal transduction associated 1
MAPK11	-0.229063	7.1974	-2.71353	0.0134919	0.289234	-2.89265	5600	P38B|P38BETA2|PRKM11|SAPK2|SAPK2B|p38-2|p38Beta	22	22q13.33	mitogen-activated protein kinase 11
PDK4	0.13741	8.19898	2.7177	0.0133696	0.289234	-2.88484	5166	-	7	7q21.3	pyruvate dehydrogenase kinase 4
RNF113A	-0.169578	9.02462	-2.7152	0.0134427	0.289234	-2.88952	7737	Cwc24|RNF113|TTD5|ZNF183	X	Xq24	ring finger protein 113A
SLC25A46	0.210817	9.20788	2.71349	0.013493	0.289234	-2.89271	91137	HMSN6B	5	5q22.1	solute carrier family 25 member 46
SPCS3	0.170545	9.26125	2.71336	0.0134968	0.289234	-2.89296	60559	PRO3567|SPC22/23|SPC3|YLR066W	4	4q34.2	signal peptidase complex subunit 3
TCTEX1D2	0.114164	10.4892	2.71658	0.0134022	0.289234	-2.88693	255758	-	3	3q29	Tctex1 domain containing 2
TMEM135	0.168571	7.66542	2.71287	0.0135113	0.289234	-2.89388	65084	PMP52	11	11q14.2	transmembrane protein 135
TMEM154	0.169504	7.70225	2.71601	0.013419	0.289234	-2.888	201799	-	4	4q31.3	transmembrane protein 154
TPRX1	0.145854	6.34908	2.71854	0.013345	0.289234	-2.88326	284355	TPRX	19	19q13.33	tetrapeptide repeat homeobox 1
XIST	-0.327862	10.1709	-2.71662	0.0134011	0.289234	-2.88686	7503	DXS1089|DXS399E|LINC00001|NCRNA00001|SXI1|swd66	X	Xq13.2	X inactive specific transcript (non-protein coding)
SNX3	0.118285	13.3921	2.71195	0.0135385	0.289495	-2.8956	8724	Grd19|MCOPS8|SDP3	6	6q21	sorting nexin 3
WWC3	-0.129568	10.9301	-2.71018	0.0135908	0.290293	-2.8989	55841	BM042	X	Xp22.2	WWC family member 3
ACBD3	0.217287	9.19465	2.70515	0.0137407	0.290442	-2.9083	64746	GCP60|GOCAP1|GOLPH1|PAP7	1	1q42.12	acyl-CoA binding domain containing 3
ADGRD2	-0.136471	6.67168	-2.70795	0.0136572	0.290442	-2.90308	347088	GPR144|PGR24	9	9q33.3	adhesion G protein-coupled receptor D2
CAPN15	-0.135673	8.94511	-2.7047	0.0137542	0.290442	-2.90914	6650	SOLH	16	16p13.3	calpain 15
CLCN5	0.115145	7.44786	2.70473	0.0137534	0.290442	-2.9091	1184	CLC5|CLCK2|ClC-5|DENTS|NPHL1|NPHL2|XLRH|XRN|hCIC-K2	X	Xp11.23	chloride voltage-gated channel 5
HEBP2	0.213867	9.15097	2.7044	0.0137632	0.290442	-2.9097	23593	C6ORF34B|C6orf34|PP23|SOUL	6	6q24.1	heme binding protein 2
HTR5A	0.139382	6.63552	2.70607	0.0137132	0.290442	-2.90658	3361	5-HT5A	7	7q36.2	5-hydroxytryptamine receptor 5A
SNORA70	-0.218366	9.27254	-2.70473	0.0137535	0.290442	-2.9091	26778	DXS648E|RNU70|U70	X	Xq28	small nucleolar RNA, H/ACA box 70
SRP72	0.176406	8.35457	2.70651	0.0137001	0.290442	-2.90577	6731	BMFF|BMFS1|HEL103	4	4q12	signal recognition particle 72
STK38	-0.128763	10.8483	-2.70541	0.0137329	0.290442	-2.90782	11329	NDR|NDR1	6	6p21.31	serine/threonine kinase 38
WASF3	-0.118187	8.5065	-2.70754	0.0136692	0.290442	-2.90383	10810	Brush-1|SCAR3|WAVE3	13	13q12.13	WAS protein family member 3
ZNF638	-0.16098	7.37872	-2.7064	0.0137034	0.290442	-2.90597	27332	NP220|ZFML|Zfp638	2	2p13.3-p13.2	zinc finger protein 638
RIN2	0.206383	9.5538	2.7032	0.0137992	0.290883	-2.91194	54453	MACS|RASSF4	20	20p11.23	Ras and Rab interactor 2
CFAP47	-0.176248	6.51182	-2.70194	0.0138371	0.290973	-2.91429	286464	CHDC2|CXorf22|CXorf30|CXorf59	X	Xp21.1	cilia and flagella associated protein 47
FAM179B	0.193306	6.95556	2.70156	0.0138487	0.290973	-2.91501	23116	KIAA0423	14	14q21.2	family with sequence similarity 179 member B
FRS2	0.116654	7.21461	2.70204	0.0138341	0.290973	-2.91411	10818	FRS1A|FRS2A|FRS2alpha|SNT|SNT-1|SNT1	12	12q15	fibroblast growth factor receptor substrate 2
CCDC105	0.132747	6.898	2.70074	0.0138734	0.291175	-2.91653	126402	-	19	19p13.12	coiled-coil domain containing 105
MLLT11	0.141589	11.0012	2.69999	0.0138963	0.29134	-2.91795	10962	AF1Q	1	1q21.3	myeloid/lymphoid or mixed-lineage leukemia; translocated to, 11
CRYGD	-0.152285	6.59769	-2.69922	0.0139196	0.291483	-2.91938	1421	CACA|CCA3|CCP|CRYG4|CTRCT4|PCC|cry-g-D	2	2q33.3	crystallin gamma D
CXCL2	0.167019	7.32006	2.69877	0.0139333	0.291483	-2.92023	2920	CINC-2a|GRO2|GROb|MGSA-b|MIP-2a|MIP2|MIP2A|SCYB2	4	4q13.3	C-X-C motif chemokine ligand 2
ARAP3	-0.119778	11.6417	-2.69551	0.0140326	0.292292	-2.9263	64411	CENTD3|DRAG1	5	5q31.3	ArfGAP with RhoGAP domain, ankyrin repeat and PH domain 3
CAPN6	0.159879	6.95223	2.69659	0.0139994	0.292292	-2.92428	827	CANPX|CAPNX|CalpM|DJ914P14.1	X	Xq23	calpain 6
FBXL19	-0.187033	6.93441	-2.69557	0.0140306	0.292292	-2.92619	54620	CXXC11|Fbl19|JHDM1C	16	16p11.2	F-box and leucine rich repeat protein 19
UBE2G1	-0.109378	10.4451	-2.69586	0.0140219	0.292292	-2.92565	7326	E217K|UBC7|UBE2G	17	17p13.2	ubiquitin conjugating enzyme E2 G1
HIGD1A	0.104577	9.09645	2.69268	0.0141194	0.292783	-2.93158	25994	HIG1|RCF1a	3	3p22.1	HIG1 hypoxia inducible domain family member 1A
PPOX	-0.107541	9.38338	-2.69227	0.014132	0.292783	-2.93235	5498	PPO|V290M|VP	1	1q23.3	protoporphyrinogen oxidase
RPSAP52	-0.178287	6.91331	-2.69288	0.0141131	0.292783	-2.9312	204010	RPSA_17_1251	12	12q14.3	ribosomal protein SA pseudogene 52
SCG3	-0.12273	6.77785	-2.69374	0.0140868	0.292783	-2.92961	29106	SGIII	15	15q21.2	secretogranin III
TUBA3E	-0.111781	6.58389	-2.69244	0.0141265	0.292783	-2.93201	112714	-	2	2q21.1	tubulin alpha 3e
BCL2L10	0.133225	6.99395	2.69039	0.0141897	0.293458	-2.93584	10017	BCL-B|Boo|Diva|bcl2-L-10	15	15q21.2	BCL2 like 10
OR2L2	0.149853	6.71196	2.69022	0.0141949	0.293458	-2.93615	26246	HSHTPCRH07|HTPCRH07|OR1-48|OR2L12|OR2L4P	1	1q44	olfactory receptor family 2 subfamily L member 2
DRAM1	-0.11805	11.4286	-2.68893	0.014235	0.29391	-2.93857	55332	DRAM	12	12q23.2	DNA damage regulated autophagy modulator 1
MRPL9	0.0969503	9.80527	2.68854	0.0142472	0.29391	-2.9393	65005	L9mt	1	1q21.3	mitochondrial ribosomal protein L9
RFESD	0.110564	7.36477	2.68788	0.0142674	0.294012	-2.94051	317671	-	5	5q15	Rieske Fe-S domain containing
C1orf131	0.11505	11.0371	2.68501	0.014357	0.294287	-2.94587	128061	-	1	1q42.2	chromosome 1 open reading frame 131
COX7B	0.250874	9.33992	2.68588	0.0143298	0.294287	-2.94425	1349	APLCC|LSDMCA2	X	Xq21.1	cytochrome c oxidase subunit 7B
CPNE1	-0.103429	11.4896	-2.68557	0.0143394	0.294287	-2.94482	8904	COPN1|CPN1	20	20q11.22	copine 1
DBF4B	-0.105747	7.17267	-2.68544	0.0143436	0.294287	-2.94507	80174	ASKL1|CHIFB|DRF1|ZDBF1B	17	17q21.31|17q21	DBF4 zinc finger B
PLK2	0.165833	7.7534	2.68557	0.0143394	0.294287	-2.94482	10769	SNK|hPlk2|hSNK	5	5q11.2	polo like kinase 2
DNAI1	-0.139805	6.78261	-2.68352	0.0144036	0.294306	-2.94864	27019	CILD1|DIC1|ICS1|PCD	9	9p13.3	dynein axonemal intermediate chain 1
KIAA1644	0.212464	6.78913	2.68354	0.0144028	0.294306	-2.9486	85352	-	22	22q13.31	KIAA1644
RTCA	0.125804	8.79405	2.68394	0.0143903	0.294306	-2.94785	8634	RPC|RTC1|RTCD1	1	1p21.2	RNA 3^-terminal phosphate cyclase
ZKSCAN2	-0.118302	8.50854	-2.68247	0.0144364	0.294665	-2.95059	342357	ZNF694|ZSCAN31|ZSCAN34	16	16p12.1	zinc finger with KRAB and SCAN domains 2
DNAJC25-GNG10	0.139085	7.14361	2.68168	0.0144613	0.294861	-2.95207	552891	-	9	9q31.3	DNAJC25-GNG10 readthrough
RANBP1	0.116328	11.455	2.6811	0.0144795	0.294921	-2.95315	5902	HTF9A	22	22q11.21	RAN binding protein 1
MAMLD1	-0.145445	7.68344	-2.67936	0.0145344	0.295727	-2.95638	10046	CG1|CXorf6|F18|HYSP2	X	Xq28	mastermind like domain containing 1
ADCK5	-0.163715	8.18168	-2.67786	0.0145819	0.296069	-2.95917	203054	-	8	8q24.3	aarF domain containing kinase 5
PSMD6	0.112238	11.4468	2.67832	0.0145673	0.296069	-2.95832	9861	Rpn7|S10|SGA-113M|p42A|p44S10	3	3p14.1	proteasome 26S subunit, non-ATPase 6
OR7E14P	0.100053	7.56253	2.67626	0.0146326	0.296787	-2.96215	10819	OR11-5|OR7E151P	11	11p15.1	olfactory receptor family 7 subfamily E member 14 pseudogene
SALL2	-0.118456	7.6567	-2.67553	0.0146559	0.296948	-2.96351	6297	COLB|HSAL2|Sal-2|ZNF795|p150(Sal2)	14	14q11.2	spalt like transcription factor 2
APP	-0.247363	10.8675	-2.66498	0.0149958	0.297254	-2.98312	351	AAA|ABETA|ABPP|AD1|APPI|CTFgamma|CVAP|PN-II|PN2	21	21q21.3	amyloid beta precursor protein
CTF1	0.161144	6.73828	2.66638	0.0149502	0.297254	-2.98051	1489	CT-1|CT1	16	16p11.2	cardiotrophin 1
EPC1	-0.279023	7.25354	-2.66537	0.0149829	0.297254	-2.98238	80314	Epl1	10	10p11.22	enhancer of polycomb homolog 1
FCHO2	0.194538	7.02283	2.6689	0.0148687	0.297254	-2.97583	115548	-	5	5q13.2	FCH domain only 2
FNDC7	-0.0967775	6.7087	-2.67098	0.0148016	0.297254	-2.97197	163479	-	1	1p13.3	fibronectin type III domain containing 7
GPAT3	0.139265	7.67961	2.66646	0.0149475	0.297254	-2.98036	84803	AGPAT 10|AGPAT10|AGPAT8|AGPAT9|HMFN0839|LPAAT-theta|MAG1	4	4q21.23	glycerol-3-phosphate acyltransferase 3
GSDMD	-0.122545	10.9275	-2.66995	0.0148347	0.297254	-2.97388	79792	DF5L|DFNA5L|FKSG10|GSDMDC1	8	8q24.3	gasdermin D
LOC153684	-0.193286	7.72777	-2.66937	0.0148536	0.297254	-2.97497	153684	-	5	5p12	uncharacterized LOC153684
LRIG3	0.178689	7.09711	2.67055	0.0148155	0.297254	-2.97277	121227	LIG3	12	12q14.1	leucine rich repeats and immunoglobulin like domains 3
SCO1	0.180586	10.47	2.66824	0.01489	0.297254	-2.97706	6341	SCOD1	17	17p13.1	SCO1, cytochrome c oxidase assembly protein
SNHG5	0.235087	10.2945	2.66877	0.0148728	0.297254	-2.97607	387066	C6orf160|LINC00044|NCRNA00044|U50HG|bA33E24.2	6	6q14.3	small nucleolar RNA host gene 5
SRSF11	-0.147804	6.77088	-2.66651	0.0149459	0.297254	-2.98027	9295	NET2|SFRS11|dJ677H15.2|p54	1	1p31.1	serine and arginine rich splicing factor 11
TACSTD2	0.146518	10.9875	2.67321	0.0147302	0.297254	-2.96783	4070	EGP-1|EGP1|GA733-1|GA7331|GP50|M1S1|TROP2	1	1p32.1	tumor-associated calcium signal transducer 2
TEP1	-0.417882	6.90703	-2.66547	0.0149798	0.297254	-2.9822	7011	TLP1|TP1|TROVE1|VAULT2|p240	14	14q11.2	telomerase associated protein 1
TNIP1	-0.139497	10.3738	-2.66477	0.0150025	0.297254	-2.9835	10318	ABIN-1|NAF1|VAN|nip40-1	5	5q33.1	TNFAIP3 interacting protein 1
TNP2	0.133476	6.61328	2.67061	0.0148134	0.297254	-2.97265	7142	TP2	16	16p13.13	transition protein 2
VPS35	0.120176	9.09296	2.67058	0.0148144	0.297254	-2.97271	55737	MEM3|PARK17	16	16q11.2	VPS35, retromer complex component
WDR66	0.135453	6.97332	2.66469	0.015005	0.297254	-2.98364	144406	CaM-IP4	12	12q24.31	WD repeat domain 66
WHAMMP2	-0.136307	6.68177	-2.66503	0.0149942	0.297254	-2.98303	440253	WHAMML2|WHDC1L2	15	15q13.1	WAS protein homolog associated with actin, golgi membranes and microtubules pseudogene 2
ZNF394	-0.156159	8.18922	-2.66746	0.0149153	0.297254	-2.97851	84124	ZKSCAN14|ZSCAN46	7	7q22.1	zinc finger protein 394
ZNF543	0.162201	7.4528	2.66455	0.0150097	0.297254	-2.98391	125919	-	19	19q13.43	zinc finger protein 543
ZNF783	-0.129568	8.20486	-2.66737	0.0149179	0.297254	-2.97866	100289678	-	7	7q36.1	zinc finger family member 783
C14orf166	0.160369	9.85754	2.65777	0.0152323	0.297693	-2.9965	51637	CGI-99|CGI99|CLE|CLE7|LCRP369|RLLM1|hCLE1	14	14q22.1	chromosome 14 open reading frame 166
C4orf51	-0.164229	6.66144	-2.6608	0.0151323	0.297693	-2.99087	646603	-	4	4q31.21	chromosome 4 open reading frame 51
GPRC5D	0.137786	6.62307	2.65974	0.0151672	0.297693	-2.99283	55507	-	12	12p13.1	G protein-coupled receptor class C group 5 member D
MIR1293	0.134833	6.73646	2.65791	0.0152276	0.297693	-2.99623	100302220	MIRN1293|hsa-mir-1293|mir-1293	12	12q13.12	microRNA 1293
RASAL3	-0.109288	10.3762	-2.65894	0.0151937	0.297693	-2.99433	64926	-	19	19p13.12	RAS protein activator like 3
RBM5	-0.141946	11.8613	-2.66181	0.0150993	0.297693	-2.989	10181	G15|H37|LUCA15|RMB5	3	3p21.31	RNA binding motif protein 5
RPL21P28	0.205357	8.08879	2.65998	0.0151595	0.297693	-2.9924	100131205	RPL21_8_160	1	1q32.3	ribosomal protein L21 pseudogene 28
RPS29	0.136864	11.2959	2.6579	0.0152278	0.297693	-2.99624	6235	DBA13|S29	14	14q21.3	ribosomal protein S29
RRM2	-0.200966	11.4139	-2.66162	0.0151054	0.297693	-2.98934	6241	R2|RR2|RR2M	2	2p25.1	ribonucleotide reductase regulatory subunit M2
SLC5A4	0.120979	6.41504	2.65899	0.0151921	0.297693	-2.99423	6527	DJ90G24.4|SAAT1|SGLT3	22	22q12.3	solute carrier family 5 member 4
TGM3	0.147594	7.04302	2.66005	0.0151571	0.297693	-2.99226	7053	TGE	20	20p13	transglutaminase 3
TSPAN3	0.103315	11.0963	2.65794	0.0152266	0.297693	-2.99618	10099	TM4-A|TM4SF8|TSPAN-3	15	15q24.3	tetraspanin 3
TSR3	0.17328	8.50436	2.65913	0.0151872	0.297693	-2.99396	115939	C16orf42	16	16p13.3	TSR3, acp transferase ribosome maturation factor
CD80	0.150521	6.73199	2.65479	0.015331	0.298101	-3.00202	941	B7|B7-1|B7.1|BB1|CD28LG|CD28LG1|LAB7	3	3q13.33	CD80 molecule
CEACAM5	-0.12428	6.64056	-2.65203	0.015423	0.298101	-3.00713	1048	CD66e|CEA	19	19q13.2	carcinoembryonic antigen related cell adhesion molecule 5
HAL	-0.107794	6.71639	-2.65545	0.015309	0.298101	-3.00079	3034	HIS|HSTD	12	12q23.1	histidine ammonia-lyase
LXN	0.145843	9.85534	2.65299	0.0153908	0.298101	-3.00534	56925	ECI|TCI	3	3q25.32	latexin
OR6C75	0.143513	6.7103	2.65207	0.0154216	0.298101	-3.00705	390323	-	12	12q13.2	olfactory receptor family 6 subfamily C member 75
PDP2	-0.20188	7.23646	-2.65461	0.015337	0.298101	-3.00235	57546	PDPC 2|PPM2B|PPM2C2	16	16q22.1	pyruvate dehyrogenase phosphatase catalytic subunit 2
PIAS3	-0.142443	9.20957	-2.6554	0.0153106	0.298101	-3.00088	10401	ZMIZ5	1	1q21.1	protein inhibitor of activated STAT 3
PNKP	-0.131753	10.0984	-2.65297	0.0153917	0.298101	-3.00539	11284	AOA4|EIEE10|MCSZ|PNK	19	19q13.33	polynucleotide kinase 3^-phosphatase
SYNCRIP	0.10523	10.8958	2.65265	0.0154022	0.298101	-3.00598	10492	GRY-RBP|GRYRBP|HNRNPQ|HNRPQ1|NSAP1|PP68|hnRNP-Q	6	6q14.3	synaptotagmin binding cytoplasmic RNA interacting protein
VMAC	0.149143	6.77073	2.65315	0.0153854	0.298101	-3.00505	400673	-	19	19p13.3	vimentin-type intermediate filament associated coiled-coil protein
ZSWIM4	-0.0999698	9.18085	-2.6539	0.0153606	0.298101	-3.00367	65249	-	19	19p13.13-p13.12	zinc finger SWIM-type containing 4
CALR3	0.155271	6.4868	2.64928	0.0155152	0.299099	-3.01223	125972	CMH19|CRT2|CT93	19	19p13.11	calreticulin 3
DOC2A	-0.108602	6.72702	-2.64862	0.0155374	0.299099	-3.01345	8448	Doc2	16	16p11.2	double C2 domain alpha
GNL2	0.107605	11.3983	2.64889	0.0155281	0.299099	-3.01294	29889	HUMAUANTIG|NGP1|Ngp-1|Nog2|Nug2	1	1p34.3	G protein nucleolar 2
MTF2	0.125923	7.73779	2.64932	0.015514	0.299099	-3.01216	22823	M96|PCL2|TDRD19A|dJ976O13.2	1	1p22.1	metal response element binding transcription factor 2
PRICKLE3	-0.1176	7.65766	-2.64818	0.0155521	0.299099	-3.01425	4007	LMO6	X	Xp11.23	prickle planar cell polarity protein 3
ACSBG2	0.137942	6.55967	2.64746	0.0155766	0.299271	-3.0156	81616	BGR|BRGL|PRTD-NY3|PRTDNY3	19	19p13.3	acyl-CoA synthetase bubblegum family member 2
RELL1	0.127064	7.47913	2.64557	0.0156403	0.299899	-3.01909	768211	-	4	4p14	RELT like 1
ZNF605	-0.145589	8.12633	-2.64587	0.0156303	0.299899	-3.01854	100289635	-	12	12q24.33	zinc finger protein 605
EDC4	-0.103249	11.4682	-2.64377	0.0157013	0.300771	-3.02242	23644	GE1|Ge-1|HEDL5|HEDLS|RCD-8|RCD8	16	16q22.1	enhancer of mRNA decapping 4
DYRK1B	-0.116592	7.31372	-2.64152	0.0157782	0.301048	-3.02659	9149	AOMS3|MIRK	19	19q13.2	dual specificity tyrosine phosphorylation regulated kinase 1B
LRRC4C	-0.137133	6.64131	-2.64221	0.0157545	0.301048	-3.0253	57689	NGL-1|NGL1	11	11p12	leucine rich repeat containing 4C
MCM5	0.130123	11.5443	2.64163	0.0157744	0.301048	-3.02638	4174	CDC46|P1-CDC46	22	22q12.3	minichromosome maintenance complex component 5
PIK3R3	-0.130781	7.64611	-2.64252	0.0157441	0.301048	-3.02474	8503	p55|p55-GAMMA|p55PIK	1	1p34.1	phosphoinositide-3-kinase regulatory subunit 3
MCM9	-0.133148	6.74143	-2.64031	0.0158196	0.301412	-3.02883	254394	C6orf61|MCMDC1|ODG4|dJ329L24.1|dJ329L24.3	6	6q22.31	minichromosome maintenance 9 homologous recombination repair factor
PMFBP1	0.131036	6.58094	2.64005	0.0158285	0.301412	-3.02931	83449	-	16	16q22.2	polyamine modulated factor 1 binding protein 1
COTL1	-0.226834	8.76861	-2.63457	0.0160173	0.302622	-3.03944	23406	CLP	16	16q24.1	coactosin like F-actin binding protein 1
CRYZ	0.210007	9.32858	2.63581	0.0159742	0.302622	-3.03714	1429	-	1	1p31.1	crystallin zeta
CTSLP8	0.112908	6.65592	2.63457	0.0160174	0.302622	-3.03944	1518	CTSL1P8	9	9q22.1	cathepsin L pseudogene 8
MED28	0.122606	10.1498	2.63601	0.0159675	0.302622	-3.03677	80306	1500003D12Rik|EG1|magicin	4	4p15.32	mediator complex subunit 28
MEF2A	-0.191542	7.26596	-2.63523	0.0159944	0.302622	-3.03821	4205	ADCAD1|RSRFC4|RSRFC9|mef2	15	15q26.3	myocyte enhancer factor 2A
PCNA	0.116169	8.23291	2.63587	0.0159724	0.302622	-3.03704	5111	ATLD2	20	20p12.3	proliferating cell nuclear antigen
TICAM1	-0.149543	9.43689	-2.63623	0.0159597	0.302622	-3.03636	148022	IIAE6|MyD88-3|PRVTIRB|TICAM-1|TRIF	19	19p13.3	toll like receptor adaptor molecule 1
UBQLN2	0.216511	8.6329	2.63534	0.0159907	0.302622	-3.03802	29978	ALS15|CHAP1|DSK2|HRIHFB2157|N4BP4|PLIC2	X	Xp11.21	ubiquilin 2
CREB1	0.127529	8.33676	2.63325	0.0160632	0.302923	-3.04188	1385	CREB|CREB-1	2	2q33.3	cAMP responsive element binding protein 1
GPR63	0.149189	6.57902	2.6323	0.016096	0.302923	-3.04362	81491	PSP24(beta)|PSP24B	6	6q16.1	G protein-coupled receptor 63
MRPL32	0.139056	11.178	2.63262	0.0160848	0.302923	-3.04303	64983	HSPC283|L32mt|MRP-L32|bMRP-59b	7	7p14.1	mitochondrial ribosomal protein L32
PITX2	-0.114693	6.67716	-2.63275	0.0160803	0.302923	-3.04279	5308	ARP1|Brx1|IDG2|IGDS|IGDS2|IHG2|IRID2|Otlx2|PTX2|RGS|RIEG|RIEG1|RS	4	4q25	paired like homeodomain 2
DGCR6	0.191921	7.97662	2.6317	0.0161169	0.303019	-3.04473	8214	-	22	22q11.21|22q11	DiGeorge syndrome critical region gene 6
HDAC3	-0.118009	11.1822	-2.62934	0.0161994	0.303098	-3.04909	8841	HD3|RPD3|RPD3-2	5	5q31.3	histone deacetylase 3
KIZ	0.1263	6.82674	2.62934	0.0161995	0.303098	-3.04909	55857	C20orf19|HT013|Kizuna|NCRNA00153|PLK1S1|RP69	20	20p11.23	kizuna centrosomal protein
MRPS35	0.157583	8.55675	2.63063	0.0161544	0.303098	-3.04671	60488	HDCMD11P|MDS023|MRP-S28|MRPS28	12	12p11.22	mitochondrial ribosomal protein S35
SAR1A	0.177417	8.38989	2.63017	0.0161703	0.303098	-3.04755	56681	SAR1|SARA1|Sara|masra2	10	10q22.1	secretion associated Ras related GTPase 1A
ZNF491	-0.144739	6.83534	-2.63017	0.0161702	0.303098	-3.04755	126069	-	19	19p13.2	zinc finger protein 491
DPYS	-0.164196	6.40204	-2.62883	0.0162174	0.303138	-3.05004	1807	DHP|DHPase	8	8q22.3	dihydropyrimidinase
BCL11A	0.101097	6.57287	2.62693	0.016284	0.303402	-3.05353	53335	BCL11A-L|BCL11A-S|BCL11A-XL|BCL11a-M|CTIP1|DILOS|EVI9|HBFQTL5|ZNF856	2	2p16.1	B-cell CLL/lymphoma 11A
EXOC4	-0.134377	8.1547	-2.62649	0.0162995	0.303402	-3.05435	60412	SEC8|SEC8L1|Sec8p	7	7q33	exocyst complex component 4
SELENOP	0.122412	6.79963	2.62697	0.0162825	0.303402	-3.05345	6414	SELP|SEPP|SEPP1|SeP	5	5p12	selenoprotein P
SLC2A12	0.12778	7.85558	2.62744	0.016266	0.303402	-3.05259	154091	GLUT12|GLUT8	6	6q23.2	solute carrier family 2 member 12
SYNC	0.13808	6.87079	2.62619	0.0163101	0.303402	-3.0549	81493	SYNC1|SYNCOILIN	1	1p35.1	syncoilin, intermediate filament protein
MYH4	0.128053	6.6978	2.62568	0.0163283	0.303448	-3.05585	4622	MYH2B|MyHC-2B|MyHC-IIb	17	17p13.1	myosin heavy chain 4
ANKRD37	0.110109	8.72347	2.62454	0.0163682	0.303898	-3.05794	353322	Lrp2bp	4	4q35.1	ankyrin repeat domain 37
HOXB4	-0.162157	6.80116	-2.62385	0.0163928	0.304062	-3.05922	3214	HOX-2.6|HOX2|HOX2F	17	17q21.32	homeobox B4
ATP5G3	0.120926	8.52029	2.62209	0.0164552	0.304157	-3.06246	518	P3	2	2q31.1	ATP synthase, H+ transporting, mitochondrial Fo complex subunit C3 (subunit 9)
BACE1	0.121663	6.74026	2.62114	0.0164889	0.304157	-3.06421	23621	ASP2|BACE|HSPC104	11	11q23.3	beta-secretase 1
DDB2	0.139162	7.42829	2.62123	0.0164858	0.304157	-3.06405	1643	DDBB|UV-DDB2|XPE	11	11p11.2	damage specific DNA binding protein 2
HIRA	0.117271	7.09438	2.62105	0.0164924	0.304157	-3.06439	7290	DGCR1|TUP1|TUPLE1	22	22q11.21	histone cell cycle regulator
OR11A1	-0.128846	6.62667	-2.62172	0.0164684	0.304157	-3.06314	26531	6M1-18|OR11A2|dJ994E9.6|hs6M1-18	6	6p22.1	olfactory receptor family 11 subfamily A member 1
STAM2	0.127004	8.35566	2.62252	0.0164401	0.304157	-3.06168	10254	Hbp|STAM2A|STAM2B	2	2q23.3	signal transducing adaptor molecule 2
CTBS	0.124098	8.65178	2.61888	0.0165697	0.304999	-3.06838	1486	CTB	1	1p22.3	chitobiase
IL26	-0.101819	6.42286	-2.61911	0.0165616	0.304999	-3.06796	55801	AK155|IL-26	12	12q15	interleukin 26
CCDC34	0.102251	8.71097	2.61801	0.016601	0.305076	-3.06999	91057	L15|NY-REN-41|RAMA3	11	11p14.1	coiled-coil domain containing 34
H2AFZ	0.0887574	14.3087	2.61788	0.0166055	0.305076	-3.07022	3015	H2A.Z-1|H2A.z|H2A/z|H2AZ	4	4q23	H2A histone family member Z
PKHD1L1	-0.143009	6.95038	-2.61701	0.0166367	0.305305	-3.07182	93035	PKHDL1	8	8q23.1-q23.2	polycystic kidney and hepatic disease 1 (autosomal recessive)-like 1
SNX16	0.129634	7.61981	2.61665	0.0166496	0.305305	-3.07248	64089	-	8	8q21.13	sorting nexin 16
FAM208A	-0.162024	8.20214	-2.61453	0.0167261	0.305547	-3.07639	23272	C3orf63|RAP140|TASOR|se89-1	3	3p14.3	family with sequence similarity 208 member A
LOC202181	-0.0977376	6.7722	-2.61504	0.0167076	0.305547	-3.07545	202181	-	5	5q35.3	SUMO interacting motifs containing 1 pseudogene
PARD6A	0.109957	8.57565	2.61517	0.016703	0.305547	-3.07522	50855	PAR-6A|PAR6|PAR6C|PAR6alpha|TAX40|TIP-40	16	16q22.1	par-6 family cell polarity regulator alpha
POLR2J3	0.124423	8.39461	2.61488	0.0167136	0.305547	-3.07576	548644	POLR2J2|RPB11b1|RPB11b2	7	7q22.1	RNA polymerase II subunit J3
SNRPD1	0.205296	7.95963	2.61316	0.0167757	0.306164	-3.07892	6632	HsT2456|SMD1|SNRPD|Sm-D1	18	18q11.2	small nuclear ribonucleoprotein D1 polypeptide
RBM45	0.157155	8.80555	2.6126	0.0167959	0.306243	-3.07995	129831	DRB1|RB-1	2	2q31.2	RNA binding motif protein 45
CLDN11	0.154234	10.0063	2.61192	0.0168206	0.306406	-3.08121	5010	OSP|OTM	3	3q26.2	claudin 11
CADPS	0.115942	6.74061	2.60955	0.0169066	0.306813	-3.08555	8618	CADPS1|CAPS|CAPS1|UNC-31	3	3p14.2	calcium dependent secretion activator
ELMOD1	0.141578	6.77998	2.61017	0.0168841	0.306813	-3.08442	55531	-	11	11q22.3	ELMO domain containing 1
FAAP24	-0.132388	8.3605	-2.61052	0.0168713	0.306813	-3.08377	91442	C19orf40	19	19q13.11	Fanconi anemia core complex associated protein 24
TMEM175	-0.123329	9.56247	-2.60992	0.0168933	0.306813	-3.08488	84286	hTMEM175	4	4p16.3	transmembrane protein 175
ALPI	0.168137	6.85736	2.60844	0.0169471	0.30696	-3.0876	248	IAP	2	2q37.1	alkaline phosphatase, intestinal
AP2B1	-0.415473	9.1303	-2.608	0.0169632	0.30696	-3.0884	163	ADTB2|AP105B|AP2-BETA|CLAPB1	17	17q12	adaptor related protein complex 2 beta 1 subunit
SNORD32A	0.137091	6.80038	2.60766	0.0169758	0.30696	-3.08904	26819	RNU32|U32|U32A	19	19q13.33	small nucleolar RNA, C/D box 32A
WDR48	-0.14034	10.4141	-2.60759	0.0169783	0.30696	-3.08916	57599	P80|SPG60|UAF1	3	3p22.2	WD repeat domain 48
CPXM2	0.152009	6.87641	2.60464	0.0170865	0.307045	-3.09458	119587	CPX2|UNQ676	10	10q26.13	carboxypeptidase X, M14 family member 2
HDAC6	-0.125058	9.62383	-2.60522	0.0170655	0.307045	-3.09353	10013	CPBHM|HD6|JM21|PPP1R90	X	Xp11.23	histone deacetylase 6
PNMAL2	0.170632	6.76695	2.60633	0.0170244	0.307045	-3.09148	57469	-	19	19q13.32	paraneoplastic Ma antigen family like 2
RPPH1	0.126619	7.72924	2.60478	0.0170815	0.307045	-3.09433	85495	H1RNA|RPPH1-1	14	14q11.2	ribonuclease P RNA component H1
SKI	-0.136449	7.78751	-2.6063	0.0170257	0.307045	-3.09154	6497	SGS|SKV	1	1p36.33-p36.32	SKI proto-oncogene
SLC25A44	0.161565	9.25993	2.60443	0.0170943	0.307045	-3.09497	9673	-	1	1q22	solute carrier family 25 member 44
TBK1	0.111536	10.9525	2.60482	0.0170799	0.307045	-3.09425	29110	FTDALS4|NAK|T2K	12	12q14.2	TANK binding kinase 1
C2orf49	0.112219	8.97035	2.59828	0.0173224	0.307104	-3.10627	79074	asw	2	2q12.2	chromosome 2 open reading frame 49
CHMP4A	0.136096	10.8456	2.59775	0.0173422	0.307104	-3.10725	29082	C14orf123|CHMP4|CHMP4B|HSPC134|SHAX2|SNF7|SNF7-1|VPS32-1|VPS32A	14	14q12	charged multivesicular body protein 4A
DMTF1	-0.150211	9.05471	-2.59892	0.0172986	0.307104	-3.1051	9988	DMP1|DMTF|MRUL|hDMP1	7	7q21.12	cyclin D binding myb like transcription factor 1
FBXO10	-0.11067	7.23005	-2.59696	0.0173718	0.307104	-3.1087	26267	FBX10|PRMT11	9	9p13.2	F-box protein 10
HIST1H2BH	0.150581	7.29692	2.59664	0.0173839	0.307104	-3.10929	8345	H2B/j|H2BFJ	6	6p22.2	histone cluster 1 H2B family member h
JDP2	-0.139115	8.01138	-2.59697	0.0173713	0.307104	-3.10868	122953	JUNDM2	14	14q24.3	Jun dimerization protein 2
KIF5A	0.114586	6.61326	2.59965	0.0172714	0.307104	-3.10376	3798	D12S1889|MY050|NEIMY|NKHC|SPG10	12	12q13.3	kinesin family member 5A
MIR629	-0.117124	6.64102	-2.5986	0.0173104	0.307104	-3.10568	693214	MIRN629|hsa-mir-629|mir-629	15	15q23	microRNA 629
MPDZ	-0.131245	10.4869	-2.59994	0.0172606	0.307104	-3.10322	8777	HYC2|MUPP1	9	9p23	multiple PDZ domain crumbs cell polarity complex component
OR10S1	0.139549	6.67897	2.60322	0.0171389	0.307104	-3.09719	219873	OR11-279	11	11q24.1	olfactory receptor family 10 subfamily S member 1
OR5M9	0.126663	6.78377	2.60372	0.0171207	0.307104	-3.09628	390162	OR11-190	11	11q12.1	olfactory receptor family 5 subfamily M member 9
PARP15	0.117026	6.72576	2.59788	0.0173375	0.307104	-3.10702	165631	ARTD7|BAL3|pART7	3	3q21.1	poly(ADP-ribose) polymerase family member 15
PLXNA3	-0.126855	9.29734	-2.60046	0.0172415	0.307104	-3.10228	55558	6.3|HSSEXGENE|PLXN3|PLXN4|XAP-6	X	Xq28	plexin A3
RAD23A	-0.0989854	11.204	-2.59792	0.0173358	0.307104	-3.10693	5886	HHR23A|HR23A	19	19p13.13	RAD23 homolog A, nucleotide excision repair protein
SESTD1	-0.13452	10.7031	-2.59807	0.0173304	0.307104	-3.10667	91404	SOLO	2	2q31.2	SEC14 and spectrin domain containing 1
SLC35E2	-0.147216	6.99727	-2.59962	0.0172727	0.307104	-3.10382	9906	-	1	1p36.33	solute carrier family 35 member E2
SLC7A7	0.110481	7.25433	2.603	0.0171472	0.307104	-3.09761	9056	LAT3|LPI|MOP-2|Y+LAT1|y+LAT-1	14	14q11.2	solute carrier family 7 member 7
TYMSOS	0.188342	10.448	2.59746	0.0173533	0.307104	-3.10779	494514	C18orf56	18	18p11.32	TYMS opposite strand
LOC643406	-0.156758	6.71296	-2.59524	0.0174362	0.307747	-3.11185	643406	-	20	20p12.3	uncharacterized LOC643406
KBTBD12	-0.110902	6.39012	-2.59312	0.017516	0.30882	-3.11575	166348	KLHDC6	3	3q21.3	kelch repeat and BTB domain containing 12
PTCH1	-0.187664	6.83794	-2.59278	0.0175289	0.30882	-3.11638	5727	BCNS|HPE7|NBCCS|PTC|PTC1|PTCH|PTCH11	9	9q22.32	patched 1
ACOT13	0.126176	10.6168	2.59036	0.0176204	0.309105	-3.12081	55856	HT012|PNAS-27|THEM2	6	6p22.3	acyl-CoA thioesterase 13
COL8A1	-0.149365	11.9178	-2.59179	0.0175664	0.309105	-3.1182	1295	C3orf7	3	3q12.1	collagen type VIII alpha 1 chain
GATA6	-0.17302	6.77367	-2.59066	0.0176089	0.309105	-3.12026	2627	-	18	18q11.2	GATA binding protein 6
SNORD57	0.117747	6.97221	2.59126	0.0175864	0.309105	-3.11916	26792	RNU57|U57	20	20p13	small nucleolar RNA, C/D box 57
THAP10	0.165431	9.80448	2.59023	0.0176252	0.309105	-3.12104	56906	-	15	15q23	THAP domain containing 10
WASHC3	0.115408	11.6749	2.58971	0.0176452	0.309176	-3.12201	51019	CCDC53|CGI-116	12	12q23.2	WASH complex subunit 3
ANKLE2	-0.126457	11.6272	-2.58889	0.0176761	0.309284	-3.1235	23141	KIAA0692|LEMD7|Lem4|MCPH16	12	12q24.33	ankyrin repeat and LEM domain containing 2
ANKMY2	0.149333	9.12902	2.58786	0.0177154	0.309284	-3.1254	57037	ZMYND20	7	7p21.1	ankyrin repeat and MYND domain containing 2
MS4A14	0.109387	6.52507	2.5882	0.0177023	0.309284	-3.12476	84689	MS4A16|NYD-SP21	11	11q12.2	membrane spanning 4-domains A14
SPATA22	-0.137526	6.67006	-2.58862	0.0176866	0.309284	-3.12401	84690	NYD-SP20|NYDSP20	17	17p13.2	spermatogenesis associated 22
ACVR1	0.133287	9.9208	2.58572	0.0177971	0.309307	-3.12931	90	ACTRI|ACVR1A|ACVRLK2|ALK2|FOP|SKR1|TSRI	2	2q24.1	activin A receptor type 1
ANKRD53	-0.135444	6.76292	-2.58076	0.0179881	0.309307	-3.13841	79998	-	2	2p13.3	ankyrin repeat domain 53
DNMBP	0.152881	7.00957	2.58332	0.0178892	0.309307	-3.13371	23268	ARHGEF36|TUBA	10	10q24.2	dynamin binding protein
ERCC4	-0.243201	7.20822	-2.58485	0.0178303	0.309307	-3.1309	2072	ERCC11|FANCQ|RAD1|XFEPS|XPF	16	16p13.12	ERCC excision repair 4, endonuclease catalytic subunit
GABRR3	-0.127697	6.74881	-2.58489	0.0178288	0.309307	-3.13083	200959	-	3	3q11.2	gamma-aminobutyric acid type A receptor rho3 subunit (gene/pseudogene)
GNE	0.183398	8.24965	2.5813	0.017967	0.309307	-3.13741	10020	DMRV|GLCNE|IBM2|NM|Uae1	9	9p13.3	glucosamine (UDP-N-acetyl)-2-epimerase/N-acetylmannosamine kinase
HEXA-AS1	0.17854	7.01279	2.58007	0.0180146	0.309307	-3.13966	80072	C15orf34	15	15q23	HEXA antisense RNA 1
HIP1R	-0.123296	9.02464	-2.58018	0.0180105	0.309307	-3.13947	9026	HIP12|HIP3|ILWEQ	12	12q24.31	huntingtin interacting protein 1 related
HYOU1	-0.138063	9.05232	-2.587	0.0177481	0.309307	-3.12697	10525	GRP-170|Grp170|HSP12A|ORP-150|ORP150	11	11q23.3	hypoxia up-regulated 1
ILDR2	-0.124556	6.78047	-2.58283	0.0179082	0.309307	-3.13462	387597	C1orf32|dJ782G3.1	1	1q24.1	immunoglobulin like domain containing receptor 2
LINC00470	0.137759	6.738	2.57754	0.018113	0.309307	-3.1443	56651	C18orf2	18	18p11.32	long intergenic non-protein coding RNA 470
LIPE	-0.142841	7.32257	-2.58436	0.0178491	0.309307	-3.1318	3991	AOMS4|FPLD6|HSL|LHS	19	19q13.2	lipase E, hormone sensitive type
LMCD1	0.104332	7.68188	2.57715	0.0181281	0.309307	-3.14501	29995	-	3	3p25.3	LIM and cysteine rich domains 1
METTL18	0.119981	6.83071	2.57814	0.0180895	0.309307	-3.1432	92342	AsTP2|C1orf156|HPM1	1	1q24.2	methyltransferase like 18
MNS1	0.126681	8.02364	2.57702	0.0181333	0.309307	-3.14525	55329	SPATA40	15	15q21.3	meiosis specific nuclear structural 1
NR5A2	0.0993872	7.53672	2.57885	0.0180619	0.309307	-3.14189	2494	B1F|B1F2|CPF|FTF|FTZ-F1|FTZ-F1beta|LRH-1|LRH1|hB1F-2	1	1q32.1	nuclear receptor subfamily 5 group A member 2
PHGDH	0.12075	8.05511	2.58387	0.017868	0.309307	-3.1327	26227	3-PGDH|3PGDH|HEL-S-113|NLS|NLS1|PDG|PGAD|PGD|PGDH|PHGDHD|SERA	1	1p12	phosphoglycerate dehydrogenase
SCOC	0.214934	8.94549	2.58328	0.0178907	0.309307	-3.13378	60592	HRIHFB2072|SCOCO|UNC-69	4	4q31.1	short coiled-coil protein
SELL	0.102365	6.4837	2.58454	0.0178424	0.309307	-3.13148	6402	CD62L|LAM1|LECAM1|LEU8|LNHR|LSEL|LYAM1|PLNHR|TQ1	1	1q24.2	selectin L
SMIM13	0.181081	8.90491	2.5865	0.0177674	0.309307	-3.12789	221710	C6orf228	6	6p24.2	small integral membrane protein 13
SOCS1	-0.106655	7.05023	-2.58207	0.0179372	0.309307	-3.13599	8651	CIS1|CISH1|JAB|SOCS-1|SSI-1|SSI1|TIP3	16	16p13.13	suppressor of cytokine signaling 1
SPARCL1	0.10966	6.96831	2.57857	0.018073	0.309307	-3.14242	8404	MAST 9|MAST9|PIG33|SC1	4	4q22.1	SPARC like 1
[truncated: 18,181 more rows]

## Sheet: Supplementary Table 3
Supplementary Table 3. Differential gene expression for control compared with TMAO treatment, as assessed using LIMMA
[truncated: 19,310 more rows]

[truncated: 9 more sheets: Supplementary Table 4, Supplementary Table 5, Supplementary Table 6, Supplementary Table 7, Supplementary Table 8, Supplementary Table 9, Supplementary Table 10, Supplementary Table 11, Supplementary_Table_12]
